# Supplementary material for: RhizoBindingSites, a Database of DNA-Binding Motifs in Nitrogen-Fixing Bacteria Inferred Using a Footprint Discovery Approach
Source: Front Microbiol. 2020 Nov 5;11:567471. doi: 10.3389/fmicb.2020.567471 (PMC7674921; doi:10.3389/fmicb.2020.567471)
Supplement: Supplementary file 1 [file Table_1.XLSX]

## Sheet: Hoja1
	Supplementary Table 1. Bacterial Genomes and symbiotic related Host Plant.
	Strain	Total of Genes per genome	Genes with Aprobed Matrices per genome	% Of Genes with aprobed Matrices	Matrices per Genome	Average of Matrices per Gene	Genes detected with Matrices per Genome	% of Genes Detected with Matrices
	Rhizobium etli CFN 42	5992	4223	70.4773	19977	4.73052	5099	85.0968
	Rhizobium etli bv. mimosae str. Mim1	6515	4540	69.6853	21514	4.73877	5470	83.9601
	Rhizobium leguminosarum bv. viciae 3841	7219	4793	66.3942	22673	4.73044	4793	66.3942
	Sinorhizobium meliloti 1021	6218	4315	69.3953	19020	4.40788	4951	79.6237
	Sinorhizobium fredii NGR234	6362	4243	66.6929	19129	4.50837	5070	79.6919
	Bradyrhizobium diazoefficiens USDA 110	8519	5298	62.1904	24338	4.59381	6902	81.0189
	Bradyrhizobium sp. BTAi1	7496	3748	50	17533	4.67796	6290	83.9114
	Azorhizobium caulinodans ORS 571	4719	2004	42.4666	9551	4.76597	3886	82.348
	Mesorhizobium japonicum MAFF303099	7114	4818	67.7256	22783	4.72873	5827	81.9089
	Average			62.7809	19613.1	4.6536	5365.33	80.4393
	Strain	Host Plant	Literature
	Rhizobium etli CFN 42	Phaseolus vulgaris	González et al. 2008
	Rhizobium etli bv. mimosae str. Mim1	Mimosae and Phaseolus vulgaris	Rogel et al. 2014
	Rhizobium leguminosarum bv. viciae 3841	peas and broad beans viciae sp.	Young et al. 2006
	Sinorhizobium meliloti 1021	alfalfa	Galibert et al. 2001
	Sinorhizobium fredii NGR234	a great variey of species	Pueppke and Broughton et al. 1999
	Bradyrhizobium diazoefficiens USDA 110	soy bean	Kaneko et al. 2002
	Bradyrhizobium sp. BTAi1	Aeschynomene sensitive and indica	Giraud et al. 2007
	Azorhizobium caulinodans ORS 571	Sesbania rostrata	Tsukada et al 2009
	Mesorhizobium japonicum MAFF303099	lotus corniculatus	kaneko et al. 2000
