# Supplementary material for: RhizoBindingSites, a Database of DNA-Binding Motifs in Nitrogen-Fixing Bacteria Inferred Using a Footprint Discovery Approach
Source: Front Microbiol. 2020 Nov 5;11:567471. doi: 10.3389/fmicb.2020.567471 (PMC7674921; doi:10.3389/fmicb.2020.567471)
Supplement: Supplementary file 2 [file Table_2.XLSX]

## Sheet: Hoja1
Supplementary Table 2. Orthologs with Genomic Coverture from Rhizobium etli CFN42 Pvalue 1e-4
Locus tag	Assembly	% of Identity	e_value	Normalized Genomic coverture	locus	Protein Name
/home/htaboada/sp27/red_etli/bin/footprint_discovery_enero_2018/etli_23_Feb_2018/Rhizobiales/Rhizobium_etli_GCF_000092045.1_ASM9204v1/RHE_RS04840/RHE_RS04840_Rhizobium_etli_GCF_000092045.1_ASM9204v1_Rhizobiales_taxfreq_ortho_bbh.tab
BBTA_RS03915	Bradyrhizobium_sp._BTAi1_GCF_000015165.1_ASM1516v1	50.00	7e-30	0.103519510164917	-	DUF983 domain-containing protein
MAFF_RS30560	Mesorhizobium_loti_GCF_000009625.1_ASM962v1	58.87	4e-43	0.0174707497296194	-	DUF983 domain-containing protein
RHE_RS04840	Rhizobium_etli_GCF_000092045.1_ASM9204v1	100.00	7e-70	0.0849187741698451	-	DUF983 domain-containing protein
REMIM1_RS05265	Rhizobium_etli_GCF_000442435.1_ASM44243v1	100.00	7e-70	0.0254600466911365	-	DUF983 domain-containing protein
RL_RS05340	Rhizobium_leguminosarum_GCF_000009265.1_ASM926v1	92.06	9e-66	0.000220331511995109	-	DUF983 domain-containing protein
NGR_c05300	Sinorhizobium_fredii_GCF_000018545.1_ASM1854v1	57.60	2e-44
SMc00014	Sinorhizobium_meliloti_GCF_000006965.1_ASM696v1	62.40	5e-48	0.0225568359556641	-	hypothetical protein SMc00014
AZC_RS15265	Azorhizobium_caulinodans_GCF_000010525.1_ASM1052v1	53.78	2e-37	0.0455312058894742	-	DUF983 domain-containing protein
/home/htaboada/sp27/red_etli/bin/footprint_discovery_enero_2018/etli_23_Feb_2018/Rhizobiales/Rhizobium_etli_GCF_000092045.1_ASM9204v1/RHE_RS07475/RHE_RS07475_Rhizobium_etli_GCF_000092045.1_ASM9204v1_Rhizobiales_taxfreq_ortho_bbh.tab
AAV28_RS37620	Bradyrhizobium_diazoefficiens_GCF_001642675.1_ASM164267v1	34.97	2e-15
RHE_RS07475	Rhizobium_etli_GCF_000092045.1_ASM9204v1	100.00	0.0	0.0848682723713498	-	amino acid ABC transporter
REMIM1_RS07650	Rhizobium_etli_GCF_000442435.1_ASM44243v1	99.28	0.0	0.026436658651635	-	amino acid ABC transporter substrate-binding protein
AZC_RS09520	Azorhizobium_caulinodans_GCF_000010525.1_ASM1052v1	33.98	2e-35	0.0519430737244434	-	ABC transporter substrate-binding protein
/home/htaboada/sp27/red_etli/bin/footprint_discovery_enero_2018/etli_23_Feb_2018/Rhizobiales/Rhizobium_etli_GCF_000092045.1_ASM9204v1/RHE_RS02760/RHE_RS02760_Rhizobium_etli_GCF_000092045.1_ASM9204v1_Rhizobiales_taxfreq_ortho_bbh.tab
AAV28_RS35030	Bradyrhizobium_diazoefficiens_GCF_001642675.1_ASM164267v1	50.98	5e-51
MAFF_RS07670	Mesorhizobium_loti_GCF_000009625.1_ASM962v1	50.66	1e-47
RHE_RS02760	Rhizobium_etli_GCF_000092045.1_ASM9204v1	100.00	9e-105	0.0848430214721022	-	carboxymuconolactone decarboxylase family protein
REMIM1_RS03160	Rhizobium_etli_GCF_000442435.1_ASM44243v1	100.00	1e-104	0.027579824589893	-	carboxymuconolactone decarboxylase family protein
RL_RS03040	Rhizobium_leguminosarum_GCF_000009265.1_ASM926v1	95.42	1e-100	0.000228087388040698	-	MULTISPECIES: carboxymuconolactone decarboxylase family protein
SMc02239	Sinorhizobium_meliloti_GCF_000006965.1_ASM696v1	75.82	7e-76	0.0273674954979329	-	hypothetical protein SMc02239
/home/htaboada/sp27/red_etli/bin/footprint_discovery_enero_2018/etli_23_Feb_2018/Rhizobiales/Rhizobium_etli_GCF_000092045.1_ASM9204v1/RHE_RS02425/RHE_RS02425_Rhizobium_etli_GCF_000092045.1_ASM9204v1_Rhizobiales_taxfreq_ortho_bbh.tab
AAV28_RS03465	Bradyrhizobium_diazoefficiens_GCF_001642675.1_ASM164267v1	60.87	0.0	0.0539769995238531	-	MULTISPECIES: long-chain-fatty-acid--CoA ligase
BBTA_RS04490	Bradyrhizobium_sp._BTAi1_GCF_000015165.1_ASM1516v1	58.15	0.0	0.126649794324288	-	long-chain-fatty-acid--CoA ligase
MAFF_RS22175	Mesorhizobium_loti_GCF_000009625.1_ASM962v1	64.74	0.0	0.023332148448431	-	long-chain-fatty-acid--CoA ligase
RHE_RS02425	Rhizobium_etli_GCF_000092045.1_ASM9204v1	100.00	0.0	0.0840097417969297	-	long-chain-fatty-acid--CoA ligase
REMIM1_RS02845	Rhizobium_etli_GCF_000442435.1_ASM44243v1	99.65	0.0	0.0269211793142079	-	long-chain fatty acid--CoA ligase
RL_RS02640	Rhizobium_leguminosarum_GCF_000009265.1_ASM926v1	92.40	0.0	0.000249545311766827	-	long-chain-fatty-acid--CoA ligase
NGR_c01180	Sinorhizobium_fredii_GCF_000018545.1_ASM1854v1	68.20	0.0	0.0248636303806383	fadD	long-chain-fatty-acid--CoA ligase
SMc02162	Sinorhizobium_meliloti_GCF_000006965.1_ASM696v1	70.14	0.0	0.0233600216437406	fadD	long-chain-fatty-acid--CoA ligase
AZC_RS15340	Azorhizobium_caulinodans_GCF_000010525.1_ASM1052v1	39.55	3e-108	0.0590725152160336	-	long-chain fatty acid--CoA ligase
/home/htaboada/sp27/red_etli/bin/footprint_discovery_enero_2018/etli_23_Feb_2018/Rhizobiales/Rhizobium_etli_GCF_000092045.1_ASM9204v1/RHE_RS00955/RHE_RS00955_Rhizobium_etli_GCF_000092045.1_ASM9204v1_Rhizobiales_taxfreq_ortho_bbh.tab
MAFF_RS13395	Mesorhizobium_loti_GCF_000009625.1_ASM962v1	76.45	0.0	0.0233888716618389	-	MULTISPECIES: ABC transporter ATP-binding protein
RHE_RS00955	Rhizobium_etli_GCF_000092045.1_ASM9204v1	100.00	0.0	0.0839592399984345	-	ABC transporter ATP-binding protein
REMIM1_RS01395	Rhizobium_etli_GCF_000442435.1_ASM44243v1	100.00	0.0	0.0265880713586891	-	ABC transporter ATP-binding protein
RL_RS01045	Rhizobium_leguminosarum_GCF_000009265.1_ASM926v1	98.01	0.0	0.000251290383877085	-	ABC transporter ATP-binding protein
NGR_c34500	Sinorhizobium_fredii_GCF_000018545.1_ASM1854v1	78.69	0.0	0.0274876023733698	-	sugar ABC transporter ATP-binding protein
SMc04127	Sinorhizobium_meliloti_GCF_000006965.1_ASM696v1	78.96	0.0	0.0264290364308119	-	ABC transporter ATP-binding protein
/home/htaboada/sp27/red_etli/bin/footprint_discovery_enero_2018/etli_23_Feb_2018/Rhizobiales/Rhizobium_etli_GCF_000092045.1_ASM9204v1/RHE_RS02485/RHE_RS02485_Rhizobium_etli_GCF_000092045.1_ASM9204v1_Rhizobiales_taxfreq_ortho_bbh.tab
MAFF_RS14095	Mesorhizobium_loti_GCF_000009625.1_ASM962v1	69.74	0.0	0.0221346583875985	-	sugar ABC transporter ATP-binding protein
RHE_RS02485	Rhizobium_etli_GCF_000092045.1_ASM9204v1	100.00	0.0	0.0835047238119768	-	sugar ABC transporter ATP-binding protein
REMIM1_RS02905	Rhizobium_etli_GCF_000442435.1_ASM44243v1	99.81	0.0	0.0263306697566972	-	sugar ABC transporter ATP-binding protein
RL_RS02700	Rhizobium_leguminosarum_GCF_000009265.1_ASM926v1	94.97	0.0	0.000252647662185063	-	sugar ABC transporter ATP-binding protein
NGR_c33690	Sinorhizobium_fredii_GCF_000018545.1_ASM1854v1	81.94	0.0	0.027744016574614	-	sugar ABC transporter ATP-binding protein
SMc02773	Sinorhizobium_meliloti_GCF_000006965.1_ASM696v1	80.58	0.0	0.0268517657403258	-	ABC transporter ATP-binding protein
/home/htaboada/sp27/red_etli/bin/footprint_discovery_enero_2018/etli_23_Feb_2018/Rhizobiales/Rhizobium_etli_GCF_000092045.1_ASM9204v1/RHE_RS06475/RHE_RS06475_Rhizobium_etli_GCF_000092045.1_ASM9204v1_Rhizobiales_taxfreq_ortho_bbh.tab
RHE_RS06475	Rhizobium_etli_GCF_000092045.1_ASM9204v1	100.00	6e-69	0.0834289711142338	-	hypothetical protein
REMIM1_RS06685	Rhizobium_etli_GCF_000442435.1_ASM44243v1	100.00	6e-69	0.0256568832103067	-	hypothetical protein
RL_RS07295	Rhizobium_leguminosarum_GCF_000009265.1_ASM926v1	72.63	6e-43	0.000239333408306802	-	hypothetical protein
SMa1907	Sinorhizobium_meliloti_GCF_000006965.1_ASM696v1	34.48	4e-09	0.0253553039846465	-	hypothetical protein SMa1907 (plasmid)
/home/htaboada/sp27/red_etli/bin/footprint_discovery_enero_2018/etli_23_Feb_2018/Rhizobiales/Rhizobium_etli_GCF_000092045.1_ASM9204v1/RHE_RS08685/RHE_RS08685_Rhizobium_etli_GCF_000092045.1_ASM9204v1_Rhizobiales_taxfreq_ortho_bbh.tab
AAV28_RS23700	Bradyrhizobium_diazoefficiens_GCF_001642675.1_ASM164267v1	84.55	1e-63
BBTA_RS23600	Bradyrhizobium_sp._BTAi1_GCF_000015165.1_ASM1516v1	84.55	2e-64
MAFF_RS02320	Mesorhizobium_loti_GCF_000009625.1_ASM962v1	92.73	9e-72	0.0248258597348379	-	MULTISPECIES: 30S ribosomal protein S13
RHE_RS08685	Rhizobium_etli_GCF_000092045.1_ASM9204v1	100.00	9e-78	0.0833784693157385	-	MULTISPECIES: 30S ribosomal protein S13
REMIM1_RS08845	Rhizobium_etli_GCF_000442435.1_ASM44243v1	100.00	1e-77	0.0264139467455769	-	MULTISPECIES: 30S ribosomal protein S13
RL_RS09355	Rhizobium_leguminosarum_GCF_000009265.1_ASM926v1	97.27	1e-75	0.000255232954200259	-	MULTISPECIES: 30S ribosomal protein S13
NGR_c12120	Sinorhizobium_fredii_GCF_000018545.1_ASM1854v1	95.45	4e-74	0.0275645266337431	rpsM	30S ribosomal protein S13
SMc01287	Sinorhizobium_meliloti_GCF_000006965.1_ASM696v1	97.27	5e-76	0.0271476762569856	rpsM	30S ribosomal protein S13
AZC_RS13095	Azorhizobium_caulinodans_GCF_000010525.1_ASM1052v1	92.73	9e-70	0.0570355319327221	-	30S ribosomal protein S13
/home/htaboada/sp27/red_etli/bin/footprint_discovery_enero_2018/etli_23_Feb_2018/Rhizobiales/Rhizobium_etli_GCF_000092045.1_ASM9204v1/RHE_RS01140/RHE_RS01140_Rhizobium_etli_GCF_000092045.1_ASM9204v1_Rhizobiales_taxfreq_ortho_bbh.tab
AAV28_RS26695	Bradyrhizobium_diazoefficiens_GCF_001642675.1_ASM164267v1	55.67	3e-100
BBTA_RS26685	Bradyrhizobium_sp._BTAi1_GCF_000015165.1_ASM1516v1	54.29	1e-96
RHE_RS01140	Rhizobium_etli_GCF_000092045.1_ASM9204v1	100.00	0.0	0.0833027166179956	purU	formyltetrahydrofolate deformylase
REMIM1_RS01570	Rhizobium_etli_GCF_000442435.1_ASM44243v1	99.66	0.0	0.0254297641497257	-	formyltetrahydrofolate deformylase
RL_RS32550	Rhizobium_leguminosarum_GCF_000009265.1_ASM926v1	90.82	0.0
NGR_b17070	Sinorhizobium_fredii_GCF_000018545.1_ASM1854v1	83.33	4e-175
AZC_RS07085	Azorhizobium_caulinodans_GCF_000010525.1_ASM1052v1	83.22	4e-172
/home/htaboada/sp27/red_etli/bin/footprint_discovery_enero_2018/etli_23_Feb_2018/Rhizobiales/Rhizobium_etli_GCF_000092045.1_ASM9204v1/RHE_RS04715/RHE_RS04715_Rhizobium_etli_GCF_000092045.1_ASM9204v1_Rhizobiales_taxfreq_ortho_bbh.tab
AAV28_RS09660	Bradyrhizobium_diazoefficiens_GCF_001642675.1_ASM164267v1	70.25	0.0	0.0562492523555199	-	MULTISPECIES: chorismate synthase
BBTA_RS11515	Bradyrhizobium_sp._BTAi1_GCF_000015165.1_ASM1516v1	70.72	0.0
MAFF_RS30420	Mesorhizobium_loti_GCF_000009625.1_ASM962v1	80.27	0.0	0.0236661851496106	-	chorismate synthase
RHE_RS04715	Rhizobium_etli_GCF_000092045.1_ASM9204v1	100.00	0.0	0.0832774657187479	-	chorismate synthase
REMIM1_RS05140	Rhizobium_etli_GCF_000442435.1_ASM44243v1	100.00	0.0	0.0263760935688134	-	chorismate synthase
RL_RS05235	Rhizobium_leguminosarum_GCF_000009265.1_ASM926v1	97.26	0.0	0.000221365628801187	-	chorismate synthase
NGR_c05200	Sinorhizobium_fredii_GCF_000018545.1_ASM1854v1	86.30	0.0	0.0266585297893472	aroC	chorismate synthase
SMc00007	Sinorhizobium_meliloti_GCF_000006965.1_ASM696v1	87.67	0.0	0.0263444905689091	aroC	chorismate synthase
AZC_RS09065	Azorhizobium_caulinodans_GCF_000010525.1_ASM1052v1	72.65	0.0
/home/htaboada/sp27/red_etli/bin/footprint_discovery_enero_2018/etli_23_Feb_2018/Rhizobiales/Rhizobium_etli_GCF_000092045.1_ASM9204v1/RHE_RS07280/RHE_RS07280_Rhizobium_etli_GCF_000092045.1_ASM9204v1_Rhizobiales_taxfreq_ortho_bbh.tab
MAFF_RS31555	Mesorhizobium_loti_GCF_000009625.1_ASM962v1	47.27	2e-60	0.022853152424098	-	lysozyme
RHE_RS07280	Rhizobium_etli_GCF_000092045.1_ASM9204v1	100.00	2e-179	0.083201713021005	-	glycosyl hydrolase
REMIM1_RS07455	Rhizobium_etli_GCF_000442435.1_ASM44243v1	99.60	2e-178	0.0264669411930458	-	cell wall glycoside hydrolase
RL_RS08010	Rhizobium_leguminosarum_GCF_000009265.1_ASM926v1	83.53	2e-153	0.000250644060873286	-	glycosyl hydrolase
/home/htaboada/sp27/red_etli/bin/footprint_discovery_enero_2018/etli_23_Feb_2018/Rhizobiales/Rhizobium_etli_GCF_000092045.1_ASM9204v1/RHE_RS06395/RHE_RS06395_Rhizobium_etli_GCF_000092045.1_ASM9204v1_Rhizobiales_taxfreq_ortho_bbh.tab
AAV28_RS26195	Bradyrhizobium_diazoefficiens_GCF_001642675.1_ASM164267v1	52.99	2e-50
BBTA_RS08645	Bradyrhizobium_sp._BTAi1_GCF_000015165.1_ASM1516v1	52.59	1e-51
MAFF_RS16565	Mesorhizobium_loti_GCF_000009625.1_ASM962v1	55.38	3e-48	0.0243405611312373	-	MULTISPECIES: peptide-methionine (R)-S-oxide reductase
RHE_RS06395	Rhizobium_etli_GCF_000092045.1_ASM9204v1	100.00	1e-103	0.0830502076255191	msrB	peptide-methionine (R)-S-oxide reductase
REMIM1_RS06605	Rhizobium_etli_GCF_000442435.1_ASM44243v1	100.00	2e-103	0.0265199356405147	-	peptide-methionine (R)-S-oxide reductase
RL_RS07140	Rhizobium_leguminosarum_GCF_000009265.1_ASM926v1	94.89	2e-99	0.000229573930949436	-	peptide-methionine (R)-S-oxide reductase
NGR_c07490	Sinorhizobium_fredii_GCF_000018545.1_ASM1854v1	64.89	2e-63	0.0273850366928722	msrB3	peptide methionine sulfoxide reductase MsrB 3
SMc00117	Sinorhizobium_meliloti_GCF_000006965.1_ASM696v1	68.66	3e-66	0.0250171205370353	-	hypothetical protein SMc00117
AZC_RS24790	Azorhizobium_caulinodans_GCF_000010525.1_ASM1052v1	58.39	1e-61	0.0537022865600306	-	peptide-methionine (R)-S-oxide reductase
/home/htaboada/sp27/red_etli/bin/footprint_discovery_enero_2018/etli_23_Feb_2018/Rhizobiales/Rhizobium_etli_GCF_000092045.1_ASM9204v1/RHE_RS06640/RHE_RS06640_Rhizobium_etli_GCF_000092045.1_ASM9204v1_Rhizobiales_taxfreq_ortho_bbh.tab
MAFF_RS31380	Mesorhizobium_loti_GCF_000009625.1_ASM962v1	58.52	0.0	0.0242838379178295	-	aminopeptidase N
RHE_RS06640	Rhizobium_etli_GCF_000092045.1_ASM9204v1	100.00	0.0	0.0828229495322902	-	aminopeptidase N
REMIM1_RS06815	Rhizobium_etli_GCF_000442435.1_ASM44243v1	99.55	0.0	0.0263760935688134	-	aminopeptidase N
RL_RS07510	Rhizobium_leguminosarum_GCF_000009265.1_ASM926v1	92.18	0.0	0.000254263469694561	-	aminopeptidase N
NGR_c07880	Sinorhizobium_fredii_GCF_000018545.1_ASM1854v1	75.11	0.0	0.0278380351150701	pepN	aminopeptidase N
SMc02370	Sinorhizobium_meliloti_GCF_000006965.1_ASM696v1	74.80	0.0	0.0269109478436578	pepN	aminopeptidase N
AZC_RS16095	Azorhizobium_caulinodans_GCF_000010525.1_ASM1052v1	56.00	0.0	0.0591419578279647	-	aminopeptidase N
/home/htaboada/sp27/red_etli/bin/footprint_discovery_enero_2018/etli_23_Feb_2018/Rhizobiales/Rhizobium_etli_GCF_000092045.1_ASM9204v1/RHE_RS02505/RHE_RS02505_Rhizobium_etli_GCF_000092045.1_ASM9204v1_Rhizobiales_taxfreq_ortho_bbh.tab
AAV28_RS11390	Bradyrhizobium_diazoefficiens_GCF_001642675.1_ASM164267v1	50.49	8e-164	0.0629194138936386	-	MULTISPECIES: altronate dehydratase
BBTA_RS13750	Bradyrhizobium_sp._BTAi1_GCF_000015165.1_ASM1516v1	50.78	7e-163
MAFF_RS14080	Mesorhizobium_loti_GCF_000009625.1_ASM962v1	73.45	0.0	0.0239750115337201	-	altronate dehydratase
RHE_RS02505	Rhizobium_etli_GCF_000092045.1_ASM9204v1	100.00	0.0	0.0827471968345473	-	altronate dehydratase
REMIM1_RS02925	Rhizobium_etli_GCF_000442435.1_ASM44243v1	99.60	0.0	0.026512365005162	-	altronate dehydratase
RL_RS02720	Rhizobium_leguminosarum_GCF_000009265.1_ASM926v1	96.20	0.0	0.000250191634770626	-	altronate dehydratase
NGR_c33660	Sinorhizobium_fredii_GCF_000018545.1_ASM1854v1	78.24	0.0	0.0267183597696375	-	D-galactarate dehydratase
SMc02776	Sinorhizobium_meliloti_GCF_000006965.1_ASM696v1	79.64	0.0	0.0252538489503631	-	altronate hydrolase
AZC_RS17195	Azorhizobium_caulinodans_GCF_000010525.1_ASM1052v1	55.11	1e-177	0.0583780890967229	-	altronate dehydratase
/home/htaboada/sp27/red_etli/bin/footprint_discovery_enero_2018/etli_23_Feb_2018/Rhizobiales/Rhizobium_etli_GCF_000092045.1_ASM9204v1/RHE_RS08935/RHE_RS08935_Rhizobium_etli_GCF_000092045.1_ASM9204v1_Rhizobiales_taxfreq_ortho_bbh.tab
AAV28_RS40210	Bradyrhizobium_diazoefficiens_GCF_001642675.1_ASM164267v1	69.32	0.0
BBTA_RS02700	Bradyrhizobium_sp._BTAi1_GCF_000015165.1_ASM1516v1	69.09	0.0
MAFF_RS33740	Mesorhizobium_loti_GCF_000009625.1_ASM962v1	75.00	0.0	0.0217754113693488	-	homogentisate 1,2-dioxygenase
RHE_RS08935	Rhizobium_etli_GCF_000092045.1_ASM9204v1	100.00	0.0	0.082696695036052	-	homogentisate 1,2-dioxygenase
REMIM1_RS09100	Rhizobium_etli_GCF_000442435.1_ASM44243v1	99.77	0.0	0.0263760935688134	-	homogentisate 1,2-dioxygenase
RL_RS09705	Rhizobium_leguminosarum_GCF_000009265.1_ASM926v1	95.42	0.0	0.000245796638344793	-	homogentisate 1,2-dioxygenase
NGR_c29980	Sinorhizobium_fredii_GCF_000018545.1_ASM1854v1	83.26	0.0	0.0208293802810642	hmgA	homogentisate 1,2-dioxygenase
SMc03208	Sinorhizobium_meliloti_GCF_000006965.1_ASM696v1	84.76	0.0	0.0241801165041977	hmgA	homogentisate 1,2-dioxygenase
/home/htaboada/sp27/red_etli/bin/footprint_discovery_enero_2018/etli_23_Feb_2018/Rhizobiales/Rhizobium_etli_GCF_000092045.1_ASM9204v1/RHE_RS09690/RHE_RS09690_Rhizobium_etli_GCF_000092045.1_ASM9204v1_Rhizobiales_taxfreq_ortho_bbh.tab
AAV28_RS11080	Bradyrhizobium_diazoefficiens_GCF_001642675.1_ASM164267v1	46.13	1e-93	0.0482303988140893	-	ABC transporter permease
BBTA_RS18355	Bradyrhizobium_sp._BTAi1_GCF_000015165.1_ASM1516v1	47.30	5e-87
MAFF_RS33155	Mesorhizobium_loti_GCF_000009625.1_ASM962v1	64.81	6e-162	0.0241325760154085	-	amino acid ABC transporter permease
RHE_RS09690	Rhizobium_etli_GCF_000092045.1_ASM9204v1	100.00	0.0	0.0826714441368043	-	amino acid ABC transporter permease
REMIM1_RS09855	Rhizobium_etli_GCF_000442435.1_ASM44243v1	99.50	0.0	0.0259067141769459	-	amino acid ABC transporter permease
RL_RS11420	Rhizobium_leguminosarum_GCF_000009265.1_ASM926v1	77.75	0.0	0.000238816349903762	-	amino acid ABC transporter permease
NGR_c13160	Sinorhizobium_fredii_GCF_000018545.1_ASM1854v1	70.20	4e-173	0.0275645266337431	aapQ	amino-acid ABC transporter membrane protein
SMc02119	Sinorhizobium_meliloti_GCF_000006965.1_ASM696v1	66.67	2e-168	0.0273928592565037	aapQ	general L-amino acid transport permease ABC transporter protein
AZC_RS08220	Azorhizobium_caulinodans_GCF_000010525.1_ASM1052v1	49.77	1e-113	0.0577762531266536	-	amino acid ABC transporter permease
/home/htaboada/sp27/red_etli/bin/footprint_discovery_enero_2018/etli_23_Feb_2018/Rhizobiales/Rhizobium_etli_GCF_000092045.1_ASM9204v1/RHE_RS04720/RHE_RS04720_Rhizobium_etli_GCF_000092045.1_ASM9204v1_Rhizobiales_taxfreq_ortho_bbh.tab
MAFF_RS30415	Mesorhizobium_loti_GCF_000009625.1_ASM962v1	34.52	2e-11	0.0236346722532729	-	DUF1344 domain-containing protein
RHE_RS04720	Rhizobium_etli_GCF_000092045.1_ASM9204v1	100.00	1e-58	0.0826461932375567	-	DUF1344 domain-containing protein
REMIM1_RS05145	Rhizobium_etli_GCF_000442435.1_ASM44243v1	100.00	1e-58	0.0262928165799337	-	DUF1344 domain-containing protein
RL_RS05245	Rhizobium_leguminosarum_GCF_000009265.1_ASM926v1	98.84	2e-58	0.00024792950425733	-	MULTISPECIES: DUF1344 domain-containing protein
NGR_c05190	Sinorhizobium_fredii_GCF_000018545.1_ASM1854v1	76.74	2e-46	0.0248294418204725	-	hypothetical protein NGR_c05190
SMc00070	Sinorhizobium_meliloti_GCF_000006965.1_ASM696v1	76.74	2e-46	0.0274266776012648	-	signal peptide protein
/home/htaboada/sp27/red_etli/bin/footprint_discovery_enero_2018/etli_23_Feb_2018/Rhizobiales/Rhizobium_etli_GCF_000092045.1_ASM9204v1/RHE_RS01930/RHE_RS01930_Rhizobium_etli_GCF_000092045.1_ASM9204v1_Rhizobiales_taxfreq_ortho_bbh.tab
AAV28_RS00855	Bradyrhizobium_diazoefficiens_GCF_001642675.1_ASM164267v1	48.47	1e-38	0.0518660033447562	-	MULTISPECIES: universal stress protein A
BBTA_RS00185	Bradyrhizobium_sp._BTAi1_GCF_000015165.1_ASM1516v1	48.78	5e-41	0.121257834043428	-	universal stress protein
MAFF_RS21785	Mesorhizobium_loti_GCF_000009625.1_ASM962v1	63.80	5e-70	0.0215737288327875	-	MULTISPECIES: universal stress protein
RHE_RS01930	Rhizobium_etli_GCF_000092045.1_ASM9204v1	100.00	7e-109	0.0825199387413184	-	MULTISPECIES: universal stress protein
REMIM1_RS02345	Rhizobium_etli_GCF_000442435.1_ASM44243v1	100.00	8e-109	0.0262322514971121	-	MULTISPECIES: universal stress protein
RL_RS02085	Rhizobium_leguminosarum_GCF_000009265.1_ASM926v1	98.16	9e-105	0.000241918700321998	-	MULTISPECIES: universal stress protein
NGR_c00360	Sinorhizobium_fredii_GCF_000018545.1_ASM1854v1	86.42	8e-92	0.0248978189408042	-	universal stress protein UspA
SMc01120	Sinorhizobium_meliloti_GCF_000006965.1_ASM696v1	85.89	3e-93	0.024340753641813	-	hypothetical protein SMc01120
AZC_RS23985	Azorhizobium_caulinodans_GCF_000010525.1_ASM1052v1	54.55	1e-40	0.0556003846194799	-	universal stress protein UspA
/home/htaboada/sp27/red_etli/bin/footprint_discovery_enero_2018/etli_23_Feb_2018/Rhizobiales/Rhizobium_etli_GCF_000092045.1_ASM9204v1/RHE_RS00270/RHE_RS00270_Rhizobium_etli_GCF_000092045.1_ASM9204v1_Rhizobiales_taxfreq_ortho_bbh.tab
AAV28_RS04300	Bradyrhizobium_diazoefficiens_GCF_001642675.1_ASM164267v1	61.36	0.0	0.0596796211465524	-	MULTISPECIES: malate synthase G
BBTA_RS32745	Bradyrhizobium_sp._BTAi1_GCF_000015165.1_ASM1516v1	62.33	0.0
MAFF_RS19185	Mesorhizobium_loti_GCF_000009625.1_ASM962v1	75.38	0.0	0.0241829966495489	-	malate synthase G
RHE_RS00270	Rhizobium_etli_GCF_000092045.1_ASM9204v1	100.00	0.0	0.0824694369428231	-	malate synthase G
REMIM1_RS00710	Rhizobium_etli_GCF_000442435.1_ASM44243v1	99.86	0.0	0.0265502181819255	-	malate synthase G
RL_RS00270	Rhizobium_leguminosarum_GCF_000009265.1_ASM926v1	91.70	0.0	0.000249351414865688	-	malate synthase G
NGR_c34110	Sinorhizobium_fredii_GCF_000018545.1_ASM1854v1	77.46	0.0	0.0279918836358166	glcB	malate synthase G
SMc02581	Sinorhizobium_meliloti_GCF_000006965.1_ASM696v1	79.39	0.0	0.0245013907794283	glcB	malate synthase G
/home/htaboada/sp27/red_etli/bin/footprint_discovery_enero_2018/etli_23_Feb_2018/Rhizobiales/Rhizobium_etli_GCF_000092045.1_ASM9204v1/RHE_RS05500/RHE_RS05500_Rhizobium_etli_GCF_000092045.1_ASM9204v1_Rhizobiales_taxfreq_ortho_bbh.tab
AAV28_RS25165	Bradyrhizobium_diazoefficiens_GCF_001642675.1_ASM164267v1	70.07	9e-72
BBTA_RS15925	Bradyrhizobium_sp._BTAi1_GCF_000015165.1_ASM1516v1	40.15	7e-37
RHE_RS05500	Rhizobium_etli_GCF_000092045.1_ASM9204v1	100.00	1e-105	0.0823431824465849	-	aldehyde-activating protein
REMIM1_RS05855	Rhizobium_etli_GCF_000442435.1_ASM44243v1	99.28	2e-104	0.026716772159685	-	GFA family glutathione-dependent formaldehyde-activating protein
NGR_c29400	Sinorhizobium_fredii_GCF_000018545.1_ASM1854v1	40.77	9e-30	0.0285389005984707	-	hypothetical protein NGR_c29400
/home/htaboada/sp27/red_etli/bin/footprint_discovery_enero_2018/etli_23_Feb_2018/Rhizobiales/Rhizobium_etli_GCF_000092045.1_ASM9204v1/RHE_RS02750/RHE_RS02750_Rhizobium_etli_GCF_000092045.1_ASM9204v1_Rhizobiales_taxfreq_ortho_bbh.tab
AAV28_RS02595	Bradyrhizobium_diazoefficiens_GCF_001642675.1_ASM164267v1	39.16	4e-44	0.0527455850860466	-	MULTISPECIES: methyltransferase domain-containing protein
BBTA_RS03745	Bradyrhizobium_sp._BTAi1_GCF_000015165.1_ASM1516v1	38.14	2e-43	0.127385061635314	-	methyltransferase domain-containing protein
MAFF_RS22490	Mesorhizobium_loti_GCF_000009625.1_ASM962v1	47.27	8e-67	0.0235716464605975	-	class I SAM-dependent methyltransferase
RHE_RS02750	Rhizobium_etli_GCF_000092045.1_ASM9204v1	100.00	0.0	0.0823179315473372	-	methyltransferase domain-containing protein
REMIM1_RS03150	Rhizobium_etli_GCF_000442435.1_ASM44243v1	99.35	0.0	0.025853719729477	-	methyltransferase domain-containing protein
RL_RS03025	Rhizobium_leguminosarum_GCF_000009265.1_ASM926v1	87.42	7e-177	0.0002406260543144	-	tetratricopeptide repeat protein
NGR_c01770	Sinorhizobium_fredii_GCF_000018545.1_ASM1854v1	62.50	6e-116	0.0269320382706743	-	hypothetical protein NGR_c01770
SMc02241	Sinorhizobium_meliloti_GCF_000006965.1_ASM696v1	62.18	2e-114	0.0246704825032339	-	hypothetical protein SMc02241
AZC_RS02020	Azorhizobium_caulinodans_GCF_000010525.1_ASM1052v1	38.64	9e-35	0.0545124503658931	-	methyltransferase domain-containing protein
/home/htaboada/sp27/red_etli/bin/footprint_discovery_enero_2018/etli_23_Feb_2018/Rhizobiales/Rhizobium_etli_GCF_000092045.1_ASM9204v1/RHE_RS03615/RHE_RS03615_Rhizobium_etli_GCF_000092045.1_ASM9204v1_Rhizobiales_taxfreq_ortho_bbh.tab
AAV28_RS15505	Bradyrhizobium_diazoefficiens_GCF_001642675.1_ASM164267v1	60.23	6e-156
BBTA_RS16440	Bradyrhizobium_sp._BTAi1_GCF_000015165.1_ASM1516v1	59.06	8e-155
MAFF_RS26675	Mesorhizobium_loti_GCF_000009625.1_ASM962v1	70.09	0.0	0.0239308934788473	-	polyamine ABC transporter substrate-binding protein
RHE_RS03615	Rhizobium_etli_GCF_000092045.1_ASM9204v1	100.00	0.0	0.0822674297488419	-	polyamine ABC transporter substrate-binding protein
REMIM1_RS04015	Rhizobium_etli_GCF_000442435.1_ASM44243v1	99.18	0.0	0.0263079578506391	-	polyamine ABC transporter substrate-binding protein
RL_RS04000	Rhizobium_leguminosarum_GCF_000009265.1_ASM926v1	92.33	0.0	0.00024056142201402	-	polyamine ABC transporter substrate-binding protein
NGR_c03280	Sinorhizobium_fredii_GCF_000018545.1_ASM1854v1	75.95	0.0	0.0255217601638316	-	spermidine
SMc00770	Sinorhizobium_meliloti_GCF_000006965.1_ASM696v1	75.66	0.0	0.0267925836369939	potF	putrescine-binding periplasmic protein
AZC_RS07545	Azorhizobium_caulinodans_GCF_000010525.1_ASM1052v1	57.80	6e-141	0.0600215642457583	-	polyamine ABC transporter substrate-binding protein
/home/htaboada/sp27/red_etli/bin/footprint_discovery_enero_2018/etli_23_Feb_2018/Rhizobiales/Rhizobium_etli_GCF_000092045.1_ASM9204v1/RHE_RS08515/RHE_RS08515_Rhizobium_etli_GCF_000092045.1_ASM9204v1_Rhizobiales_taxfreq_ortho_bbh.tab
AAV28_RS23885	Bradyrhizobium_diazoefficiens_GCF_001642675.1_ASM164267v1	72.73	4e-72
BBTA_RS23785	Bradyrhizobium_sp._BTAi1_GCF_000015165.1_ASM1516v1	73.43	1e-72
MAFF_RS02140	Mesorhizobium_loti_GCF_000009625.1_ASM962v1	78.32	1e-80	0.0232628200764881	-	MULTISPECIES: 50S ribosomal protein L11
RHE_RS08515	Rhizobium_etli_GCF_000092045.1_ASM9204v1	100.00	1e-102	0.0821664261518513	rplK	MULTISPECIES: 50S ribosomal protein L11
REMIM1_RS08675	Rhizobium_etli_GCF_000442435.1_ASM44243v1	100.00	1e-102	0.026005132436531	-	MULTISPECIES: 50S ribosomal protein L11
RL_RS09185	Rhizobium_leguminosarum_GCF_000009265.1_ASM926v1	98.60	2e-101	0.00024734781355391	-	MULTISPECIES: 50S ribosomal protein L11
NGR_c11780	Sinorhizobium_fredii_GCF_000018545.1_ASM1854v1	91.61	5e-94	0.0274961495134113	rplK	50S ribosomal protein L11
SMc01321	Sinorhizobium_meliloti_GCF_000006965.1_ASM696v1	89.51	4e-93	0.0264544001893827	rplK	50S ribosomal protein L11
AZC_RS04535	Azorhizobium_caulinodans_GCF_000010525.1_ASM1052v1	67.79	2e-70	0.0525217621572023	-	50S ribosomal protein L11
/home/htaboada/sp27/red_etli/bin/footprint_discovery_enero_2018/etli_23_Feb_2018/Rhizobiales/Rhizobium_etli_GCF_000092045.1_ASM9204v1/RHE_RS09600/RHE_RS09600_Rhizobium_etli_GCF_000092045.1_ASM9204v1_Rhizobiales_taxfreq_ortho_bbh.tab
RHE_RS09600	Rhizobium_etli_GCF_000092045.1_ASM9204v1	100.00	2e-56	0.0820654225548607	-	hypothetical protein
REMIM1_RS09765	Rhizobium_etli_GCF_000442435.1_ASM44243v1	100.00	2e-56	0.0260278443425891	-	hypothetical protein
RL_RS10885	Rhizobium_leguminosarum_GCF_000009265.1_ASM926v1	65.43	2e-35	0.000232288487565392	-	hypothetical protein
/home/htaboada/sp27/red_etli/bin/footprint_discovery_enero_2018/etli_23_Feb_2018/Rhizobiales/Rhizobium_etli_GCF_000092045.1_ASM9204v1/RHE_RS04155/RHE_RS04155_Rhizobium_etli_GCF_000092045.1_ASM9204v1_Rhizobiales_taxfreq_ortho_bbh.tab
AAV28_RS16655	Bradyrhizobium_diazoefficiens_GCF_001642675.1_ASM164267v1	62.98	2e-108
BBTA_RS17565	Bradyrhizobium_sp._BTAi1_GCF_000015165.1_ASM1516v1	62.98	4e-105
MAFF_RS20330	Mesorhizobium_loti_GCF_000009625.1_ASM962v1	67.09	1e-114	0.0222481048144143	-	glutathione S-transferase
RHE_RS04155	Rhizobium_etli_GCF_000092045.1_ASM9204v1	100.00	1e-177	0.0820401716556131	-	glutathione S-transferase
REMIM1_RS04575	Rhizobium_etli_GCF_000442435.1_ASM44243v1	97.03	6e-174	0.0245212879074014	-	glutathione S-transferase
RL_RS04610	Rhizobium_leguminosarum_GCF_000009265.1_ASM926v1	95.76	2e-170	0.000226924006633859	-	glutathione S-transferase
NGR_c04040	Sinorhizobium_fredii_GCF_000018545.1_ASM1854v1	77.78	2e-136	0.0266157940891398	-	glutathione S-transferase
SMc00916	Sinorhizobium_meliloti_GCF_000006965.1_ASM696v1	82.87	5e-109	0.0249072109165617	gst11	glutathione S-transferase
AZC_RS01255	Azorhizobium_caulinodans_GCF_000010525.1_ASM1052v1	43.33	5e-57	0.0583780890967229	-	thiol:disulfide oxidoreductase
/home/htaboada/sp27/red_etli/bin/footprint_discovery_enero_2018/etli_23_Feb_2018/Rhizobiales/Rhizobium_etli_GCF_000092045.1_ASM9204v1/RHE_RS06225/RHE_RS06225_Rhizobium_etli_GCF_000092045.1_ASM9204v1_Rhizobiales_taxfreq_ortho_bbh.tab
AAV28_RS26455	Bradyrhizobium_diazoefficiens_GCF_001642675.1_ASM164267v1	48.67	2e-86
BBTA_RS26195	Bradyrhizobium_sp._BTAi1_GCF_000015165.1_ASM1516v1	50.67	1e-98
MAFF_RS31145	Mesorhizobium_loti_GCF_000009625.1_ASM962v1	58.57	4e-115
RHE_RS06225	Rhizobium_etli_GCF_000092045.1_ASM9204v1	100.00	0.0	0.0819896698571178	-	diacylglycerol kinase
REMIM1_RS06435	Rhizobium_etli_GCF_000442435.1_ASM44243v1	99.01	0.0	0.0253691990669041	-	diheme cytochrome c-type signal peptide protein CycG
RL_RS07020	Rhizobium_leguminosarum_GCF_000009265.1_ASM926v1	90.79	0.0	0.000250967222375185	-	diacylglycerol kinase
NGR_c07340	Sinorhizobium_fredii_GCF_000018545.1_ASM1854v1	73.84	6e-170	0.0267354540497204	cycG	diheme cytochrome c-type
SMc00086	Sinorhizobium_meliloti_GCF_000006965.1_ASM696v1	69.87	2e-158	0.0268602203265161	cycG	diheme cytochrome C-type signal peptide protein
/home/htaboada/sp27/red_etli/bin/footprint_discovery_enero_2018/etli_23_Feb_2018/Rhizobiales/Rhizobium_etli_GCF_000092045.1_ASM9204v1/RHE_RS02570/RHE_RS02570_Rhizobium_etli_GCF_000092045.1_ASM9204v1_Rhizobiales_taxfreq_ortho_bbh.tab
AAV28_RS02295	Bradyrhizobium_diazoefficiens_GCF_001642675.1_ASM164267v1	51.35	9e-87	0.0585654842742512	-	MULTISPECIES: two-component sensor histidine kinase
BBTA_RS03540	Bradyrhizobium_sp._BTAi1_GCF_000015165.1_ASM1516v1	49.15	1e-88	0.103856507682471	-	two-component sensor histidine kinase
MAFF_RS23090	Mesorhizobium_loti_GCF_000009625.1_ASM962v1	53.31	3e-91	0.0228468498448305	-	two-component sensor histidine kinase
RHE_RS02570	Rhizobium_etli_GCF_000092045.1_ASM9204v1	100.00	0.0	0.0819644189578701	phoR	phosphate regulon sensor histidine kinase PhoR
REMIM1_RS02980	Rhizobium_etli_GCF_000442435.1_ASM44243v1	99.75	0.0	0.0259748498951202	-	phosphate regulon sensor histidine kinase PhoR
RL_RS02835	Rhizobium_leguminosarum_GCF_000009265.1_ASM926v1	91.40	0.0	0.000248640459561509	-	phosphate regulon sensor histidine kinase PhoR
NGR_c01430	Sinorhizobium_fredii_GCF_000018545.1_ASM1854v1	66.40	2e-156	0.0264106627281445	phoR	two component sensor histidine kinase protein, phosphate regulon sensor PhoR
SMc02147	Sinorhizobium_meliloti_GCF_000006965.1_ASM696v1	67.86	1e-157	0.0268517657403258	phoR	phosphate regulon sensor histidine kinase transmembrane protein
AZC_RS20710	Azorhizobium_caulinodans_GCF_000010525.1_ASM1052v1	48.44	2e-93	0.0534245161123063	-	two-component sensor histidine kinase
/home/htaboada/sp27/red_etli/bin/footprint_discovery_enero_2018/etli_23_Feb_2018/Rhizobiales/Rhizobium_etli_GCF_000092045.1_ASM9204v1/RHE_RS08675/RHE_RS08675_Rhizobium_etli_GCF_000092045.1_ASM9204v1_Rhizobiales_taxfreq_ortho_bbh.tab
AAV28_RS23710	Bradyrhizobium_diazoefficiens_GCF_001642675.1_ASM164267v1	74.25	0.0
BBTA_RS23610	Bradyrhizobium_sp._BTAi1_GCF_000015165.1_ASM1516v1	74.71	0.0
MAFF_RS02310	Mesorhizobium_loti_GCF_000009625.1_ASM962v1	82.60	0.0	0.0236094619362028	-	preprotein translocase subunit SecY
RHE_RS08675	Rhizobium_etli_GCF_000092045.1_ASM9204v1	100.00	0.0	0.0819139171593748	-	preprotein translocase subunit SecY
REMIM1_RS08835	Rhizobium_etli_GCF_000442435.1_ASM44243v1	100.00	0.0	0.0261489745082323	-	preprotein translocase subunit SecY
RL_RS09345	Rhizobium_leguminosarum_GCF_000009265.1_ASM926v1	96.52	0.0	0.000241530906519719	-	MULTISPECIES: preprotein translocase subunit SecY
NGR_c12100	Sinorhizobium_fredii_GCF_000018545.1_ASM1854v1	89.56	0.0	0.0257439858049098	secY	preprotein translocase subunit SecY
SMc01289	Sinorhizobium_meliloti_GCF_000006965.1_ASM696v1	89.56	0.0	0.0263867634998605	secY	preprotein translocase subunit SecY
AZC_RS13105	Azorhizobium_caulinodans_GCF_000010525.1_ASM1052v1	72.85	0.0	0.0562253681268596	-	preprotein translocase subunit SecY
/home/htaboada/sp27/red_etli/bin/footprint_discovery_enero_2018/etli_23_Feb_2018/Rhizobiales/Rhizobium_etli_GCF_000092045.1_ASM9204v1/RHE_RS08495/RHE_RS08495_Rhizobium_etli_GCF_000092045.1_ASM9204v1_Rhizobiales_taxfreq_ortho_bbh.tab
BBTA_RS07470	Bradyrhizobium_sp._BTAi1_GCF_000015165.1_ASM1516v1	71.77	1e-161
MAFF_RS07860	Mesorhizobium_loti_GCF_000009625.1_ASM962v1	71.28	6e-154	0.022046422277853	-	NAD(P)-dependent oxidoreductase
RHE_RS08495	Rhizobium_etli_GCF_000092045.1_ASM9204v1	100.00	0.0	0.0818634153608795	-	NAD(P)-dependent oxidoreductase
REMIM1_RS08655	Rhizobium_etli_GCF_000442435.1_ASM44243v1	100.00	0.0	0.0258688610001824	-	NAD(P)-dependent oxidoreductase
RL_RS09165	Rhizobium_leguminosarum_GCF_000009265.1_ASM926v1	97.31	0.0	0.000235261573382868	-	NAD(P)-dependent oxidoreductase
NGR_c11740	Sinorhizobium_fredii_GCF_000018545.1_ASM1854v1	90.91	0.0	0.0271969996119598	-	UDP-glucose 4-epimerase
SMc01324	Sinorhizobium_meliloti_GCF_000006965.1_ASM696v1	89.83	0.0	0.0255582140532132	-	oxidoreductase
/home/htaboada/sp27/red_etli/bin/footprint_discovery_enero_2018/etli_23_Feb_2018/Rhizobiales/Rhizobium_etli_GCF_000092045.1_ASM9204v1/RHE_RS00085/RHE_RS00085_Rhizobium_etli_GCF_000092045.1_ASM9204v1_Rhizobiales_taxfreq_ortho_bbh.tab
AAV28_RS36515	Bradyrhizobium_diazoefficiens_GCF_001642675.1_ASM164267v1	65.95	9e-140
BBTA_RS05710	Bradyrhizobium_sp._BTAi1_GCF_000015165.1_ASM1516v1	62.59	5e-130	0.122667096389562	-	FAA hydrolase family protein
MAFF_RS19670	Mesorhizobium_loti_GCF_000009625.1_ASM962v1	80.00	4e-171	0.0231241633326022	-	FAA hydrolase family protein
RHE_RS00085	Rhizobium_etli_GCF_000092045.1_ASM9204v1	100.00	0.0	0.0818634153608795	-	FAA hydrolase family protein
REMIM1_RS00525	Rhizobium_etli_GCF_000442435.1_ASM44243v1	99.64	0.0	0.0258385784587716	-	FAA hydrolase family protein
RL_RS00080	Rhizobium_leguminosarum_GCF_000009265.1_ASM926v1	88.57	0.0	0.000248511194960749	-	FAA hydrolase family protein
NGR_b10960	Sinorhizobium_fredii_GCF_000018545.1_ASM1854v1	72.24	2e-150	0.025983305726071	-	2-keto-4-pentenoate hydratase (plasmid)
SM_b21112	Sinorhizobium_meliloti_GCF_000006965.1_ASM696v1	78.93	7e-168	0.0183718157914761	hpaG	bifunctional 2-hydroxyhepta-2,4-diene-1,7-dioatesomerase
AZC_RS11740	Azorhizobium_caulinodans_GCF_000010525.1_ASM1052v1	64.41	4e-130
/home/htaboada/sp27/red_etli/bin/footprint_discovery_enero_2018/etli_23_Feb_2018/Rhizobiales/Rhizobium_etli_GCF_000092045.1_ASM9204v1/RHE_RS01540/RHE_RS01540_Rhizobium_etli_GCF_000092045.1_ASM9204v1_Rhizobiales_taxfreq_ortho_bbh.tab
MAFF_RS22645	Mesorhizobium_loti_GCF_000009625.1_ASM962v1	71.75	0.0	0.0197711911622712	-	peptidase
RHE_RS01540	Rhizobium_etli_GCF_000092045.1_ASM9204v1	100.00	0.0	0.0816614081668983	-	peptidase
REMIM1_RS01960	Rhizobium_etli_GCF_000442435.1_ASM44243v1	98.82	0.0	0.0262171102264067	-	peptidase M75
RL_RS01680	Rhizobium_leguminosarum_GCF_000009265.1_ASM926v1	96.23	0.0	0.000246960019751631	-	peptidase
NGR_c36600	Sinorhizobium_fredii_GCF_000018545.1_ASM1854v1	79.13	0.0	0.0269405854107157	-	hypothetical protein NGR_c36600
SMc00402	Sinorhizobium_meliloti_GCF_000006965.1_ASM696v1	78.88	0.0	0.0263783089136702	-	signal peptide protein
AZC_RS14190	Azorhizobium_caulinodans_GCF_000010525.1_ASM1052v1	58.16	9e-156	0.0568040565596186	-	peptidase
/home/htaboada/sp27/red_etli/bin/footprint_discovery_enero_2018/etli_23_Feb_2018/Rhizobiales/Rhizobium_etli_GCF_000092045.1_ASM9204v1/RHE_RS03540/RHE_RS03540_Rhizobium_etli_GCF_000092045.1_ASM9204v1_Rhizobiales_taxfreq_ortho_bbh.tab
MAFF_RS20925	Mesorhizobium_loti_GCF_000009625.1_ASM962v1	70.83	0.0	0.0239308934788473	-	ABC transporter ATP-binding protein
RHE_RS03540	Rhizobium_etli_GCF_000092045.1_ASM9204v1	100.00	0.0	0.0815856554691554	-	ABC transporter ATP-binding protein
REMIM1_RS03940	Rhizobium_etli_GCF_000442435.1_ASM44243v1	99.45	0.0	0.0263003872152864	-	sn-glycerol-3-phosphate ABC transporter ATP-binding protein UgpC
RL_RS03925	Rhizobium_leguminosarum_GCF_000009265.1_ASM926v1	96.41	0.0	0.000241983332622378	-	ABC transporter ATP-binding protein
NGR_c03140	Sinorhizobium_fredii_GCF_000018545.1_ASM1854v1	82.27	0.0	0.0266927183495131	-	alpha-glucoside ABC transporter, ATP-binding protein
SMc03065	Sinorhizobium_meliloti_GCF_000006965.1_ASM696v1	82.55	0.0	0.0256596690874965	aglK	alpha-glucoside ABC transporter ATP-binding protein
/home/htaboada/sp27/red_etli/bin/footprint_discovery_enero_2018/etli_23_Feb_2018/Rhizobiales/Rhizobium_etli_GCF_000092045.1_ASM9204v1/RHE_RS00890/RHE_RS00890_Rhizobium_etli_GCF_000092045.1_ASM9204v1_Rhizobiales_taxfreq_ortho_bbh.tab
AAV28_RS04045	Bradyrhizobium_diazoefficiens_GCF_001642675.1_ASM164267v1	50.85	0.0	0.0600754329301331	-	MULTISPECIES: ABC transporter substrate-binding protein
BBTA_RS33045	Bradyrhizobium_sp._BTAi1_GCF_000015165.1_ASM1516v1	50.33	0.0
MAFF_RS22530	Mesorhizobium_loti_GCF_000009625.1_ASM962v1	45.67	8e-174	0.0249267010031185	-	ABC transporter substrate-binding protein
RHE_RS00890	Rhizobium_etli_GCF_000092045.1_ASM9204v1	100.00	0.0	0.0815856554691554	-	ABC transporter substrate-binding protein
REMIM1_RS01330	Rhizobium_etli_GCF_000442435.1_ASM44243v1	99.84	0.0	0.0243850164710528	-	ABC transporter substrate-binding protein
RL_RS00975	Rhizobium_leguminosarum_GCF_000009265.1_ASM926v1	93.28	0.0	0.000234485985778309	-	ABC transporter substrate-binding protein
NGR_c34820	Sinorhizobium_fredii_GCF_000018545.1_ASM1854v1	68.55	0.0	0.0262482670673566	-	extracellular solute-binding protein
SMc02832	Sinorhizobium_meliloti_GCF_000006965.1_ASM696v1	67.97	0.0	0.0262176717760549	-	periplasmic binding protein
AZC_RS00670	Azorhizobium_caulinodans_GCF_000010525.1_ASM1052v1	54.42	0.0	0.0555540895448592	-	ABC transporter substrate-binding protein
/home/htaboada/sp27/red_etli/bin/footprint_discovery_enero_2018/etli_23_Feb_2018/Rhizobiales/Rhizobium_etli_GCF_000092045.1_ASM9204v1/RHE_RS00460/RHE_RS00460_Rhizobium_etli_GCF_000092045.1_ASM9204v1_Rhizobiales_taxfreq_ortho_bbh.tab
MAFF_RS16925	Mesorhizobium_loti_GCF_000009625.1_ASM962v1	55.94	0.0	0.0228846653204357	-	uronate isomerase
RHE_RS00460	Rhizobium_etli_GCF_000092045.1_ASM9204v1	100.00	0.0	0.0815856554691554	-	glucuronate isomerase
REMIM1_RS00900	Rhizobium_etli_GCF_000442435.1_ASM44243v1	99.58	0.0	0.0259975618011783	-	glucuronate isomerase
RL_RS00530	Rhizobium_leguminosarum_GCF_000009265.1_ASM926v1	94.48	0.0	0.000243017449428457	-	glucuronate isomerase
SM_b21354	Sinorhizobium_meliloti_GCF_000006965.1_ASM696v1	56.75	0.0	0.0245267545379991	uxaC	glucuronate isomerase (plasmid)
AZC_RS17205	Azorhizobium_caulinodans_GCF_000010525.1_ASM1052v1	58.03	0.0
/home/htaboada/sp27/red_etli/bin/footprint_discovery_enero_2018/etli_23_Feb_2018/Rhizobiales/Rhizobium_etli_GCF_000092045.1_ASM9204v1/RHE_RS05200/RHE_RS05200_Rhizobium_etli_GCF_000092045.1_ASM9204v1_Rhizobiales_taxfreq_ortho_bbh.tab
RHE_RS05200	Rhizobium_etli_GCF_000092045.1_ASM9204v1	100.00	4e-86	0.0815351536706601	-	MULTISPECIES: hypothetical protein
REMIM1_RS05640	Rhizobium_etli_GCF_000442435.1_ASM44243v1	100.00	5e-86	0.0256720244810121	-	MULTISPECIES: hypothetical protein
RL_RS05760	Rhizobium_leguminosarum_GCF_000009265.1_ASM926v1	96.30	1e-84	0.000237976129998824	-	hypothetical protein
NGR_c05720	Sinorhizobium_fredii_GCF_000018545.1_ASM1854v1	57.25	3e-43	0.0267183597696375	-	hypothetical protein NGR_c05720
SMc00088	Sinorhizobium_meliloti_GCF_000006965.1_ASM696v1	54.96	5e-42	0.0246282095722825	-	hypothetical protein SMc00088
/home/htaboada/sp27/red_etli/bin/footprint_discovery_enero_2018/etli_23_Feb_2018/Rhizobiales/Rhizobium_etli_GCF_000092045.1_ASM9204v1/RHE_RS02565/RHE_RS02565_Rhizobium_etli_GCF_000092045.1_ASM9204v1_Rhizobiales_taxfreq_ortho_bbh.tab
MAFF_RS23085	Mesorhizobium_loti_GCF_000009625.1_ASM962v1	61.25	1e-108	0.0229161782167734	-	polyphosphate kinase 2
RHE_RS02565	Rhizobium_etli_GCF_000092045.1_ASM9204v1	100.00	0.0	0.0815099027714125	ppk2	polyphosphate kinase 2
REMIM1_RS02975	Rhizobium_etli_GCF_000442435.1_ASM44243v1	98.98	0.0	0.0259521379890621	-	polyphosphate kinase 2
RL_RS02830	Rhizobium_leguminosarum_GCF_000009265.1_ASM926v1	90.78	2e-171	0.000245861270645173	-	polyphosphate kinase 2
NGR_c01420	Sinorhizobium_fredii_GCF_000018545.1_ASM1854v1	75.61	1e-140	0.0268978497105084	-	hypothetical protein NGR_c01420
SMc02148	Sinorhizobium_meliloti_GCF_000006965.1_ASM696v1	74.91	2e-139	0.0262430355346258	-	hypothetical protein SMc02148
/home/htaboada/sp27/red_etli/bin/footprint_discovery_enero_2018/etli_23_Feb_2018/Rhizobiales/Rhizobium_etli_GCF_000092045.1_ASM9204v1/RHE_RS00640/RHE_RS00640_Rhizobium_etli_GCF_000092045.1_ASM9204v1_Rhizobiales_taxfreq_ortho_bbh.tab
AAV28_RS37605	Bradyrhizobium_diazoefficiens_GCF_001642675.1_ASM164267v1	47.57	4e-18
BBTA_RS34370	Bradyrhizobium_sp._BTAi1_GCF_000015165.1_ASM1516v1	53.40	5e-21
MAFF_RS22570	Mesorhizobium_loti_GCF_000009625.1_ASM962v1	71.03	5e-37	0.0235968567776677	-	YbaB
RHE_RS00640	Rhizobium_etli_GCF_000092045.1_ASM9204v1	100.00	1e-52	0.0814846518721648	-	MULTISPECIES: YbaB/EbfC family nucleoid-associated protein
REMIM1_RS01080	Rhizobium_etli_GCF_000442435.1_ASM44243v1	100.00	1e-52	0.0257628721052445	-	MULTISPECIES: YbaB/EbfC family nucleoid-associated protein
RL_RS00715	Rhizobium_leguminosarum_GCF_000009265.1_ASM926v1	98.13	2e-51	0.000193121313535167	-	YbaB
NGR_c35590	Sinorhizobium_fredii_GCF_000018545.1_ASM1854v1	82.24	1e-42	0.0264021155881031	-	hypothetical protein NGR_c35590
SMc02906	Sinorhizobium_meliloti_GCF_000006965.1_ASM696v1	83.18	5e-43	0.027037766636512	-	hypothetical protein SMc02906
AZC_RS00720	Azorhizobium_caulinodans_GCF_000010525.1_ASM1052v1	59.05	9e-28	0.0571049745446532	-	nucleoid-associated protein, YbaB
/home/htaboada/sp27/red_etli/bin/footprint_discovery_enero_2018/etli_23_Feb_2018/Rhizobiales/Rhizobium_etli_GCF_000092045.1_ASM9204v1/RHE_RS02910/RHE_RS02910_Rhizobium_etli_GCF_000092045.1_ASM9204v1_Rhizobiales_taxfreq_ortho_bbh.tab
RHE_RS02910	Rhizobium_etli_GCF_000092045.1_ASM9204v1	100.00	2e-42	0.0814088991744218	-	MULTISPECIES: DUF982 domain-containing protein
REMIM1_RS03310	Rhizobium_etli_GCF_000442435.1_ASM44243v1	100.00	3e-42	0.0260127030718837	-	MULTISPECIES: DUF982 domain-containing protein
RL_RS03200	Rhizobium_leguminosarum_GCF_000009265.1_ASM926v1	88.52	2e-36	0.000246636858249731	-	MULTISPECIES: DUF982 domain-containing protein
SMc04238	Sinorhizobium_meliloti_GCF_000006965.1_ASM696v1	56.36	2e-19	0.0275704055664995	-	hypothetical protein SMc04238
/home/htaboada/sp27/red_etli/bin/footprint_discovery_enero_2018/etli_23_Feb_2018/Rhizobiales/Rhizobium_etli_GCF_000092045.1_ASM9204v1/RHE_RS09465/RHE_RS09465_Rhizobium_etli_GCF_000092045.1_ASM9204v1_Rhizobiales_taxfreq_ortho_bbh.tab
MAFF_RS03870	Mesorhizobium_loti_GCF_000009625.1_ASM962v1	55.08	3e-80	0.021964488747375	-	metal-dependent hydrolase
RHE_RS09465	Rhizobium_etli_GCF_000092045.1_ASM9204v1	100.00	3e-159	0.0813836482751742	-	metal-dependent hydrolase
REMIM1_RS09630	Rhizobium_etli_GCF_000442435.1_ASM44243v1	98.29	8e-157	0.0256947363870702	-	metal-dependent hydrolase
RL_RS10765	Rhizobium_leguminosarum_GCF_000009265.1_ASM926v1	91.88	2e-150	0.000249933105569107	-	MULTISPECIES: metal-dependent hydrolase
NGR_c10940	Sinorhizobium_fredii_GCF_000018545.1_ASM1854v1	73.30	3e-110	0.0251456860020069	-	metal-dependent hydrolase
SMc01354	Sinorhizobium_meliloti_GCF_000006965.1_ASM696v1	71.49	2e-111	0.022218652508053	-	metal-dependent hydrolase
AZC_RS14695	Azorhizobium_caulinodans_GCF_000010525.1_ASM1052v1	47.92	2e-67	0.053725434097341	-	metal-dependent hydrolase
/home/htaboada/sp27/red_etli/bin/footprint_discovery_enero_2018/etli_23_Feb_2018/Rhizobiales/Rhizobium_etli_GCF_000092045.1_ASM9204v1/RHE_RS05980/RHE_RS05980_Rhizobium_etli_GCF_000092045.1_ASM9204v1_Rhizobiales_taxfreq_ortho_bbh.tab
RHE_RS05980	Rhizobium_etli_GCF_000092045.1_ASM9204v1	100.00	5e-171	0.0813836482751742	-	hypothetical protein
REMIM1_RS06220	Rhizobium_etli_GCF_000442435.1_ASM44243v1	99.57	3e-170	0.0257855840113027	-	hypothetical protein
/home/htaboada/sp27/red_etli/bin/footprint_discovery_enero_2018/etli_23_Feb_2018/Rhizobiales/Rhizobium_etli_GCF_000092045.1_ASM9204v1/RHE_RS02365/RHE_RS02365_Rhizobium_etli_GCF_000092045.1_ASM9204v1_Rhizobiales_taxfreq_ortho_bbh.tab
MAFF_RS30905	Mesorhizobium_loti_GCF_000009625.1_ASM962v1	86.16	0.0	0.0235527387227949	-	ABC transporter permease
RHE_RS02365	Rhizobium_etli_GCF_000092045.1_ASM9204v1	100.00	0.0	0.0813836482751742	-	ABC transporter permease
REMIM1_RS02785	Rhizobium_etli_GCF_000442435.1_ASM44243v1	100.00	0.0	0.0260429856132945	-	ABC transporter permease
RL_RS02565	Rhizobium_leguminosarum_GCF_000009265.1_ASM926v1	93.50	0.0	0.000242112597223138	-	ABC transporter permease
NGR_c01110	Sinorhizobium_fredii_GCF_000018545.1_ASM1854v1	77.21	8e-156	0.0257097972447439	-	ribose transport system, inner-membrane translocator
SMc02170	Sinorhizobium_meliloti_GCF_000006965.1_ASM696v1	65.71	2e-126	0.0249325746751325	-	ABC transporter permease
/home/htaboada/sp27/red_etli/bin/footprint_discovery_enero_2018/etli_23_Feb_2018/Rhizobiales/Rhizobium_etli_GCF_000092045.1_ASM9204v1/RHE_RS04825/RHE_RS04825_Rhizobium_etli_GCF_000092045.1_ASM9204v1_Rhizobiales_taxfreq_ortho_bbh.tab
RHE_RS04825	Rhizobium_etli_GCF_000092045.1_ASM9204v1	100.00	1e-110	0.0813078955774312	-	HIT family protein
REMIM1_RS05250	Rhizobium_etli_GCF_000442435.1_ASM44243v1	100.00	1e-110	0.0258007252820081	-	HIT family protein
RL_RS15740	Rhizobium_leguminosarum_GCF_000009265.1_ASM926v1	79.87	1e-88	0.000242629655626177	-	HIT family protein
/home/htaboada/sp27/red_etli/bin/footprint_discovery_enero_2018/etli_23_Feb_2018/Rhizobiales/Rhizobium_etli_GCF_000092045.1_ASM9204v1/RHE_RS02460/RHE_RS02460_Rhizobium_etli_GCF_000092045.1_ASM9204v1_Rhizobiales_taxfreq_ortho_bbh.tab
MAFF_RS34175	Mesorhizobium_loti_GCF_000009625.1_ASM962v1	70.44	4e-135	0.0242397198629567	-	ABC transporter substrate-binding protein
RHE_RS02460	Rhizobium_etli_GCF_000092045.1_ASM9204v1	100.00	0.0	0.0812826446781836	-	MULTISPECIES: ABC transporter substrate-binding protein
REMIM1_RS02880	Rhizobium_etli_GCF_000442435.1_ASM44243v1	99.64	0.0	0.0257325895638337	-	ABC transporter substrate-binding protein
RL_RS02675	Rhizobium_leguminosarum_GCF_000009265.1_ASM926v1	95.26	0.0	0.000236683483991226	-	ABC transporter substrate-binding protein
NGR_b12990	Sinorhizobium_fredii_GCF_000018545.1_ASM1854v1	71.53	2e-135	0.0272055467520013	-	ABC transporter substrate-binding protein (plasmid)
SM_b21144	Sinorhizobium_meliloti_GCF_000006965.1_ASM696v1	71.53	3e-135	0.0259217612593952	-	choline uptake ABC transporter substrate-binding protein precursor (plasmid)
/home/htaboada/sp27/red_etli/bin/footprint_discovery_enero_2018/etli_23_Feb_2018/Rhizobiales/Rhizobium_etli_GCF_000092045.1_ASM9204v1/RHE_RS02420/RHE_RS02420_Rhizobium_etli_GCF_000092045.1_ASM9204v1_Rhizobiales_taxfreq_ortho_bbh.tab
AAV28_RS30785	Bradyrhizobium_diazoefficiens_GCF_001642675.1_ASM164267v1	27.13	1e-13
BBTA_RS29585	Bradyrhizobium_sp._BTAi1_GCF_000015165.1_ASM1516v1	27.70	7e-15
MAFF_RS22160	Mesorhizobium_loti_GCF_000009625.1_ASM962v1	70.84	0.0	0.0247250184665573	-	glucose-6-phosphate isomerase
RHE_RS02420	Rhizobium_etli_GCF_000092045.1_ASM9204v1	100.00	0.0	0.0812826446781836	-	glucose-6-phosphate isomerase
REMIM1_RS02840	Rhizobium_etli_GCF_000442435.1_ASM44243v1	100.00	0.0	0.0255508943153689	-	glucose-6-phosphate isomerase
RL_RS02635	Rhizobium_leguminosarum_GCF_000009265.1_ASM926v1	96.86	0.0	0.000256784129409377	-	glucose-6-phosphate isomerase
NGR_c01170	Sinorhizobium_fredii_GCF_000018545.1_ASM1854v1	81.70	0.0	0.0276841865943237	pgi	glucose-6-phosphate isomerase
SMc02163	Sinorhizobium_meliloti_GCF_000006965.1_ASM696v1	81.52	0.0	0.0277310427041149	pgi	glucose-6-phosphate isomerase
AZC_RS18710	Azorhizobium_caulinodans_GCF_000010525.1_ASM1052v1	65.23	0.0
/home/htaboada/sp27/red_etli/bin/footprint_discovery_enero_2018/etli_23_Feb_2018/Rhizobiales/Rhizobium_etli_GCF_000092045.1_ASM9204v1/RHE_RS07625/RHE_RS07625_Rhizobium_etli_GCF_000092045.1_ASM9204v1_Rhizobiales_taxfreq_ortho_bbh.tab
AAV28_RS17190	Bradyrhizobium_diazoefficiens_GCF_001642675.1_ASM164267v1	54.74	7e-130
BBTA_RS18100	Bradyrhizobium_sp._BTAi1_GCF_000015165.1_ASM1516v1	59.08	7e-133
MAFF_RS33955	Mesorhizobium_loti_GCF_000009625.1_ASM962v1	66.67	2e-169	0.0243153508141672	-	MULTISPECIES: ribonuclease D
RHE_RS07625	Rhizobium_etli_GCF_000092045.1_ASM9204v1	100.00	0.0	0.081181641081193	rnd	ribonuclease D
REMIM1_RS07800	Rhizobium_etli_GCF_000442435.1_ASM44243v1	100.00	0.0	0.0258991435415932	-	ribonuclease D
RL_RS08305	Rhizobium_leguminosarum_GCF_000009265.1_ASM926v1	92.65	0.0	0.000248705091861889	-	ribonuclease D
NGR_c09410	Sinorhizobium_fredii_GCF_000018545.1_ASM1854v1	76.90	0.0	0.0268038311700522	rnd	ribonuclease D
SMc00622	Sinorhizobium_meliloti_GCF_000006965.1_ASM696v1	77.17	0.0	0.0259809433627271	rnd	ribonuclease D protein
AZC_RS18860	Azorhizobium_caulinodans_GCF_000010525.1_ASM1052v1	59.51	2e-133	0.0481237300682343	-	ribonuclease D
/home/htaboada/sp27/red_etli/bin/footprint_discovery_enero_2018/etli_23_Feb_2018/Rhizobiales/Rhizobium_etli_GCF_000092045.1_ASM9204v1/RHE_RS01115/RHE_RS01115_Rhizobium_etli_GCF_000092045.1_ASM9204v1_Rhizobiales_taxfreq_ortho_bbh.tab
AAV28_RS12665	Bradyrhizobium_diazoefficiens_GCF_001642675.1_ASM164267v1	49.30	6e-86	0.0587414006225093	-	MULTISPECIES: ABC transporter permease
BBTA_RS30345	Bradyrhizobium_sp._BTAi1_GCF_000015165.1_ASM1516v1	51.40	1e-89
MAFF_RS05940	Mesorhizobium_loti_GCF_000009625.1_ASM962v1	53.67	3e-90	0.0236787903081457	-	ABC transporter permease
RHE_RS01115	Rhizobium_etli_GCF_000092045.1_ASM9204v1	100.00	0.0	0.081181641081193	-	ABC transporter permease
REMIM1_RS01545	Rhizobium_etli_GCF_000442435.1_ASM44243v1	99.37	0.0
RL_RS01195	Rhizobium_leguminosarum_GCF_000009265.1_ASM926v1	90.76	0.0	0.000210507402337363	-	ABC transporter permease
NGR_a01430	Sinorhizobium_fredii_GCF_000018545.1_ASM1854v1	39.86	1e-69
AZC_RS13950	Azorhizobium_caulinodans_GCF_000010525.1_ASM1052v1	64.10	2e-122
/home/htaboada/sp27/red_etli/bin/footprint_discovery_enero_2018/etli_23_Feb_2018/Rhizobiales/Rhizobium_etli_GCF_000092045.1_ASM9204v1/RHE_RS07075/RHE_RS07075_Rhizobium_etli_GCF_000092045.1_ASM9204v1_Rhizobiales_taxfreq_ortho_bbh.tab
AAV28_RS22120	Bradyrhizobium_diazoefficiens_GCF_001642675.1_ASM164267v1	59.54	0.0
BBTA_RS21960	Bradyrhizobium_sp._BTAi1_GCF_000015165.1_ASM1516v1	59.41	0.0
MAFF_RS31585	Mesorhizobium_loti_GCF_000009625.1_ASM962v1	69.75	0.0	0.0219770939059101	-	MULTISPECIES: bifunctional (p)ppGpp synthetase
RHE_RS07075	Rhizobium_etli_GCF_000092045.1_ASM9204v1	100.00	0.0	0.0811563901819454	-	bifunctional (p)ppGpp synthetase/guanosine-3\',5\'-bis(diphosphate) 3\'-pyrophosphohydrolase
REMIM1_RS07250	Rhizobium_etli_GCF_000442435.1_ASM44243v1	99.73	0.0	0.0258234371880662	-	MULTISPECIES: bifunctional (p)ppGpp synthetase/guanosine-3\',5\'-bis(diphosphate) 3\'-pyrophosphohydrolase
RL_RS07825	Rhizobium_leguminosarum_GCF_000009265.1_ASM926v1	98.12	0.0	0.000239398040607182	-	bifunctional (p)ppGpp synthetase
NGR_c08240	Sinorhizobium_fredii_GCF_000018545.1_ASM1854v1	82.50	0.0	0.0259234757457807	-	GTP pyrophosphohydrolase
SMc02659	Sinorhizobium_meliloti_GCF_000006965.1_ASM696v1	83.60	0.0	0.0255582140532132	relA	GTP pyrophosphokinase (ATP:GTP 3\'-pyrophosphotransferase) protein
AZC_RS10365	Azorhizobium_caulinodans_GCF_000010525.1_ASM1052v1	61.82	0.0	0.0556235321567903	-	bifunctional (p)ppGpp synthetase
/home/htaboada/sp27/red_etli/bin/footprint_discovery_enero_2018/etli_23_Feb_2018/Rhizobiales/Rhizobium_etli_GCF_000092045.1_ASM9204v1/RHE_RS00690/RHE_RS00690_Rhizobium_etli_GCF_000092045.1_ASM9204v1_Rhizobiales_taxfreq_ortho_bbh.tab
AAV28_RS33995	Bradyrhizobium_diazoefficiens_GCF_001642675.1_ASM164267v1	34.21	4e-49
BBTA_RS09435	Bradyrhizobium_sp._BTAi1_GCF_000015165.1_ASM1516v1	28.30	4e-26
MAFF_RS05855	Mesorhizobium_loti_GCF_000009625.1_ASM962v1	43.04	2e-69	0.0221598687046687	-	AEC family transporter
RHE_RS00690	Rhizobium_etli_GCF_000092045.1_ASM9204v1	100.00	0.0	0.0811563901819454	-	AEC family transporter
REMIM1_RS01130	Rhizobium_etli_GCF_000442435.1_ASM44243v1	100.00	0.0	0.0255584649507216	-	AEC family transporter
RL_RS00765	Rhizobium_leguminosarum_GCF_000009265.1_ASM926v1	94.29	0.0	0.000232934810569191	-	AEC family transporter
NGR_c35480	Sinorhizobium_fredii_GCF_000018545.1_ASM1854v1	65.81	5e-146	0.0269747739708816	-	auxin efflux carrier
SMc02895	Sinorhizobium_meliloti_GCF_000006965.1_ASM696v1	65.50	4e-145	0.0264966731203341	-	hypothetical protein SMc02895
AZC_RS01910	Azorhizobium_caulinodans_GCF_000010525.1_ASM1052v1	36.31	3e-58
/home/htaboada/sp27/red_etli/bin/footprint_discovery_enero_2018/etli_23_Feb_2018/Rhizobiales/Rhizobium_etli_GCF_000092045.1_ASM9204v1/RHE_RS09085/RHE_RS09085_Rhizobium_etli_GCF_000092045.1_ASM9204v1_Rhizobiales_taxfreq_ortho_bbh.tab
MAFF_RS02435	Mesorhizobium_loti_GCF_000009625.1_ASM962v1	41.85	1e-72	0.0231556762289399	-	NAD(P)-dependent oxidoreductase
RHE_RS09085	Rhizobium_etli_GCF_000092045.1_ASM9204v1	100.00	0.0	0.0811311392826977	-	KR domain-containing protein
REMIM1_RS09250	Rhizobium_etli_GCF_000442435.1_ASM44243v1	100.00	0.0	0.0259824205304729	-	KR domain-containing protein
RL_RS10280	Rhizobium_leguminosarum_GCF_000009265.1_ASM926v1	85.92	1e-176	0.000227505697337278	-	KR domain-containing protein
NGR_c15000	Sinorhizobium_fredii_GCF_000018545.1_ASM1854v1	64.26	9e-103
SMc01175	Sinorhizobium_meliloti_GCF_000006965.1_ASM696v1	67.72	2e-125	0.0261500350865327	-	oxidoreductase
/home/htaboada/sp27/red_etli/bin/footprint_discovery_enero_2018/etli_23_Feb_2018/Rhizobiales/Rhizobium_etli_GCF_000092045.1_ASM9204v1/RHE_RS09765/RHE_RS09765_Rhizobium_etli_GCF_000092045.1_ASM9204v1_Rhizobiales_taxfreq_ortho_bbh.tab
AAV28_RS22435	Bradyrhizobium_diazoefficiens_GCF_001642675.1_ASM164267v1	35.89	2e-50
BBTA_RS22255	Bradyrhizobium_sp._BTAi1_GCF_000015165.1_ASM1516v1	36.29	1e-50
MAFF_RS03780	Mesorhizobium_loti_GCF_000009625.1_ASM962v1	50.83	3e-87	0.0240002218507902	-	DUF1849 domain-containing protein
RHE_RS09765	Rhizobium_etli_GCF_000092045.1_ASM9204v1	100.00	2e-176	0.0810806374842024	-	DUF1849 domain-containing protein
REMIM1_RS09930	Rhizobium_etli_GCF_000442435.1_ASM44243v1	100.00	3e-176	0.026285245944581	-	DUF1849 domain-containing protein
RL_RS11500	Rhizobium_leguminosarum_GCF_000009265.1_ASM926v1	93.55	1e-164	0.000239785834409461	-	DUF1849 domain-containing protein
NGR_c13330	Sinorhizobium_fredii_GCF_000018545.1_ASM1854v1	65.84	8e-114	0.0265901526690154	-	hypothetical protein NGR_c13330
SMc02102	Sinorhizobium_meliloti_GCF_000006965.1_ASM696v1	64.52	7e-115	0.0263783089136702	-	hypothetical protein SMc02102
AZC_RS11990	Azorhizobium_caulinodans_GCF_000010525.1_ASM1052v1	35.20	7e-43	0.0564336959626528	-	DUF1849 domain-containing protein
/home/htaboada/sp27/red_etli/bin/footprint_discovery_enero_2018/etli_23_Feb_2018/Rhizobiales/Rhizobium_etli_GCF_000092045.1_ASM9204v1/RHE_RS01315/RHE_RS01315_Rhizobium_etli_GCF_000092045.1_ASM9204v1_Rhizobiales_taxfreq_ortho_bbh.tab
AAV28_RS00390	Bradyrhizobium_diazoefficiens_GCF_001642675.1_ASM164267v1	64.80	7e-67	0.0605592028878428	-	MULTISPECIES: translation initiation factor IF-3
BBTA_RS01050	Bradyrhizobium_sp._BTAi1_GCF_000015165.1_ASM1516v1	67.60	3e-69	0.131306487294121	-	MULTISPECIES: translation initiation factor IF-3
MAFF_RS20750	Mesorhizobium_loti_GCF_000009625.1_ASM962v1	81.06	1e-59	0.0234203845581766	-	MULTISPECIES: translation initiation factor IF-3
RHE_RS01315	Rhizobium_etli_GCF_000092045.1_ASM9204v1	100.00	2e-111	0.0810806374842024	-	MULTISPECIES: translation initiation factor IF-3
REMIM1_RS01735	Rhizobium_etli_GCF_000442435.1_ASM44243v1	100.00	2e-111	0.0254070522436676	-	MULTISPECIES: translation initiation factor IF-3
RL_RS01395	Rhizobium_leguminosarum_GCF_000009265.1_ASM926v1	96.43	8e-99	0.000246378329048212	-	MULTISPECIES: translation initiation factor IF-3
NGR_c36200	Sinorhizobium_fredii_GCF_000018545.1_ASM1854v1	90.91	1e-74	0.0264961341285592	infC	translation initiation factor IF-3
SMc00362	Sinorhizobium_meliloti_GCF_000006965.1_ASM696v1	90.91	3e-75	0.0261331259141521	infC	translation initiation factor IF-3
AZC_RS22795	Azorhizobium_caulinodans_GCF_000010525.1_ASM1052v1	76.47	2e-77	0.0524754670825816	-	translation initiation factor IF-3
/home/htaboada/sp27/red_etli/bin/footprint_discovery_enero_2018/etli_23_Feb_2018/Rhizobiales/Rhizobium_etli_GCF_000092045.1_ASM9204v1/RHE_RS01545/RHE_RS01545_Rhizobium_etli_GCF_000092045.1_ASM9204v1_Rhizobiales_taxfreq_ortho_bbh.tab
AAV28_RS16435	Bradyrhizobium_diazoefficiens_GCF_001642675.1_ASM164267v1	45.68	1e-106
BBTA_RS16915	Bradyrhizobium_sp._BTAi1_GCF_000015165.1_ASM1516v1	45.62	2e-110
MAFF_RS28325	Mesorhizobium_loti_GCF_000009625.1_ASM962v1	53.97	2e-147	0.0225569311985237	-	MFS transporter
RHE_RS01545	Rhizobium_etli_GCF_000092045.1_ASM9204v1	100.00	0.0	0.0810553865849548	-	RsmB/NOP family class I SAM-dependent RNA methyltransferase
REMIM1_RS01965	Rhizobium_etli_GCF_000442435.1_ASM44243v1	99.30	0.0	0.0256947363870702	-	RsmB/NOP family class I SAM-dependent RNA methyltransferase
RL_RS01685	Rhizobium_leguminosarum_GCF_000009265.1_ASM926v1	93.22	0.0	0.000232870178268811	-	RsmB
NGR_c36610	Sinorhizobium_fredii_GCF_000018545.1_ASM1854v1	75.00	0.0	0.0274705080932869	-	Fmu (Sun) domain-containing protein
SMc00403	Sinorhizobium_meliloti_GCF_000006965.1_ASM696v1	73.60	0.0	0.0269278570160384	-	NOL1
AZC_RS19065	Azorhizobium_caulinodans_GCF_000010525.1_ASM1052v1	46.79	4e-113
/home/htaboada/sp27/red_etli/bin/footprint_discovery_enero_2018/etli_23_Feb_2018/Rhizobiales/Rhizobium_etli_GCF_000092045.1_ASM9204v1/RHE_RS08540/RHE_RS08540_Rhizobium_etli_GCF_000092045.1_ASM9204v1_Rhizobiales_taxfreq_ortho_bbh.tab
AAV28_RS23855	Bradyrhizobium_diazoefficiens_GCF_001642675.1_ASM164267v1	75.18	0.0
BBTA_RS23755	Bradyrhizobium_sp._BTAi1_GCF_000015165.1_ASM1516v1	74.89	0.0
MAFF_RS02165	Mesorhizobium_loti_GCF_000009625.1_ASM962v1	86.70	0.0	0.0230107169057865	-	DNA-directed RNA polymerase subunit beta\'
RHE_RS08540	Rhizobium_etli_GCF_000092045.1_ASM9204v1	100.00	0.0	0.0810048847864595	rpoC	DNA-directed RNA polymerase subunit beta\'
REMIM1_RS08700	Rhizobium_etli_GCF_000442435.1_ASM44243v1	99.93	0.0	0.0255357530446635	-	DNA-directed RNA polymerase subunit beta\'
RL_RS09210	Rhizobium_leguminosarum_GCF_000009265.1_ASM926v1	98.50	0.0	0.000238622453002623	-	MULTISPECIES: DNA-directed RNA polymerase subunit beta\'
NGR_c11840	Sinorhizobium_fredii_GCF_000018545.1_ASM1854v1	93.94	0.0	0.0254961187437072	rpoC	DNA-directed RNA polymerase subunit beta\'
SMc01316	Sinorhizobium_meliloti_GCF_000006965.1_ASM696v1	93.87	0.0	0.0268940386712772	rpoC	DNA-directed RNA polymerase subunit beta\'
AZC_RS04560	Azorhizobium_caulinodans_GCF_000010525.1_ASM1052v1	77.87	0.0	0.0569197942461704	-	DNA-directed RNA polymerase subunit beta\'
/home/htaboada/sp27/red_etli/bin/footprint_discovery_enero_2018/etli_23_Feb_2018/Rhizobiales/Rhizobium_etli_GCF_000092045.1_ASM9204v1/RHE_RS07940/RHE_RS07940_Rhizobium_etli_GCF_000092045.1_ASM9204v1_Rhizobiales_taxfreq_ortho_bbh.tab
MAFF_RS28585	Mesorhizobium_loti_GCF_000009625.1_ASM962v1	29.29	6e-23	0.0231241633326022	-	carbohydrate ABC transporter substrate-binding protein
RHE_RS07940	Rhizobium_etli_GCF_000092045.1_ASM9204v1	100.00	0.0	0.0809291320887165	-	ABC transporter substrate-binding protein
REMIM1_RS08100	Rhizobium_etli_GCF_000442435.1_ASM44243v1	100.00	0.0	0.0255433236800162	-	ABC transporter substrate-binding protein
RL_RS08600	Rhizobium_leguminosarum_GCF_000009265.1_ASM926v1	90.34	0.0	0.000239527305207942	-	ABC transporter substrate-binding protein
/home/htaboada/sp27/red_etli/bin/footprint_discovery_enero_2018/etli_23_Feb_2018/Rhizobiales/Rhizobium_etli_GCF_000092045.1_ASM9204v1/RHE_RS05780/RHE_RS05780_Rhizobium_etli_GCF_000092045.1_ASM9204v1_Rhizobiales_taxfreq_ortho_bbh.tab
AAV28_RS04310	Bradyrhizobium_diazoefficiens_GCF_001642675.1_ASM164267v1	41.55	3e-65	0.0417361536242286	-	MULTISPECIES: sulfate adenylyltransferase subunit 2
BBTA_RS01585	Bradyrhizobium_sp._BTAi1_GCF_000015165.1_ASM1516v1	65.76	3e-134
MAFF_RS30865	Mesorhizobium_loti_GCF_000009625.1_ASM962v1	66.78	2e-138	0.0213783488754938	-	MULTISPECIES: sulfate adenylyltransferase subunit 2
RHE_RS05780	Rhizobium_etli_GCF_000092045.1_ASM9204v1	100.00	0.0	0.0808786302902212	-	MULTISPECIES: sulfate adenylyltransferase subunit 2
REMIM1_RS06020	Rhizobium_etli_GCF_000442435.1_ASM44243v1	100.00	0.0	0.02278004177628	-	MULTISPECIES: sulfate adenylyltransferase subunit 2
RL_RS06580	Rhizobium_leguminosarum_GCF_000009265.1_ASM926v1	98.42	0.0	0.000233904295074889	-	MULTISPECIES: sulfate adenylyltransferase subunit 2
NGR_c06950	Sinorhizobium_fredii_GCF_000018545.1_ASM1854v1	87.70	0.0	0.0265474169688081	cysD	sulfate adenylyltransferase
SMc00091	Sinorhizobium_meliloti_GCF_000006965.1_ASM696v1	87.70	0.0	0.025947125017966	cysD	sulfate adenylyltransferase
AZC_RS04755	Azorhizobium_caulinodans_GCF_000010525.1_ASM1052v1	40.68	2e-63
/home/htaboada/sp27/red_etli/bin/footprint_discovery_enero_2018/etli_23_Feb_2018/Rhizobiales/Rhizobium_etli_GCF_000092045.1_ASM9204v1/RHE_RS04535/RHE_RS04535_Rhizobium_etli_GCF_000092045.1_ASM9204v1_Rhizobiales_taxfreq_ortho_bbh.tab
AAV28_RS13520	Bradyrhizobium_diazoefficiens_GCF_001642675.1_ASM164267v1	29.80	2e-20
BBTA_RS14920	Bradyrhizobium_sp._BTAi1_GCF_000015165.1_ASM1516v1	31.68	1e-31
MAFF_RS20905	Mesorhizobium_loti_GCF_000009625.1_ASM962v1	72.17	0.0	0.0226703776253394	-	aromatic ring-hydroxylating dioxygenase subunit alpha
RHE_RS04535	Rhizobium_etli_GCF_000092045.1_ASM9204v1	100.00	0.0	0.0808281284917259	-	aromatic ring-hydroxylating dioxygenase subunit alpha
REMIM1_RS04960	Rhizobium_etli_GCF_000442435.1_ASM44243v1	100.00	0.0	0.0255584649507216	-	aromatic ring-hydroxylating dioxygenase subunit alpha
RL_RS05010	Rhizobium_leguminosarum_GCF_000009265.1_ASM926v1	94.20	0.0	0.000228152020341078	-	aromatic ring-hydroxylating dioxygenase subunit alpha
NGR_c04860	Sinorhizobium_fredii_GCF_000018545.1_ASM1854v1	70.29	0.0	0.026273908487481	-	dioxygenase, alpha-subunit
SMc00982	Sinorhizobium_meliloti_GCF_000006965.1_ASM696v1	70.05	0.0	0.0254905773636909	-	dioxygenase
/home/htaboada/sp27/red_etli/bin/footprint_discovery_enero_2018/etli_23_Feb_2018/Rhizobiales/Rhizobium_etli_GCF_000092045.1_ASM9204v1/RHE_RS02020/RHE_RS02020_Rhizobium_etli_GCF_000092045.1_ASM9204v1_Rhizobiales_taxfreq_ortho_bbh.tab
AAV28_RS00560	Bradyrhizobium_diazoefficiens_GCF_001642675.1_ASM164267v1	73.27	3e-48	0.0483036972925301	-	MULTISPECIES: integration host factor subunit beta
BBTA_RS00475	Bradyrhizobium_sp._BTAi1_GCF_000015165.1_ASM1516v1	72.82	1e-48	0.118623126178917	-	integration host factor subunit beta
MAFF_RS13595	Mesorhizobium_loti_GCF_000009625.1_ASM962v1	84.04	8e-56	0.0192921951379382	-	MULTISPECIES: integration host factor subunit beta
RHE_RS02020	Rhizobium_etli_GCF_000092045.1_ASM9204v1	100.00	8e-71	0.0808281284917259	-	MULTISPECIES: integration host factor subunit beta
REMIM1_RS02435	Rhizobium_etli_GCF_000442435.1_ASM44243v1	100.00	8e-71	0.0258158665527135	-	MULTISPECIES: integration host factor subunit beta
RL_RS02175	Rhizobium_leguminosarum_GCF_000009265.1_ASM926v1	100.00	9e-71	0.000224403346919043	-	MULTISPECIES: integration host factor subunit beta
NGR_c00220	Sinorhizobium_fredii_GCF_000018545.1_ASM1854v1	93.94	7e-67	0.025094403161758	ihfB	integration host factor subunit beta
SMc01134	Sinorhizobium_meliloti_GCF_000006965.1_ASM696v1	96.88	4e-66	0.0197076404095402	ihfB	integration host factor subunit beta
AZC_RS19145	Azorhizobium_caulinodans_GCF_000010525.1_ASM1052v1	75.82	7e-48	0.0549522535747899	-	integration host factor subunit beta
/home/htaboada/sp27/red_etli/bin/footprint_discovery_enero_2018/etli_23_Feb_2018/Rhizobiales/Rhizobium_etli_GCF_000092045.1_ASM9204v1/RHE_RS01395/RHE_RS01395_Rhizobium_etli_GCF_000092045.1_ASM9204v1_Rhizobiales_taxfreq_ortho_bbh.tab
RHE_RS01395	Rhizobium_etli_GCF_000092045.1_ASM9204v1	100.00	5e-40	0.0808281284917259	-	MULTISPECIES: hypothetical protein
REMIM1_RS01815	Rhizobium_etli_GCF_000442435.1_ASM44243v1	100.00	5e-40	0.0257401601991864	-	MULTISPECIES: hypothetical protein
RL_RS01475	Rhizobium_leguminosarum_GCF_000009265.1_ASM926v1	80.25	1e-30	0.000235067676481728	-	hypothetical protein
/home/htaboada/sp27/red_etli/bin/footprint_discovery_enero_2018/etli_23_Feb_2018/Rhizobiales/Rhizobium_etli_GCF_000092045.1_ASM9204v1/RHE_RS07795/RHE_RS07795_Rhizobium_etli_GCF_000092045.1_ASM9204v1_Rhizobiales_taxfreq_ortho_bbh.tab
AAV28_RS21915	Bradyrhizobium_diazoefficiens_GCF_001642675.1_ASM164267v1	73.48	0.0
BBTA_RS21730	Bradyrhizobium_sp._BTAi1_GCF_000015165.1_ASM1516v1	73.55	0.0
MAFF_RS34195	Mesorhizobium_loti_GCF_000009625.1_ASM962v1	86.31	0.0	0.023414081978909	hppA	K+-insensitive pyrophosphate-energized proton pump
RHE_RS07795	Rhizobium_etli_GCF_000092045.1_ASM9204v1	100.00	0.0	0.0807776266932306	hppA	sodium-translocating pyrophosphatase
REMIM1_RS07970	Rhizobium_etli_GCF_000442435.1_ASM44243v1	99.71	0.0	0.0255887474921324	hppA	sodium-translocating pyrophosphatase
RL_RS08470	Rhizobium_leguminosarum_GCF_000009265.1_ASM926v1	94.86	0.0	0.000232417752166152	hppA	sodium-translocating pyrophosphatase
NGR_c09670	Sinorhizobium_fredii_GCF_000018545.1_ASM1854v1	89.44	0.0	0.0271200753515866	hppA	membrane-bound proton-translocating pyrophosphatase
SMc01780	Sinorhizobium_meliloti_GCF_000006965.1_ASM696v1	89.59	0.0	0.0265304914650952	hppA	membrane-bound proton-translocating pyrophosphatase
AZC_RS15835	Azorhizobium_caulinodans_GCF_000010525.1_ASM1052v1	72.24	0.0
/home/htaboada/sp27/red_etli/bin/footprint_discovery_enero_2018/etli_23_Feb_2018/Rhizobiales/Rhizobium_etli_GCF_000092045.1_ASM9204v1/RHE_RS08570/RHE_RS08570_Rhizobium_etli_GCF_000092045.1_ASM9204v1_Rhizobiales_taxfreq_ortho_bbh.tab
AAV28_RS23815	Bradyrhizobium_diazoefficiens_GCF_001642675.1_ASM164267v1	95.10	2e-69
BBTA_RS23715	Bradyrhizobium_sp._BTAi1_GCF_000015165.1_ASM1516v1	95.10	2e-69
MAFF_RS02205	Mesorhizobium_loti_GCF_000009625.1_ASM962v1	95.10	3e-70	0.0236598825703431	-	MULTISPECIES: 30S ribosomal protein S10
RHE_RS08570	Rhizobium_etli_GCF_000092045.1_ASM9204v1	100.00	5e-72	0.0807271248947353	-	MULTISPECIES: 30S ribosomal protein S10
REMIM1_RS08730	Rhizobium_etli_GCF_000442435.1_ASM44243v1	100.00	6e-72	0.0249149609457419	-	MULTISPECIES: 30S ribosomal protein S10
RL_RS09240	Rhizobium_leguminosarum_GCF_000009265.1_ASM926v1	100.00	6e-72	0.000235261573382868	-	MULTISPECIES: 30S ribosomal protein S10
NGR_c11900	Sinorhizobium_fredii_GCF_000018545.1_ASM1854v1	99.02	1e-71	0.026128607106776	rpsJ	30S ribosomal protein S10
SMc01310	Sinorhizobium_meliloti_GCF_000006965.1_ASM696v1	99.02	9e-72	0.0255328502946423	rpsJ	30S ribosomal protein S10
AZC_RS13210	Azorhizobium_caulinodans_GCF_000010525.1_ASM1052v1	97.06	1e-70	0.0562253681268596	-	MULTISPECIES: 30S ribosomal protein S10
/home/htaboada/sp27/red_etli/bin/footprint_discovery_enero_2018/etli_23_Feb_2018/Rhizobiales/Rhizobium_etli_GCF_000092045.1_ASM9204v1/RHE_RS09030/RHE_RS09030_Rhizobium_etli_GCF_000092045.1_ASM9204v1_Rhizobiales_taxfreq_ortho_bbh.tab
MAFF_RS02495	Mesorhizobium_loti_GCF_000009625.1_ASM962v1	71.34	0.0	0.0242019043873515	-	bifunctional 2\',3\'-cyclic-nucleotide 2\'-phosphodiesterase
RHE_RS09030	Rhizobium_etli_GCF_000092045.1_ASM9204v1	100.00	0.0	0.08067662309624	-	bifunctional 2\',3\'-cyclic-nucleotide 2\'-phosphodiesterase/3\'-nucleotidase
REMIM1_RS09195	Rhizobium_etli_GCF_000442435.1_ASM44243v1	99.55	0.0	0.0253843403376095	-	bifunctional 2\',3\'-cyclic-nucleotide 2\'-phosphodiesterase/3\'-nucleotidase
RL_RS10190	Rhizobium_leguminosarum_GCF_000009265.1_ASM926v1	95.02	0.0	0.000262277874941669	-	bifunctional 2\',3\'-cyclic-nucleotide 2\'-phosphodiesterase
NGR_c14900	Sinorhizobium_fredii_GCF_000018545.1_ASM1854v1	74.13	0.0	0.0277098280144481	cpdB	bifunctional 2\',3\'-cyclic nucleotide 2\'-phosphodiesterase
SMc04449	Sinorhizobium_meliloti_GCF_000006965.1_ASM696v1	73.82	0.0	0.0264374910170022	cpdB	bifunctional 2\',3\'-cyclic nucleotide 2\'-phosphodiesterase
/home/htaboada/sp27/red_etli/bin/footprint_discovery_enero_2018/etli_23_Feb_2018/Rhizobiales/Rhizobium_etli_GCF_000092045.1_ASM9204v1/RHE_RS07760/RHE_RS07760_Rhizobium_etli_GCF_000092045.1_ASM9204v1_Rhizobiales_taxfreq_ortho_bbh.tab
RHE_RS07760	Rhizobium_etli_GCF_000092045.1_ASM9204v1	100.00	0.0	0.0806261212977447	-	glucosyltransferase
REMIM1_RS07935	Rhizobium_etli_GCF_000442435.1_ASM44243v1	100.00	0.0	0.0240367672448285	-	glucosyltransferase
AZC_RS17875	Azorhizobium_caulinodans_GCF_000010525.1_ASM1052v1	32.29	4e-06
/home/htaboada/sp27/red_etli/bin/footprint_discovery_enero_2018/etli_23_Feb_2018/Rhizobiales/Rhizobium_etli_GCF_000092045.1_ASM9204v1/RHE_RS08300/RHE_RS08300_Rhizobium_etli_GCF_000092045.1_ASM9204v1_Rhizobiales_taxfreq_ortho_bbh.tab
AAV28_RS21135	Bradyrhizobium_diazoefficiens_GCF_001642675.1_ASM164267v1	67.05	0.0
BBTA_RS21170	Bradyrhizobium_sp._BTAi1_GCF_000015165.1_ASM1516v1	66.29	0.0
MAFF_RS06535	Mesorhizobium_loti_GCF_000009625.1_ASM962v1	74.89	0.0	0.0231997942838127	-	proline--tRNA ligase
RHE_RS08300	Rhizobium_etli_GCF_000092045.1_ASM9204v1	100.00	0.0	0.0805756194992494	-	proline--tRNA ligase
REMIM1_RS08460	Rhizobium_etli_GCF_000442435.1_ASM44243v1	100.00	0.0	0.0253010633487297	-	proline--tRNA ligase
RL_RS08940	Rhizobium_leguminosarum_GCF_000009265.1_ASM926v1	97.27	0.0	0.000249868473268727	-	proline--tRNA ligase
NGR_c10680	Sinorhizobium_fredii_GCF_000018545.1_ASM1854v1	87.95	0.0	0.0257610800849928	proS	prolyl-tRNA synthetase
SMc01934	Sinorhizobium_meliloti_GCF_000006965.1_ASM696v1	87.50	0.0	0.0248395742270395	proS	prolyl-tRNA synthetase
AZC_RS08750	Azorhizobium_caulinodans_GCF_000010525.1_ASM1052v1	69.86	0.0	0.0529847129034095	-	proline--tRNA ligase
/home/htaboada/sp27/red_etli/bin/footprint_discovery_enero_2018/etli_23_Feb_2018/Rhizobiales/Rhizobium_etli_GCF_000092045.1_ASM9204v1/RHE_RS06075/RHE_RS06075_Rhizobium_etli_GCF_000092045.1_ASM9204v1_Rhizobiales_taxfreq_ortho_bbh.tab
BBTA_RS37250	Bradyrhizobium_sp._BTAi1_GCF_000015165.1_ASM1516v1	49.41	2e-162
RHE_RS06075	Rhizobium_etli_GCF_000092045.1_ASM9204v1	100.00	0.0	0.0805756194992494	-	glucose-6-phosphate dehydrogenase
REMIM1_RS06315	Rhizobium_etli_GCF_000442435.1_ASM44243v1	99.41	0.0	0.0254449054204311	-	glucose-6-phosphate dehydrogenase
RL_RS06860	Rhizobium_leguminosarum_GCF_000009265.1_ASM926v1	91.04	0.0	0.000237459071595784	-	glucose-6-phosphate dehydrogenase
/home/htaboada/sp27/red_etli/bin/footprint_discovery_enero_2018/etli_23_Feb_2018/Rhizobiales/Rhizobium_etli_GCF_000092045.1_ASM9204v1/RHE_RS01800/RHE_RS01800_Rhizobium_etli_GCF_000092045.1_ASM9204v1_Rhizobiales_taxfreq_ortho_bbh.tab
AAV28_RS11685	Bradyrhizobium_diazoefficiens_GCF_001642675.1_ASM164267v1	68.36	4e-117	0.0576419234458963	-	MULTISPECIES: enoyl-CoA hydratase
BBTA_RS14030	Bradyrhizobium_sp._BTAi1_GCF_000015165.1_ASM1516v1	70.31	3e-119
MAFF_RS22865	Mesorhizobium_loti_GCF_000009625.1_ASM962v1	76.26	2e-130	0.0221787764424713	-	enoyl-CoA hydratase
RHE_RS01800	Rhizobium_etli_GCF_000092045.1_ASM9204v1	100.00	1e-174	0.0805503686000018	-	enoyl-CoA hydratase
REMIM1_RS02215	Rhizobium_etli_GCF_000442435.1_ASM44243v1	99.61	6e-174	0.0256417419396013	-	enoyl-CoA hydratase
RL_RS01945	Rhizobium_leguminosarum_GCF_000009265.1_ASM926v1	95.33	4e-168	0.000251742809979744	-	enoyl-CoA hydratase
NGR_c37150	Sinorhizobium_fredii_GCF_000018545.1_ASM1854v1	80.47	2e-139	0.0270260568111304	-	enoyl-CoA hydratase
SMc01153	Sinorhizobium_meliloti_GCF_000006965.1_ASM696v1	80.93	3e-140	0.0277902248074468	-	enoyl-CoA hydratase
AZC_RS04085	Azorhizobium_caulinodans_GCF_000010525.1_ASM1052v1	68.50	4e-124
/home/htaboada/sp27/red_etli/bin/footprint_discovery_enero_2018/etli_23_Feb_2018/Rhizobiales/Rhizobium_etli_GCF_000092045.1_ASM9204v1/RHE_RS04020/RHE_RS04020_Rhizobium_etli_GCF_000092045.1_ASM9204v1_Rhizobiales_taxfreq_ortho_bbh.tab
AAV28_RS16430	Bradyrhizobium_diazoefficiens_GCF_001642675.1_ASM164267v1	34.96	7e-16
MAFF_RS33945	Mesorhizobium_loti_GCF_000009625.1_ASM962v1	52.50	7e-39	0.0235527387227949	-	membrane protein
RHE_RS04020	Rhizobium_etli_GCF_000092045.1_ASM9204v1	100.00	5e-87	0.0805251177007541	-	membrane protein
REMIM1_RS04440	Rhizobium_etli_GCF_000442435.1_ASM44243v1	100.00	5e-87	0.0252404982659081	-	membrane protein
RL_RS04440	Rhizobium_leguminosarum_GCF_000009265.1_ASM926v1	85.12	2e-75	0.000228862975645257	-	membrane protein
NGR_c03780	Sinorhizobium_fredii_GCF_000018545.1_ASM1854v1	68.60	6e-61	0.0256585144044951	-	hypothetical protein NGR_c03780
SMc00816	Sinorhizobium_meliloti_GCF_000006965.1_ASM696v1	72.73	5e-65	0.0245352091241894	-	hypothetical protein SMc00816
AZC_RS19035	Azorhizobium_caulinodans_GCF_000010525.1_ASM1052v1	42.50	2e-25	0.0576605154401018	-	hypothetical protein
/home/htaboada/sp27/red_etli/bin/footprint_discovery_enero_2018/etli_23_Feb_2018/Rhizobiales/Rhizobium_etli_GCF_000092045.1_ASM9204v1/RHE_RS01255/RHE_RS01255_Rhizobium_etli_GCF_000092045.1_ASM9204v1_Rhizobiales_taxfreq_ortho_bbh.tab
AAV28_RS37785	Bradyrhizobium_diazoefficiens_GCF_001642675.1_ASM164267v1	80.07	0.0
BBTA_RS34510	Bradyrhizobium_sp._BTAi1_GCF_000015165.1_ASM1516v1	80.90	0.0
MAFF_RS18700	Mesorhizobium_loti_GCF_000009625.1_ASM962v1	86.52	0.0	0.0207543935280074	-	elongation factor 4
RHE_RS01255	Rhizobium_etli_GCF_000092045.1_ASM9204v1	100.00	0.0	0.0805251177007541	-	elongation factor 4
REMIM1_RS01675	Rhizobium_etli_GCF_000442435.1_ASM44243v1	99.84	0.0	0.0255054705032527	-	elongation factor 4
RL_RS01335	Rhizobium_leguminosarum_GCF_000009265.1_ASM926v1	95.08	0.0	0.000234421353477929	-	elongation factor 4
NGR_c36060	Sinorhizobium_fredii_GCF_000018545.1_ASM1854v1	92.64	0.0	0.0257867215051172	lepA	GTP-binding protein LepA
SMc00349	Sinorhizobium_meliloti_GCF_000006965.1_ASM696v1	91.91	0.0	0.0253468493984562	lepA	GTP-binding protein LepA
AZC_RS01305	Azorhizobium_caulinodans_GCF_000010525.1_ASM1052v1	83.55	0.0	0.0557161223060317	-	elongation factor 4
/home/htaboada/sp27/red_etli/bin/footprint_discovery_enero_2018/etli_23_Feb_2018/Rhizobiales/Rhizobium_etli_GCF_000092045.1_ASM9204v1/RHE_RS00495/RHE_RS00495_Rhizobium_etli_GCF_000092045.1_ASM9204v1_Rhizobiales_taxfreq_ortho_bbh.tab
AAV28_RS00550	Bradyrhizobium_diazoefficiens_GCF_001642675.1_ASM164267v1	75.18	0.0	0.0524670508679713	-	MULTISPECIES: 30S ribosomal protein S1
BBTA_RS00485	Bradyrhizobium_sp._BTAi1_GCF_000015165.1_ASM1516v1	75.36	0.0
MAFF_RS21335	Mesorhizobium_loti_GCF_000009625.1_ASM962v1	83.19	0.0	0.0228972704789708	-	MULTISPECIES: 30S ribosomal protein S1
RHE_RS00495	Rhizobium_etli_GCF_000092045.1_ASM9204v1	100.00	0.0	0.0805251177007541	-	MULTISPECIES: 30S ribosomal protein S1
REMIM1_RS00935	Rhizobium_etli_GCF_000442435.1_ASM44243v1	100.00	0.0	0.0256417419396013	-	MULTISPECIES: 30S ribosomal protein S1
RL_RS00565	Rhizobium_leguminosarum_GCF_000009265.1_ASM926v1	99.12	0.0	0.000235132308782108	-	MULTISPECIES: 30S ribosomal protein S1
NGR_c35860	Sinorhizobium_fredii_GCF_000018545.1_ASM1854v1	93.09	0.0	0.0257439858049098	rpsA	30S ribosomal protein S1
SMc00335	Sinorhizobium_meliloti_GCF_000006965.1_ASM696v1	92.73	0.0	0.0272153129465078	rpsA	30S ribosomal protein S1
AZC_RS19160	Azorhizobium_caulinodans_GCF_000010525.1_ASM1052v1	76.19	0.0	0.0545818929778242	-	30S ribosomal protein S1
/home/htaboada/sp27/red_etli/bin/footprint_discovery_enero_2018/etli_23_Feb_2018/Rhizobiales/Rhizobium_etli_GCF_000092045.1_ASM9204v1/RHE_RS09900/RHE_RS09900_Rhizobium_etli_GCF_000092045.1_ASM9204v1_Rhizobiales_taxfreq_ortho_bbh.tab
AAV28_RS07625	Bradyrhizobium_diazoefficiens_GCF_001642675.1_ASM164267v1	45.83	2e-08	0.0609550146714234	-	MULTISPECIES: GlsB
BBTA_RS14090	Bradyrhizobium_sp._BTAi1_GCF_000015165.1_ASM1516v1	47.89	1e-10
MAFF_RS13940	Mesorhizobium_loti_GCF_000009625.1_ASM962v1	45.71	9e-11	0.0231178607533347	-	GlsB
RHE_RS09900	Rhizobium_etli_GCF_000092045.1_ASM9204v1	100.00	2e-41	0.0804998668015065	-	MULTISPECIES: GlsB/YeaQ/YmgE family stress response membrane protein
REMIM1_RS10065	Rhizobium_etli_GCF_000442435.1_ASM44243v1	100.00	2e-41	0.0253162046194351	-	MULTISPECIES: GlsB/YeaQ/YmgE family stress response membrane protein
RL_RS11635	Rhizobium_leguminosarum_GCF_000009265.1_ASM926v1	100.00	2e-41	0.000234292088877169	-	MULTISPECIES: GlsB
NGR_c02410	Sinorhizobium_fredii_GCF_000018545.1_ASM1854v1	48.57	1e-11	0.0273252067125819	-	hypothetical protein NGR_c02410
SMc02320	Sinorhizobium_meliloti_GCF_000006965.1_ASM696v1	48.57	9e-12	0.0272829496360301	-	hypothetical protein SMc02320
/home/htaboada/sp27/red_etli/bin/footprint_discovery_enero_2018/etli_23_Feb_2018/Rhizobiales/Rhizobium_etli_GCF_000092045.1_ASM9204v1/RHE_RS02280/RHE_RS02280_Rhizobium_etli_GCF_000092045.1_ASM9204v1_Rhizobiales_taxfreq_ortho_bbh.tab
RHE_RS02280	Rhizobium_etli_GCF_000092045.1_ASM9204v1	100.00	0.0	0.0804493650030112	-	aldo/keto reductase
REMIM1_RS02700	Rhizobium_etli_GCF_000442435.1_ASM44243v1	99.32	0.0	0.0255281824093108	-	aldo/keto reductase
RL_RS02485	Rhizobium_leguminosarum_GCF_000009265.1_ASM926v1	93.81	0.0	0.000238687085303003	-	aldo
AZC_RS07155	Azorhizobium_caulinodans_GCF_000010525.1_ASM1052v1	66.20	1e-138	0.0555077944702385	-	aldo
/home/htaboada/sp27/red_etli/bin/footprint_discovery_enero_2018/etli_23_Feb_2018/Rhizobiales/Rhizobium_etli_GCF_000092045.1_ASM9204v1/RHE_RS03775/RHE_RS03775_Rhizobium_etli_GCF_000092045.1_ASM9204v1_Rhizobiales_taxfreq_ortho_bbh.tab
RHE_RS03775	Rhizobium_etli_GCF_000092045.1_ASM9204v1	100.00	3e-137	0.0803736123052682	-	RNA polymerase sigma factor
REMIM1_RS04170	Rhizobium_etli_GCF_000442435.1_ASM44243v1	86.50	4e-115	0.0252026450891446	-	RNA polymerase sigma factor
RL_RS04130	Rhizobium_leguminosarum_GCF_000009265.1_ASM926v1	88.00	9e-121	0.000244310095436055	-	RNA polymerase sigma factor
SMa0143	Sinorhizobium_meliloti_GCF_000006965.1_ASM696v1	40.91	3e-34	0.0256258507427354	rpoE6	RNA polymerase ECF sigma factor (plasmid)
/home/htaboada/sp27/red_etli/bin/footprint_discovery_enero_2018/etli_23_Feb_2018/Rhizobiales/Rhizobium_etli_GCF_000092045.1_ASM9204v1/RHE_RS01330/RHE_RS01330_Rhizobium_etli_GCF_000092045.1_ASM9204v1_Rhizobiales_taxfreq_ortho_bbh.tab
AAV28_RS00365	Bradyrhizobium_diazoefficiens_GCF_001642675.1_ASM164267v1	70.83	2e-180	0.0573633892278211	-	MULTISPECIES: phenylalanine--tRNA ligase subunit alpha
BBTA_RS01030	Bradyrhizobium_sp._BTAi1_GCF_000015165.1_ASM1516v1	72.42	5e-175	0.113966433209083	-	phenylalanine--tRNA ligase subunit alpha
MAFF_RS20730	Mesorhizobium_loti_GCF_000009625.1_ASM962v1	80.83	0.0	0.022607351832664	-	phenylalanine--tRNA ligase subunit alpha
RHE_RS01330	Rhizobium_etli_GCF_000092045.1_ASM9204v1	100.00	0.0	0.0803736123052682	-	phenylalanine--tRNA ligase subunit alpha
REMIM1_RS01750	Rhizobium_etli_GCF_000442435.1_ASM44243v1	99.72	0.0	0.0251799331830865	-	phenylalanine--tRNA ligase subunit alpha
RL_RS01410	Rhizobium_leguminosarum_GCF_000009265.1_ASM926v1	93.89	0.0	0.000233064075169951	-	phenylalanine--tRNA ligase subunit alpha
NGR_c36270	Sinorhizobium_fredii_GCF_000018545.1_ASM1854v1	87.78	0.0	0.0260602299864442	pheS	phenylalanyl-tRNA synthetase subunit alpha
SMc00365	Sinorhizobium_meliloti_GCF_000006965.1_ASM696v1	88.33	0.0	0.025642759915116	pheS	phenylalanyl-tRNA synthetase subunit alpha
AZC_RS22820	Azorhizobium_caulinodans_GCF_000010525.1_ASM1052v1	73.43	7e-179	0.0542578274554792	-	phenylalanine--tRNA ligase subunit alpha
/home/htaboada/sp27/red_etli/bin/footprint_discovery_enero_2018/etli_23_Feb_2018/Rhizobiales/Rhizobium_etli_GCF_000092045.1_ASM9204v1/RHE_RS04550/RHE_RS04550_Rhizobium_etli_GCF_000092045.1_ASM9204v1_Rhizobiales_taxfreq_ortho_bbh.tab
AAV28_RS16235	Bradyrhizobium_diazoefficiens_GCF_001642675.1_ASM164267v1	35.79	1e-39
MAFF_RS31765	Mesorhizobium_loti_GCF_000009625.1_ASM962v1	32.99	9e-35	0.0233069381313609	-	hypothetical protein
RHE_RS04550	Rhizobium_etli_GCF_000092045.1_ASM9204v1	100.00	0.0	0.0803483614060206	-	transporter
REMIM1_RS04975	Rhizobium_etli_GCF_000442435.1_ASM44243v1	99.40	0.0	0.0254827585971946	-	transporter
RL_RS05020	Rhizobium_leguminosarum_GCF_000009265.1_ASM926v1	94.56	0.0	0.000230801944656654	-	transporter
NGR_c04890	Sinorhizobium_fredii_GCF_000018545.1_ASM1854v1	61.93	3e-121	0.0254191944833339	-	cationic transport protein
SMc00978	Sinorhizobium_meliloti_GCF_000006965.1_ASM696v1	60.42	1e-119	0.0271223124984148	-	hypothetical protein SMc00978
/home/htaboada/sp27/red_etli/bin/footprint_discovery_enero_2018/etli_23_Feb_2018/Rhizobiales/Rhizobium_etli_GCF_000092045.1_ASM9204v1/RHE_RS01440/RHE_RS01440_Rhizobium_etli_GCF_000092045.1_ASM9204v1_Rhizobiales_taxfreq_ortho_bbh.tab
AAV28_RS16675	Bradyrhizobium_diazoefficiens_GCF_001642675.1_ASM164267v1	67.57	4e-54
BBTA_RS17585	Bradyrhizobium_sp._BTAi1_GCF_000015165.1_ASM1516v1	67.57	8e-55
MAFF_RS30140	Mesorhizobium_loti_GCF_000009625.1_ASM962v1	52.73	4e-42	0.0225884440948614	-	ArsC family reductase
RHE_RS01440	Rhizobium_etli_GCF_000092045.1_ASM9204v1	100.00	5e-86	0.0803231105067729	-	ArsC family reductase
REMIM1_RS01860	Rhizobium_etli_GCF_000442435.1_ASM44243v1	95.65	2e-80	0.0253843403376095	-	ArsC family reductase
RL_RS01520	Rhizobium_leguminosarum_GCF_000009265.1_ASM926v1	88.70	3e-74	0.00023377503047413	-	ArsC family reductase
NGR_c36450	Sinorhizobium_fredii_GCF_000018545.1_ASM1854v1	71.30	7e-57	0.0259149286057392	-	arsenate reductase
SMc00386	Sinorhizobium_meliloti_GCF_000006965.1_ASM696v1	67.83	7e-55	0.0260570346384396	-	hypothetical protein SMc00386
AZC_RS15550	Azorhizobium_caulinodans_GCF_000010525.1_ASM1052v1	68.52	6e-53	0.0557624173806525	-	ArsC family reductase
/home/htaboada/sp27/red_etli/bin/footprint_discovery_enero_2018/etli_23_Feb_2018/Rhizobiales/Rhizobium_etli_GCF_000092045.1_ASM9204v1/RHE_RS09725/RHE_RS09725_Rhizobium_etli_GCF_000092045.1_ASM9204v1_Rhizobiales_taxfreq_ortho_bbh.tab
AAV28_RS24795	Bradyrhizobium_diazoefficiens_GCF_001642675.1_ASM164267v1	64.71	4e-26
BBTA_RS24465	Bradyrhizobium_sp._BTAi1_GCF_000015165.1_ASM1516v1	64.71	3e-26
MAFF_RS01755	Mesorhizobium_loti_GCF_000009625.1_ASM962v1	73.13	1e-29	0.0225569311985237	-	DUF3126 domain-containing protein
RHE_RS09725	Rhizobium_etli_GCF_000092045.1_ASM9204v1	100.00	4e-45	0.0802726087082776	-	MULTISPECIES: DUF3126 domain-containing protein
REMIM1_RS09890	Rhizobium_etli_GCF_000442435.1_ASM44243v1	100.00	4e-45	0.0258764316355351	-	MULTISPECIES: DUF3126 domain-containing protein
RL_RS11455	Rhizobium_leguminosarum_GCF_000009265.1_ASM926v1	95.52	1e-43	0.000245279579941753	-	MULTISPECIES: DUF3126 domain-containing protein
SMc02112	Sinorhizobium_meliloti_GCF_000006965.1_ASM696v1	71.64	5e-33	0.0220326516118669	-	hypothetical protein SMc02112
AZC_RS17790	Azorhizobium_caulinodans_GCF_000010525.1_ASM1052v1	60.29	2e-25
/home/htaboada/sp27/red_etli/bin/footprint_discovery_enero_2018/etli_23_Feb_2018/Rhizobiales/Rhizobium_etli_GCF_000092045.1_ASM9204v1/RHE_RS07900/RHE_RS07900_Rhizobium_etli_GCF_000092045.1_ASM9204v1_Rhizobiales_taxfreq_ortho_bbh.tab
RHE_RS07900	Rhizobium_etli_GCF_000092045.1_ASM9204v1	100.00	2e-156	0.0802726087082776	-	class I SAM-dependent methyltransferase
REMIM1_RS08060	Rhizobium_etli_GCF_000442435.1_ASM44243v1	99.52	2e-155	0.0255660355860743	-	class I SAM-dependent methyltransferase
RL_RS08560	Rhizobium_leguminosarum_GCF_000009265.1_ASM926v1	91.90	3e-144	0.000237459071595784	-	methyltransferase domain-containing protein
/home/htaboada/sp27/red_etli/bin/footprint_discovery_enero_2018/etli_23_Feb_2018/Rhizobiales/Rhizobium_etli_GCF_000092045.1_ASM9204v1/RHE_RS04140/RHE_RS04140_Rhizobium_etli_GCF_000092045.1_ASM9204v1_Rhizobiales_taxfreq_ortho_bbh.tab
AAV28_RS34665	Bradyrhizobium_diazoefficiens_GCF_001642675.1_ASM164267v1	37.57	9e-61
BBTA_RS07795	Bradyrhizobium_sp._BTAi1_GCF_000015165.1_ASM1516v1	35.93	7e-58
MAFF_RS28270	Mesorhizobium_loti_GCF_000009625.1_ASM962v1	56.52	1e-135	0.0204896851987707	hisZ	ATP phosphoribosyltransferase regulatory subunit
RHE_RS04140	Rhizobium_etli_GCF_000092045.1_ASM9204v1	100.00	0.0	0.0802726087082776	hisZ	ATP phosphoribosyltransferase regulatory subunit
REMIM1_RS04560	Rhizobium_etli_GCF_000442435.1_ASM44243v1	100.00	0.0	0.0254449054204311	hisZ	ATP phosphoribosyltransferase regulatory subunit
RL_RS04595	Rhizobium_leguminosarum_GCF_000009265.1_ASM926v1	92.49	0.0	0.000199455278972398	hisZ	ATP phosphoribosyltransferase regulatory subunit
NGR_c04020	Sinorhizobium_fredii_GCF_000018545.1_ASM1854v1	66.49	7e-169
SMc00918	Sinorhizobium_meliloti_GCF_000006965.1_ASM696v1	68.53	2e-173
AZC_RS16080	Azorhizobium_caulinodans_GCF_000010525.1_ASM1052v1	36.07	3e-55	0.0533087784257545	-	ATP phosphoribosyltransferase
/home/htaboada/sp27/red_etli/bin/footprint_discovery_enero_2018/etli_23_Feb_2018/Rhizobiales/Rhizobium_etli_GCF_000092045.1_ASM9204v1/RHE_RS00565/RHE_RS00565_Rhizobium_etli_GCF_000092045.1_ASM9204v1_Rhizobiales_taxfreq_ortho_bbh.tab
MAFF_RS22790	Mesorhizobium_loti_GCF_000009625.1_ASM962v1	52.51	1e-107	0.0221598687046687	-	class I SAM-dependent methyltransferase
RHE_RS00565	Rhizobium_etli_GCF_000092045.1_ASM9204v1	100.00	0.0	0.0802726087082776	-	class I SAM-dependent methyltransferase
REMIM1_RS01005	Rhizobium_etli_GCF_000442435.1_ASM44243v1	99.70	0.0	0.0255508943153689	-	class I SAM-dependent methyltransferase
RL_RS00640	Rhizobium_leguminosarum_GCF_000009265.1_ASM926v1	90.83	0.0	0.000235520102584387	-	class I SAM-dependent methyltransferase
NGR_c35740	Sinorhizobium_fredii_GCF_000018545.1_ASM1854v1	69.82	2e-160	0.0244020848183989	-	methyltransferase small
SMc00325	Sinorhizobium_meliloti_GCF_000006965.1_ASM696v1	70.12	6e-148	0.0253045764675048	-	hypothetical protein SMc00325
/home/htaboada/sp27/red_etli/bin/footprint_discovery_enero_2018/etli_23_Feb_2018/Rhizobiales/Rhizobium_etli_GCF_000092045.1_ASM9204v1/RHE_RS09625/RHE_RS09625_Rhizobium_etli_GCF_000092045.1_ASM9204v1_Rhizobiales_taxfreq_ortho_bbh.tab
MAFF_RS04880	Mesorhizobium_loti_GCF_000009625.1_ASM962v1	57.25	1e-53	0.0238489599483693	-	DUF882 domain-containing protein
RHE_RS09625	Rhizobium_etli_GCF_000092045.1_ASM9204v1	100.00	0.0	0.08024735780903	-	DUF882 domain-containing protein
REMIM1_RS09790	Rhizobium_etli_GCF_000442435.1_ASM44243v1	99.16	0.0	0.0255433236800162	-	DUF882 domain-containing protein
RL_RS10910	Rhizobium_leguminosarum_GCF_000009265.1_ASM926v1	81.01	1e-172	0.000225631360626261	-	DUF882 domain-containing protein
NGR_c14110	Sinorhizobium_fredii_GCF_000018545.1_ASM1854v1	50.31	1e-50	0.0261457013868589	-	hypothetical protein NGR_c14110
SMc00291	Sinorhizobium_meliloti_GCF_000006965.1_ASM696v1	48.81	2e-50	0.0263613997412897	-	lipoprotein
/home/htaboada/sp27/red_etli/bin/footprint_discovery_enero_2018/etli_23_Feb_2018/Rhizobiales/Rhizobium_etli_GCF_000092045.1_ASM9204v1/RHE_RS04350/RHE_RS04350_Rhizobium_etli_GCF_000092045.1_ASM9204v1_Rhizobiales_taxfreq_ortho_bbh.tab
AAV28_RS02810	Bradyrhizobium_diazoefficiens_GCF_001642675.1_ASM164267v1	58.00	4e-82	0.0572900907493802	-	MULTISPECIES: ATP synthase subunit A
BBTA_RS03975	Bradyrhizobium_sp._BTAi1_GCF_000015165.1_ASM1516v1	63.41	2e-92	0.126741702738166	-	ATP synthase subunit a 1
MAFF_RS30210	Mesorhizobium_loti_GCF_000009625.1_ASM962v1	74.18	2e-106	0.0225002079851158	-	ATP synthase subunit A
RHE_RS04350	Rhizobium_etli_GCF_000092045.1_ASM9204v1	100.00	1e-152	0.0802221069097823	-	ATP synthase subunit A
REMIM1_RS04775	Rhizobium_etli_GCF_000442435.1_ASM44243v1	100.00	2e-152	0.0256644538456594	-	ATP synthase subunit A
RL_RS04830	Rhizobium_leguminosarum_GCF_000009265.1_ASM926v1	93.60	5e-142	0.000227893491139558	-	ATP synthase subunit A
NGR_c04470	Sinorhizobium_fredii_GCF_000018545.1_ASM1854v1	82.80	8e-133	0.0252226102623801	atpB	F0F1 ATP synthase subunit A
SMc00871	Sinorhizobium_meliloti_GCF_000006965.1_ASM696v1	83.60	2e-134	0.02485648339942	atpB	F0F1 ATP synthase subunit A
AZC_RS21865	Azorhizobium_caulinodans_GCF_000010525.1_ASM1052v1	64.66	2e-91	0.0482394677547861	-	ATP synthase subunit A
/home/htaboada/sp27/red_etli/bin/footprint_discovery_enero_2018/etli_23_Feb_2018/Rhizobiales/Rhizobium_etli_GCF_000092045.1_ASM9204v1/RHE_RS09185/RHE_RS09185_Rhizobium_etli_GCF_000092045.1_ASM9204v1_Rhizobiales_taxfreq_ortho_bbh.tab
RHE_RS09185	Rhizobium_etli_GCF_000092045.1_ASM9204v1	100.00	2e-85	0.0801968560105347	-	membrane protein
REMIM1_RS09350	Rhizobium_etli_GCF_000442435.1_ASM44243v1	100.00	2e-85	0.0260884094254107	-	membrane protein
/home/htaboada/sp27/red_etli/bin/footprint_discovery_enero_2018/etli_23_Feb_2018/Rhizobiales/Rhizobium_etli_GCF_000092045.1_ASM9204v1/RHE_RS08765/RHE_RS08765_Rhizobium_etli_GCF_000092045.1_ASM9204v1_Rhizobiales_taxfreq_ortho_bbh.tab
AAV28_RS09755	Bradyrhizobium_diazoefficiens_GCF_001642675.1_ASM164267v1	37.84	4e-31	0.0533026535221971	-	MULTISPECIES: nucleoside 2-deoxyribosyltransferase
BBTA_RS11555	Bradyrhizobium_sp._BTAi1_GCF_000015165.1_ASM1516v1	34.43	4e-27
RHE_RS08765	Rhizobium_etli_GCF_000092045.1_ASM9204v1	100.00	4e-138	0.0801968560105347	-	nucleoside 2-deoxyribosyltransferase
REMIM1_RS08925	Rhizobium_etli_GCF_000442435.1_ASM44243v1	100.00	4e-138	0.0254751879618419	-	nucleoside 2-deoxyribosyltransferase
RL_RS09455	Rhizobium_leguminosarum_GCF_000009265.1_ASM926v1	92.97	3e-128	0.000244568624637574	-	nucleoside 2-deoxyribosyltransferase
AZC_RS22395	Azorhizobium_caulinodans_GCF_000010525.1_ASM1052v1	38.00	8e-21	0.0542809749927895	-	nucleoside 2-deoxyribosyltransferase
/home/htaboada/sp27/red_etli/bin/footprint_discovery_enero_2018/etli_23_Feb_2018/Rhizobiales/Rhizobium_etli_GCF_000092045.1_ASM9204v1/RHE_RS07620/RHE_RS07620_Rhizobium_etli_GCF_000092045.1_ASM9204v1_Rhizobiales_taxfreq_ortho_bbh.tab
RHE_RS07620	Rhizobium_etli_GCF_000092045.1_ASM9204v1	100.00	0.0	0.0801968560105347	-	adenylate/guanylate cyclase domain-containing protein
REMIM1_RS07795	Rhizobium_etli_GCF_000442435.1_ASM44243v1	99.72	0.0	0.0255357530446635	-	adenylate/guanylate cyclase domain-containing protein
RL_RS08300	Rhizobium_leguminosarum_GCF_000009265.1_ASM926v1	91.22	0.0	0.000232870178268811	-	adenylate
NGR_c09400	Sinorhizobium_fredii_GCF_000018545.1_ASM1854v1	55.33	1e-134	0.0260773242665272	-	adenylate cyclase 2
SMc00621	Sinorhizobium_meliloti_GCF_000006965.1_ASM696v1	57.23	2e-132	0.025372213157027	cyaB	adenylate cyclase 2 protein
/home/htaboada/sp27/red_etli/bin/footprint_discovery_enero_2018/etli_23_Feb_2018/Rhizobiales/Rhizobium_etli_GCF_000092045.1_ASM9204v1/RHE_RS04230/RHE_RS04230_Rhizobium_etli_GCF_000092045.1_ASM9204v1_Rhizobiales_taxfreq_ortho_bbh.tab
BBTA_RS36425	Bradyrhizobium_sp._BTAi1_GCF_000015165.1_ASM1516v1	27.44	9e-50
MAFF_RS04260	Mesorhizobium_loti_GCF_000009625.1_ASM962v1	46.87	6e-165	0.0229161782167734	-	potassium transporter
RHE_RS04230	Rhizobium_etli_GCF_000092045.1_ASM9204v1	100.00	0.0	0.080171605111287	-	potassium transporter TrkA
REMIM1_RS04655	Rhizobium_etli_GCF_000442435.1_ASM44243v1	99.83	0.0	0.0245742823548704	-	glutathione-regulated potassium-efflux transporter protein KefB
RL_RS04695	Rhizobium_leguminosarum_GCF_000009265.1_ASM926v1	96.13	0.0	0.000234421353477929	-	potassium transporter TrkA
NGR_c04210	Sinorhizobium_fredii_GCF_000018545.1_ASM1854v1	69.68	0.0	0.0272739238723331	kefB	glutathione-regulated potassium-efflux system protein
SMc00898	Sinorhizobium_meliloti_GCF_000006965.1_ASM696v1	69.47	0.0	0.02455211829657	kefB1	glutathione-regulated potassium-efflux system transmembrane protein
AZC_RS15305	Azorhizobium_caulinodans_GCF_000010525.1_ASM1052v1	47.26	2e-148	0.0548828109628589	-	potassium transporter TrkA
/home/htaboada/sp27/red_etli/bin/footprint_discovery_enero_2018/etli_23_Feb_2018/Rhizobiales/Rhizobium_etli_GCF_000092045.1_ASM9204v1/RHE_RS08085/RHE_RS08085_Rhizobium_etli_GCF_000092045.1_ASM9204v1_Rhizobiales_taxfreq_ortho_bbh.tab
AAV28_RS39135	Bradyrhizobium_diazoefficiens_GCF_001642675.1_ASM164267v1	31.07	2e-07
RHE_RS08085	Rhizobium_etli_GCF_000092045.1_ASM9204v1	100.00	7e-92	0.0800958524135441	-	glyoxalase
REMIM1_RS08245	Rhizobium_etli_GCF_000442435.1_ASM44243v1	100.00	8e-92	0.0253994816083149	-	glyoxalase
/home/htaboada/sp27/red_etli/bin/footprint_discovery_enero_2018/etli_23_Feb_2018/Rhizobiales/Rhizobium_etli_GCF_000092045.1_ASM9204v1/RHE_RS04245/RHE_RS04245_Rhizobium_etli_GCF_000092045.1_ASM9204v1_Rhizobiales_taxfreq_ortho_bbh.tab
AAV28_RS34630	Bradyrhizobium_diazoefficiens_GCF_001642675.1_ASM164267v1	59.26	2e-31
BBTA_RS07835	Bradyrhizobium_sp._BTAi1_GCF_000015165.1_ASM1516v1	67.50	1e-28
MAFF_RS33600	Mesorhizobium_loti_GCF_000009625.1_ASM962v1	72.84	6e-41	0.0225821415155938	-	DUF4170 domain-containing protein
RHE_RS04245	Rhizobium_etli_GCF_000092045.1_ASM9204v1	100.00	2e-58	0.0800453506150488	-	DUF4170 domain-containing protein
REMIM1_RS04670	Rhizobium_etli_GCF_000442435.1_ASM44243v1	100.00	2e-58	0.0258915729062405	-	DUF4170 domain-containing protein
RL_RS04710	Rhizobium_leguminosarum_GCF_000009265.1_ASM926v1	92.59	2e-53	0.000236812748591985	-	DUF4170 domain-containing protein
NGR_c04240	Sinorhizobium_fredii_GCF_000018545.1_ASM1854v1	77.92	1e-41	0.0271884524719184	-	hypothetical protein NGR_c04240
SMc00895	Sinorhizobium_meliloti_GCF_000006965.1_ASM696v1	75.64	2e-40	0.0261923080174841	-	hypothetical protein SMc00895
AZC_RS12320	Azorhizobium_caulinodans_GCF_000010525.1_ASM1052v1	74.29	1e-36	0.0521282540229262	-	DUF4170 domain-containing protein
/home/htaboada/sp27/red_etli/bin/footprint_discovery_enero_2018/etli_23_Feb_2018/Rhizobiales/Rhizobium_etli_GCF_000092045.1_ASM9204v1/RHE_RS09975/RHE_RS09975_Rhizobium_etli_GCF_000092045.1_ASM9204v1_Rhizobiales_taxfreq_ortho_bbh.tab
AAV28_RS19080	Bradyrhizobium_diazoefficiens_GCF_001642675.1_ASM164267v1	77.63	3e-42
BBTA_RS19070	Bradyrhizobium_sp._BTAi1_GCF_000015165.1_ASM1516v1	77.22	2e-43
MAFF_RS02645	Mesorhizobium_loti_GCF_000009625.1_ASM962v1	88.46	8e-49	0.0218321345827566	-	MULTISPECIES: RNA chaperone Hfq
RHE_RS09975	Rhizobium_etli_GCF_000092045.1_ASM9204v1	100.00	3e-57	0.0800200997158011	-	MULTISPECIES: RNA-binding protein Hfq
REMIM1_RS10140	Rhizobium_etli_GCF_000442435.1_ASM44243v1	100.00	4e-57	0.0256190300335432	-	MULTISPECIES: RNA-binding protein Hfq
RL_RS11815	Rhizobium_leguminosarum_GCF_000009265.1_ASM926v1	100.00	4e-57	0.000235455470284007	-	MULTISPECIES: RNA-binding protein Hfq
NGR_c13010	Sinorhizobium_fredii_GCF_000018545.1_ASM1854v1	97.50	5e-56	0.0243080662779427	hfq	RNA-binding protein Hfq
SMc01048	Sinorhizobium_meliloti_GCF_000006965.1_ASM696v1	97.50	5e-56	0.0239095697461088	hfq	RNA-binding protein Hfq
AZC_RS15890	Azorhizobium_caulinodans_GCF_000010525.1_ASM1052v1	78.75	9e-44	0.0494431396949247	-	RNA-binding protein Hfq
/home/htaboada/sp27/red_etli/bin/footprint_discovery_enero_2018/etli_23_Feb_2018/Rhizobiales/Rhizobium_etli_GCF_000092045.1_ASM9204v1/RHE_RS06265/RHE_RS06265_Rhizobium_etli_GCF_000092045.1_ASM9204v1_Rhizobiales_taxfreq_ortho_bbh.tab
AAV28_RS28025	Bradyrhizobium_diazoefficiens_GCF_001642675.1_ASM164267v1	31.09	1e-32
BBTA_RS35470	Bradyrhizobium_sp._BTAi1_GCF_000015165.1_ASM1516v1	49.48	0.0
MAFF_RS07125	Mesorhizobium_loti_GCF_000009625.1_ASM962v1	70.73	0.0	0.023414081978909	-	glucose
RHE_RS06265	Rhizobium_etli_GCF_000092045.1_ASM9204v1	100.00	0.0	0.0800200997158011	-	glucose/quinate/shikimate family membrane-bound PQQ-dependent dehydrogenase
REMIM1_RS06475	Rhizobium_etli_GCF_000442435.1_ASM44243v1	100.00	0.0	0.0253994816083149	-	glucose/quinate/shikimate family membrane-bound PQQ-dependent dehydrogenase
RL_RS07055	Rhizobium_leguminosarum_GCF_000009265.1_ASM926v1	93.58	0.0	0.000242758920226937	-	glucose
NGR_c07380	Sinorhizobium_fredii_GCF_000018545.1_ASM1854v1	80.23	0.0	0.0258209100652831	-	glucose dehydrogenase
SMc00110	Sinorhizobium_meliloti_GCF_000006965.1_ASM696v1	79.20	0.0	0.0277394972903051	gcd	glucose dehydrogenase
/home/htaboada/sp27/red_etli/bin/footprint_discovery_enero_2018/etli_23_Feb_2018/Rhizobiales/Rhizobium_etli_GCF_000092045.1_ASM9204v1/RHE_RS07890/RHE_RS07890_Rhizobium_etli_GCF_000092045.1_ASM9204v1_Rhizobiales_taxfreq_ortho_bbh.tab
RHE_RS07890	Rhizobium_etli_GCF_000092045.1_ASM9204v1	100.00	1e-131	0.0799948488165535	-	glycerol-3-phosphatase
REMIM1_RS08050	Rhizobium_etli_GCF_000442435.1_ASM44243v1	99.55	1e-130	0.0242865982114677	-	phosphoglycolate phosphatase
RL_RS08550	Rhizobium_leguminosarum_GCF_000009265.1_ASM926v1	89.64	4e-116	0.000215871883268895	-	glycerol-3-phosphatase
NGR_b14130	Sinorhizobium_fredii_GCF_000018545.1_ASM1854v1	60.61	3e-62	0.0259063814656978	-	phosphatase (plasmid)
/home/htaboada/sp27/red_etli/bin/footprint_discovery_enero_2018/etli_23_Feb_2018/Rhizobiales/Rhizobium_etli_GCF_000092045.1_ASM9204v1/RHE_RS09775/RHE_RS09775_Rhizobium_etli_GCF_000092045.1_ASM9204v1_Rhizobiales_taxfreq_ortho_bbh.tab
AAV28_RS21040	Bradyrhizobium_diazoefficiens_GCF_001642675.1_ASM164267v1	57.38	2e-95
BBTA_RS21100	Bradyrhizobium_sp._BTAi1_GCF_000015165.1_ASM1516v1	57.70	6e-97
MAFF_RS03760	Mesorhizobium_loti_GCF_000009625.1_ASM962v1	66.44	4e-118	0.0240002218507902	-	MULTISPECIES: elongation factor Ts
RHE_RS09775	Rhizobium_etli_GCF_000092045.1_ASM9204v1	100.00	0.0	0.0799695979173058	tsf	elongation factor Ts
REMIM1_RS09940	Rhizobium_etli_GCF_000442435.1_ASM44243v1	100.00	0.0	0.0253994816083149	-	elongation factor Ts
RL_RS11510	Rhizobium_leguminosarum_GCF_000009265.1_ASM926v1	97.08	0.0	0.000236748116291605	-	elongation factor Ts
NGR_c13350	Sinorhizobium_fredii_GCF_000018545.1_ASM1854v1	85.90	3e-156	0.0275559794937016	tsf	elongation factor Ts
SMc02100	Sinorhizobium_meliloti_GCF_000006965.1_ASM696v1	85.57	3e-156	0.0242731169522908	tsf	elongation factor Ts
AZC_RS08790	Azorhizobium_caulinodans_GCF_000010525.1_ASM1052v1	57.38	2e-87	0.054697630664376	-	elongation factor Ts
/home/htaboada/sp27/red_etli/bin/footprint_discovery_enero_2018/etli_23_Feb_2018/Rhizobiales/Rhizobium_etli_GCF_000092045.1_ASM9204v1/RHE_RS09760/RHE_RS09760_Rhizobium_etli_GCF_000092045.1_ASM9204v1_Rhizobiales_taxfreq_ortho_bbh.tab
AAV28_RS22440	Bradyrhizobium_diazoefficiens_GCF_001642675.1_ASM164267v1	47.44	2e-44
BBTA_RS22260	Bradyrhizobium_sp._BTAi1_GCF_000015165.1_ASM1516v1	48.39	8e-44
MAFF_RS03785	Mesorhizobium_loti_GCF_000009625.1_ASM962v1	64.94	1e-64	0.0239561037959174	-	RidA family protein
RHE_RS09760	Rhizobium_etli_GCF_000092045.1_ASM9204v1	100.00	1e-104	0.0799695979173058	-	RidA family protein
REMIM1_RS09925	Rhizobium_etli_GCF_000442435.1_ASM44243v1	98.08	8e-103	0.0245212879074014	-	RidA family protein
RL_RS11495	Rhizobium_leguminosarum_GCF_000009265.1_ASM926v1	96.79	1e-101	0.000234292088877169	-	RidA family protein
NGR_c13320	Sinorhizobium_fredii_GCF_000018545.1_ASM1854v1	78.06	3e-84	0.027017509671089	-	hypothetical protein NGR_c13320
SMc02103	Sinorhizobium_meliloti_GCF_000006965.1_ASM696v1	79.35	3e-84	0.0255497594670229	-	hypothetical protein SMc02103
AZC_RS11995	Azorhizobium_caulinodans_GCF_000010525.1_ASM1052v1	53.55	8e-52	0.0558550075298939	-	RidA family protein
/home/htaboada/sp27/red_etli/bin/footprint_discovery_enero_2018/etli_23_Feb_2018/Rhizobiales/Rhizobium_etli_GCF_000092045.1_ASM9204v1/RHE_RS00730/RHE_RS00730_Rhizobium_etli_GCF_000092045.1_ASM9204v1_Rhizobiales_taxfreq_ortho_bbh.tab
RHE_RS00730	Rhizobium_etli_GCF_000092045.1_ASM9204v1	100.00	9e-46	0.0799443470180582	-	hypothetical protein
REMIM1_RS01170	Rhizobium_etli_GCF_000442435.1_ASM44243v1	100.00	1e-45	0.0254978998679	-	hypothetical protein
RL_RS00805	Rhizobium_leguminosarum_GCF_000009265.1_ASM926v1	93.94	1e-42	0.000242177229523518	-	hypothetical protein
/home/htaboada/sp27/red_etli/bin/footprint_discovery_enero_2018/etli_23_Feb_2018/Rhizobiales/Rhizobium_etli_GCF_000092045.1_ASM9204v1/RHE_RS05095/RHE_RS05095_Rhizobium_etli_GCF_000092045.1_ASM9204v1_Rhizobiales_taxfreq_ortho_bbh.tab
RHE_RS05095	Rhizobium_etli_GCF_000092045.1_ASM9204v1	100.00	6e-57	0.0799190961188105	-	hypothetical protein
REMIM1_RS05525	Rhizobium_etli_GCF_000442435.1_ASM44243v1	98.77	3e-56	0.0256644538456594	-	hypothetical protein
RL_RS05650	Rhizobium_leguminosarum_GCF_000009265.1_ASM926v1	87.65	2e-51	0.000230672680055894	-	hypothetical protein
/home/htaboada/sp27/red_etli/bin/footprint_discovery_enero_2018/etli_23_Feb_2018/Rhizobiales/Rhizobium_etli_GCF_000092045.1_ASM9204v1/RHE_RS04320/RHE_RS04320_Rhizobium_etli_GCF_000092045.1_ASM9204v1_Rhizobiales_taxfreq_ortho_bbh.tab
AAV28_RS15170	Bradyrhizobium_diazoefficiens_GCF_001642675.1_ASM164267v1	71.37	1e-107
BBTA_RS16190	Bradyrhizobium_sp._BTAi1_GCF_000015165.1_ASM1516v1	70.82	1e-108
MAFF_RS22120	Mesorhizobium_loti_GCF_000009625.1_ASM962v1	80.24	4e-133	0.0232439123386855	-	Fe-S-binding ATPase
RHE_RS04320	Rhizobium_etli_GCF_000092045.1_ASM9204v1	100.00	0.0	0.0799190961188105	-	Fe-S-binding ATPase
REMIM1_RS04745	Rhizobium_etli_GCF_000442435.1_ASM44243v1	99.49	0.0	0.0259142848122986	-	Fe-S-binding ATPase
RL_RS04805	Rhizobium_leguminosarum_GCF_000009265.1_ASM926v1	97.96	1e-164	0.000228927607945636	-	Fe-S-binding ATPase
NGR_c04410	Sinorhizobium_fredii_GCF_000018545.1_ASM1854v1	85.48	3e-144	0.0259491171659051	-	ATP-binding Mrp family protein
SMc00876	Sinorhizobium_meliloti_GCF_000006965.1_ASM696v1	84.68	2e-142	0.0244168449175255	-	ATP-binding MRP protein
AZC_RS17310	Azorhizobium_caulinodans_GCF_000010525.1_ASM1052v1	67.21	2e-109	0.0584012366340333	-	iron-sulfur cluster carrier protein ApbC
/home/htaboada/sp27/red_etli/bin/footprint_discovery_enero_2018/etli_23_Feb_2018/Rhizobiales/Rhizobium_etli_GCF_000092045.1_ASM9204v1/RHE_RS00680/RHE_RS00680_Rhizobium_etli_GCF_000092045.1_ASM9204v1_Rhizobiales_taxfreq_ortho_bbh.tab
AAV28_RS04035	Bradyrhizobium_diazoefficiens_GCF_001642675.1_ASM164267v1	68.20	1e-113	0.046852387419401	-	MULTISPECIES: 3-deoxy-manno-octulosonate cytidylyltransferase
BBTA_RS33055	Bradyrhizobium_sp._BTAi1_GCF_000015165.1_ASM1516v1	68.62	5e-113
MAFF_RS22540	Mesorhizobium_loti_GCF_000009625.1_ASM962v1	71.43	2e-120	0.022374156399765	-	MULTISPECIES: 3-deoxy-manno-octulosonate cytidylyltransferase
RHE_RS00680	Rhizobium_etli_GCF_000092045.1_ASM9204v1	100.00	0.0	0.0799190961188105	-	3-deoxy-manno-octulosonate cytidylyltransferase
REMIM1_RS01120	Rhizobium_etli_GCF_000442435.1_ASM44243v1	99.60	0.0	0.0253086339840824	-	3-deoxy-manno-octulosonate cytidylyltransferase
RL_RS00755	Rhizobium_leguminosarum_GCF_000009265.1_ASM926v1	89.24	3e-166	0.000241530906519719	-	3-deoxy-manno-octulosonate cytidylyltransferase
NGR_c35510	Sinorhizobium_fredii_GCF_000018545.1_ASM1854v1	75.00	2e-136	0.0271542639117525	kdsB	3-deoxy-manno-octulosonate cytidylyltransferase
SMc02898	Sinorhizobium_meliloti_GCF_000006965.1_ASM696v1	75.50	7e-138	0.0243069352970519	kdsB	3-deoxy-manno-octulosonate cytidylyltransferase
AZC_RS00680	Azorhizobium_caulinodans_GCF_000010525.1_ASM1052v1	69.67	3e-119	0.0540957946943067	-	3-deoxy-manno-octulosonate cytidylyltransferase
/home/htaboada/sp27/red_etli/bin/footprint_discovery_enero_2018/etli_23_Feb_2018/Rhizobiales/Rhizobium_etli_GCF_000092045.1_ASM9204v1/RHE_RS02745/RHE_RS02745_Rhizobium_etli_GCF_000092045.1_ASM9204v1_Rhizobiales_taxfreq_ortho_bbh.tab
AAV28_RS02580	Bradyrhizobium_diazoefficiens_GCF_001642675.1_ASM164267v1	43.68	9e-19	0.0595916629724234	-	MULTISPECIES: hypothetical protein
BBTA_RS03730	Bradyrhizobium_sp._BTAi1_GCF_000015165.1_ASM1516v1	40.48	3e-14	0.1195422103177	-	hypothetical protein
MAFF_RS23240	Mesorhizobium_loti_GCF_000009625.1_ASM962v1	45.35	1e-23	0.0237796315764263	-	MULTISPECIES: hypothetical protein
RHE_RS02745	Rhizobium_etli_GCF_000092045.1_ASM9204v1	100.00	1e-58	0.0798938452195629	-	MULTISPECIES: hypothetical protein
REMIM1_RS03145	Rhizobium_etli_GCF_000442435.1_ASM44243v1	100.00	1e-58	0.0252859220780243	-	MULTISPECIES: hypothetical protein
RL_RS03020	Rhizobium_leguminosarum_GCF_000009265.1_ASM926v1	90.91	7e-53	0.000235584734884767	-	hypothetical protein
NGR_c01780	Sinorhizobium_fredii_GCF_000018545.1_ASM1854v1	64.77	2e-29	0.0266157940891398	-	hypothetical protein NGR_c01780
SMc02242	Sinorhizobium_meliloti_GCF_000006965.1_ASM696v1	68.18	5e-31	0.0184648162395692	-	hypothetical protein SMc02242
AZC_RS01970	Azorhizobium_caulinodans_GCF_000010525.1_ASM1052v1	40.23	2e-17	0.0567577614849979	-	hypothetical protein
/home/htaboada/sp27/red_etli/bin/footprint_discovery_enero_2018/etli_23_Feb_2018/Rhizobiales/Rhizobium_etli_GCF_000092045.1_ASM9204v1/RHE_RS06040/RHE_RS06040_Rhizobium_etli_GCF_000092045.1_ASM9204v1_Rhizobiales_taxfreq_ortho_bbh.tab
AAV28_RS19365	Bradyrhizobium_diazoefficiens_GCF_001642675.1_ASM164267v1	41.27	2e-57
MAFF_RS07700	Mesorhizobium_loti_GCF_000009625.1_ASM962v1	50.38	4e-85	0.0233888716618389	-	VOC family protein
RHE_RS06040	Rhizobium_etli_GCF_000092045.1_ASM9204v1	100.00	0.0	0.0798180925218199	-	VOC family protein
REMIM1_RS06280	Rhizobium_etli_GCF_000442435.1_ASM44243v1	99.61	0.0	0.0253767697022568	-	VOC family protein
RL_RS06810	Rhizobium_leguminosarum_GCF_000009265.1_ASM926v1	91.51	2e-180	0.000234550618078689	-	VOC family protein
NGR_c28870	Sinorhizobium_fredii_GCF_000018545.1_ASM1854v1	56.92	1e-98	0.0275046966534528	-	glyoxylase
SMc04054	Sinorhizobium_meliloti_GCF_000006965.1_ASM696v1	55.77	5e-97	0.0254229406741687	-	hypothetical protein SMc04054
AZC_RS12685	Azorhizobium_caulinodans_GCF_000010525.1_ASM1052v1	44.02	6e-69	0.0570818270073429	-	VOC family protein
/home/htaboada/sp27/red_etli/bin/footprint_discovery_enero_2018/etli_23_Feb_2018/Rhizobiales/Rhizobium_etli_GCF_000092045.1_ASM9204v1/RHE_RS04685/RHE_RS04685_Rhizobium_etli_GCF_000092045.1_ASM9204v1_Rhizobiales_taxfreq_ortho_bbh.tab
RHE_RS04685	Rhizobium_etli_GCF_000092045.1_ASM9204v1	100.00	7e-147	0.0798180925218199	-	biotin transport ATP-binding protein BioM
REMIM1_RS05110	Rhizobium_etli_GCF_000442435.1_ASM44243v1	100.00	8e-147	0.0255433236800162	-	biotin transport ATP-binding protein BioM
RL_RS05220	Rhizobium_leguminosarum_GCF_000009265.1_ASM926v1	91.26	4e-135	0.000243599140131876	-	ABC transporter ATP-binding protein
NGR_c05060	Sinorhizobium_fredii_GCF_000018545.1_ASM1854v1	65.22	2e-92	0.0253337230829192	bioM	biotin transporter, ATP binding protein BioM
SMc00962	Sinorhizobium_meliloti_GCF_000006965.1_ASM696v1	67.15	2e-94	0.0251354847436992	-	ABC transporter ATP-binding protein
AZC_RS19345	Azorhizobium_caulinodans_GCF_000010525.1_ASM1052v1	42.70	2e-39
/home/htaboada/sp27/red_etli/bin/footprint_discovery_enero_2018/etli_23_Feb_2018/Rhizobiales/Rhizobium_etli_GCF_000092045.1_ASM9204v1/RHE_RS06630/RHE_RS06630_Rhizobium_etli_GCF_000092045.1_ASM9204v1_Rhizobiales_taxfreq_ortho_bbh.tab
AAV28_RS12180	Bradyrhizobium_diazoefficiens_GCF_001642675.1_ASM164267v1	44.13	0.0
BBTA_RS14425	Bradyrhizobium_sp._BTAi1_GCF_000015165.1_ASM1516v1	44.44	0.0
MAFF_RS31370	Mesorhizobium_loti_GCF_000009625.1_ASM962v1	60.38	0.0
RHE_RS06630	Rhizobium_etli_GCF_000092045.1_ASM9204v1	100.00	0.0	0.0797928416225723	-	bifunctional glutamine-synthetase adenylyltransferase/deadenyltransferase
REMIM1_RS06805	Rhizobium_etli_GCF_000442435.1_ASM44243v1	99.70	0.0	0.0251799331830865	-	bifunctional glutamine-synthetase adenylyltransferase/deadenyltransferase
RL_RS07495	Rhizobium_leguminosarum_GCF_000009265.1_ASM926v1	92.08	0.0	0.000244827153839094	-	bifunctional glutamine-synthetase adenylyltransferase
NGR_c07860	Sinorhizobium_fredii_GCF_000018545.1_ASM1854v1	70.05	0.0	0.0271542639117525	-	bifunctional glutamine-synthetase adenylyltransferase
SMc02368	Sinorhizobium_meliloti_GCF_000006965.1_ASM696v1	71.14	0.0	0.0265389460512855	glnE	bifunctional glutamine-synthetase adenylyltransferase
AZC_RS05845	Azorhizobium_caulinodans_GCF_000010525.1_ASM1052v1	44.76	0.0	0.0608317280516209	-	bifunctional glutamine-synthetase adenylyltransferase
/home/htaboada/sp27/red_etli/bin/footprint_discovery_enero_2018/etli_23_Feb_2018/Rhizobiales/Rhizobium_etli_GCF_000092045.1_ASM9204v1/RHE_RS00770/RHE_RS00770_Rhizobium_etli_GCF_000092045.1_ASM9204v1_Rhizobiales_taxfreq_ortho_bbh.tab
AAV28_RS37690	Bradyrhizobium_diazoefficiens_GCF_001642675.1_ASM164267v1	58.37	0.0
BBTA_RS34430	Bradyrhizobium_sp._BTAi1_GCF_000015165.1_ASM1516v1	58.20	0.0
MAFF_RS13960	Mesorhizobium_loti_GCF_000009625.1_ASM962v1	72.26	0.0	0.0229665988509138	-	DNA polymerase I
RHE_RS00770	Rhizobium_etli_GCF_000092045.1_ASM9204v1	100.00	0.0	0.0796918380255817	-	DNA polymerase I
REMIM1_RS01210	Rhizobium_etli_GCF_000442435.1_ASM44243v1	99.90	0.0	0.0251572212770284	-	DNA polymerase I
RL_RS00850	Rhizobium_leguminosarum_GCF_000009265.1_ASM926v1	95.30	0.0	0.000238234659200343	-	DNA polymerase I
NGR_c35150	Sinorhizobium_fredii_GCF_000018545.1_ASM1854v1	79.72	0.0	0.0236755779148739	polA	DNA polymerase I
SMc02850	Sinorhizobium_meliloti_GCF_000006965.1_ASM696v1	76.63	0.0	0.026251490120816	polA	DNA polymerase I
AZC_RS22895	Azorhizobium_caulinodans_GCF_000010525.1_ASM1052v1	58.93	0.0	0.0587947447683093	-	DNA polymerase I
/home/htaboada/sp27/red_etli/bin/footprint_discovery_enero_2018/etli_23_Feb_2018/Rhizobiales/Rhizobium_etli_GCF_000092045.1_ASM9204v1/RHE_RS09505/RHE_RS09505_Rhizobium_etli_GCF_000092045.1_ASM9204v1_Rhizobiales_taxfreq_ortho_bbh.tab
RHE_RS09505	Rhizobium_etli_GCF_000092045.1_ASM9204v1	100.00	6e-125	0.0796413362270864	-	N-acetyltransferase
REMIM1_RS09670	Rhizobium_etli_GCF_000442435.1_ASM44243v1	96.99	9e-119	0.0253919109729622	-	N-acetyltransferase
RL_RS10795	Rhizobium_leguminosarum_GCF_000009265.1_ASM926v1	90.53	6e-113	0.000238493188401863	-	N-acetyltransferase
NGR_c10970	Sinorhizobium_fredii_GCF_000018545.1_ASM1854v1	50.32	1e-49	0.0250602146015922	-	hypothetical protein NGR_c10970
/home/htaboada/sp27/red_etli/bin/footprint_discovery_enero_2018/etli_23_Feb_2018/Rhizobiales/Rhizobium_etli_GCF_000092045.1_ASM9204v1/RHE_RS02800/RHE_RS02800_Rhizobium_etli_GCF_000092045.1_ASM9204v1_Rhizobiales_taxfreq_ortho_bbh.tab
AAV28_RS02635	Bradyrhizobium_diazoefficiens_GCF_001642675.1_ASM164267v1	57.20	5e-72	0.0569529177485522	-	MULTISPECIES: sulfite exporter TauE
BBTA_RS03780	Bradyrhizobium_sp._BTAi1_GCF_000015165.1_ASM1516v1	54.82	4e-82	0.123065366183034	-	sulfite exporter TauE
MAFF_RS23005	Mesorhizobium_loti_GCF_000009625.1_ASM962v1	69.37	1e-116	0.0207228806316697	-	sulfite exporter TauE
RHE_RS02800	Rhizobium_etli_GCF_000092045.1_ASM9204v1	100.00	9e-173	0.0796413362270864	-	sulfite exporter TauE/SafE family protein
REMIM1_RS03200	Rhizobium_etli_GCF_000442435.1_ASM44243v1	100.00	1e-172	0.0253086339840824	-	sulfite exporter TauE/SafE family protein
RL_RS03080	Rhizobium_leguminosarum_GCF_000009265.1_ASM926v1	96.74	1e-168	0.000215484089466615	-	sulfite exporter TauE
NGR_c01710	Sinorhizobium_fredii_GCF_000018545.1_ASM1854v1	82.78	4e-142	0.0261029656866516	-	transmembrane protein
SMc02232	Sinorhizobium_meliloti_GCF_000006965.1_ASM696v1	81.46	6e-140	0.0248818471579909	-	hypothetical protein SMc02232
AZC_RS07915	Azorhizobium_caulinodans_GCF_000010525.1_ASM1052v1	54.15	5e-65
/home/htaboada/sp27/red_etli/bin/footprint_discovery_enero_2018/etli_23_Feb_2018/Rhizobiales/Rhizobium_etli_GCF_000092045.1_ASM9204v1/RHE_RS01645/RHE_RS01645_Rhizobium_etli_GCF_000092045.1_ASM9204v1_Rhizobiales_taxfreq_ortho_bbh.tab
AAV28_RS20130	Bradyrhizobium_diazoefficiens_GCF_001642675.1_ASM164267v1	64.35	2e-114
BBTA_RS20380	Bradyrhizobium_sp._BTAi1_GCF_000015165.1_ASM1516v1	65.40	2e-113
MAFF_RS18990	Mesorhizobium_loti_GCF_000009625.1_ASM962v1	81.96	1e-158	0.0229918091679839	-	cysteine synthase A
RHE_RS01645	Rhizobium_etli_GCF_000092045.1_ASM9204v1	100.00	0.0	0.0796413362270864	cysK	cysteine synthase A
REMIM1_RS02060	Rhizobium_etli_GCF_000442435.1_ASM44243v1	100.00	0.0	0.0251193681002649	-	cysteine synthase A
RL_RS01775	Rhizobium_leguminosarum_GCF_000009265.1_ASM926v1	95.62	0.0	0.00024081995121554	-	cysteine synthase A
NGR_c36850	Sinorhizobium_fredii_GCF_000018545.1_ASM1854v1	83.39	4e-163	0.027872223675236	cysK1	cysteine synthase A
SMc00421	Sinorhizobium_meliloti_GCF_000006965.1_ASM696v1	84.33	9e-165	0.0258794883284438	cysK1	O-acetylserine sulfhydrylase A
AZC_RS03625	Azorhizobium_caulinodans_GCF_000010525.1_ASM1052v1	69.21	6e-133	0.0502301559634769	-	cysteine synthase A
/home/htaboada/sp27/red_etli/bin/footprint_discovery_enero_2018/etli_23_Feb_2018/Rhizobiales/Rhizobium_etli_GCF_000092045.1_ASM9204v1/RHE_RS00420/RHE_RS00420_Rhizobium_etli_GCF_000092045.1_ASM9204v1_Rhizobiales_taxfreq_ortho_bbh.tab
RHE_RS00420	Rhizobium_etli_GCF_000092045.1_ASM9204v1	100.00	0.0	0.0796413362270864	-	carbohydrate ABC transporter substrate-binding protein
REMIM1_RS00860	Rhizobium_etli_GCF_000442435.1_ASM44243v1	100.00	0.0	0.0255281824093108	-	carbohydrate ABC transporter substrate-binding protein
RL_RS00490	Rhizobium_leguminosarum_GCF_000009265.1_ASM926v1	95.09	0.0	0.000235003044181348	-	carbohydrate ABC transporter substrate-binding protein
NGR_b17990	Sinorhizobium_fredii_GCF_000018545.1_ASM1854v1	68.93	0.0	0.0273679424127893	-	oligogalacturonate binding protein (plasmid)
SMc04135	Sinorhizobium_meliloti_GCF_000006965.1_ASM696v1	67.52	0.0	0.0271645854293662	-	periplasmic binding ABC transporter protein
/home/htaboada/sp27/red_etli/bin/footprint_discovery_enero_2018/etli_23_Feb_2018/Rhizobiales/Rhizobium_etli_GCF_000092045.1_ASM9204v1/RHE_RS09240/RHE_RS09240_Rhizobium_etli_GCF_000092045.1_ASM9204v1_Rhizobiales_taxfreq_ortho_bbh.tab
RHE_RS09240	Rhizobium_etli_GCF_000092045.1_ASM9204v1	100.00	2e-63	0.0796160853278387	-	hypothetical protein
REMIM1_RS09405	Rhizobium_etli_GCF_000442435.1_ASM44243v1	100.00	2e-63	0.0255433236800162	-	hypothetical protein
/home/htaboada/sp27/red_etli/bin/footprint_discovery_enero_2018/etli_23_Feb_2018/Rhizobiales/Rhizobium_etli_GCF_000092045.1_ASM9204v1/RHE_RS07385/RHE_RS07385_Rhizobium_etli_GCF_000092045.1_ASM9204v1_Rhizobiales_taxfreq_ortho_bbh.tab
AAV28_RS16945	Bradyrhizobium_diazoefficiens_GCF_001642675.1_ASM164267v1	49.49	3e-82
BBTA_RS17905	Bradyrhizobium_sp._BTAi1_GCF_000015165.1_ASM1516v1	49.15	1e-81
MAFF_RS31970	Mesorhizobium_loti_GCF_000009625.1_ASM962v1	53.33	9e-84	0.0220212119607828	-	YicC family protein
RHE_RS07385	Rhizobium_etli_GCF_000092045.1_ASM9204v1	100.00	0.0	0.0796160853278387	-	YicC family protein
REMIM1_RS07560	Rhizobium_etli_GCF_000442435.1_ASM44243v1	100.00	0.0	0.0251042268295595	-	YicC family protein
RL_RS08100	Rhizobium_leguminosarum_GCF_000009265.1_ASM926v1	93.90	4e-173
NGR_c08960	Sinorhizobium_fredii_GCF_000018545.1_ASM1854v1	70.51	2e-130	0.0258978343256563	-	hypothetical protein NGR_c08960
SMc00576	Sinorhizobium_meliloti_GCF_000006965.1_ASM696v1	72.54	1e-134	0.0233515670575504	-	hypothetical protein SMc00576
AZC_RS22140	Azorhizobium_caulinodans_GCF_000010525.1_ASM1052v1	52.20	5e-82	0.052498614619892	-	YicC family protein
/home/htaboada/sp27/red_etli/bin/footprint_discovery_enero_2018/etli_23_Feb_2018/Rhizobiales/Rhizobium_etli_GCF_000092045.1_ASM9204v1/RHE_RS07695/RHE_RS07695_Rhizobium_etli_GCF_000092045.1_ASM9204v1_Rhizobiales_taxfreq_ortho_bbh.tab
AAV28_RS21950	Bradyrhizobium_diazoefficiens_GCF_001642675.1_ASM164267v1	73.44	0.0
BBTA_RS21765	Bradyrhizobium_sp._BTAi1_GCF_000015165.1_ASM1516v1	75.35	0.0
MAFF_RS34130	Mesorhizobium_loti_GCF_000009625.1_ASM962v1	85.21	0.0	0.0235338309849923	glyA	serine hydroxymethyltransferase
RHE_RS07695	Rhizobium_etli_GCF_000092045.1_ASM9204v1	100.00	0.0	0.0795908344285911	glyA	serine hydroxymethyltransferase
REMIM1_RS07870	Rhizobium_etli_GCF_000442435.1_ASM44243v1	99.77	0.0	0.024786260144746	glyA	serine hydroxymethyltransferase
RL_RS08395	Rhizobium_leguminosarum_GCF_000009265.1_ASM926v1	96.99	0.0	0.000232999442869571	glyA	serine hydroxymethyltransferase
NGR_c09570	Sinorhizobium_fredii_GCF_000018545.1_ASM1854v1	90.72	0.0	0.0268893025704669	glyA	serine hydroxymethyltransferase
SMc01770	Sinorhizobium_meliloti_GCF_000006965.1_ASM696v1	89.79	0.0	0.0255751232255937	glyA	serine hydroxymethyltransferase
AZC_RS06490	Azorhizobium_caulinodans_GCF_000010525.1_ASM1052v1	74.35	0.0	0.0543272700674103	glyA	serine hydroxymethyltransferase
/home/htaboada/sp27/red_etli/bin/footprint_discovery_enero_2018/etli_23_Feb_2018/Rhizobiales/Rhizobium_etli_GCF_000092045.1_ASM9204v1/RHE_RS06730/RHE_RS06730_Rhizobium_etli_GCF_000092045.1_ASM9204v1_Rhizobiales_taxfreq_ortho_bbh.tab
MAFF_RS06010	Mesorhizobium_loti_GCF_000009625.1_ASM962v1	51.64	1e-167	0.0221598687046687	-	aspartate aminotransferase family protein
RHE_RS06730	Rhizobium_etli_GCF_000092045.1_ASM9204v1	100.00	0.0	0.0795908344285911	-	aspartate aminotransferase family protein
REMIM1_RS06905	Rhizobium_etli_GCF_000442435.1_ASM44243v1	99.34	0.0	0.0251950744537919	-	aspartate aminotransferase family protein
RL_RS07615	Rhizobium_leguminosarum_GCF_000009265.1_ASM926v1	93.61	0.0	0.000235713999485527	-	aspartate aminotransferase family protein
AZC_RS16210	Azorhizobium_caulinodans_GCF_000010525.1_ASM1052v1	57.11	0.0	0.0532161882765131	-	aspartate aminotransferase family protein
/home/htaboada/sp27/red_etli/bin/footprint_discovery_enero_2018/etli_23_Feb_2018/Rhizobiales/Rhizobium_etli_GCF_000092045.1_ASM9204v1/RHE_RS02440/RHE_RS02440_Rhizobium_etli_GCF_000092045.1_ASM9204v1_Rhizobiales_taxfreq_ortho_bbh.tab
AAV28_RS34500	Bradyrhizobium_diazoefficiens_GCF_001642675.1_ASM164267v1	59.23	2e-51
BBTA_RS07925	Bradyrhizobium_sp._BTAi1_GCF_000015165.1_ASM1516v1	56.92	1e-50
RHE_RS02440	Rhizobium_etli_GCF_000092045.1_ASM9204v1	100.00	3e-94	0.0795908344285911	-	lactoylglutathione lyase
REMIM1_RS02860	Rhizobium_etli_GCF_000442435.1_ASM44243v1	98.47	6e-93	0.0253540577961987	-	lactoylglutathione lyase
RL_RS02655	Rhizobium_leguminosarum_GCF_000009265.1_ASM926v1	90.84	1e-86	0.000218715704485611	-	MULTISPECIES: lactoylglutathione lyase
AZC_RS04925	Azorhizobium_caulinodans_GCF_000010525.1_ASM1052v1	56.49	3e-51
/home/htaboada/sp27/red_etli/bin/footprint_discovery_enero_2018/etli_23_Feb_2018/Rhizobiales/Rhizobium_etli_GCF_000092045.1_ASM9204v1/RHE_RS05765/RHE_RS05765_Rhizobium_etli_GCF_000092045.1_ASM9204v1_Rhizobiales_taxfreq_ortho_bbh.tab
AAV28_RS30300	Bradyrhizobium_diazoefficiens_GCF_001642675.1_ASM164267v1	59.02	5e-24
BBTA_RS29190	Bradyrhizobium_sp._BTAi1_GCF_000015165.1_ASM1516v1	58.20	1e-27
MAFF_RS09160	Mesorhizobium_loti_GCF_000009625.1_ASM962v1	84.38	4e-60	0.0229098756375059	-	hypothetical protein
RHE_RS05765	Rhizobium_etli_GCF_000092045.1_ASM9204v1	100.00	2e-70	0.0795150817308481	-	hypothetical protein
REMIM1_RS06005	Rhizobium_etli_GCF_000442435.1_ASM44243v1	100.00	2e-70	0.0251950744537919	-	hypothetical protein
/home/htaboada/sp27/red_etli/bin/footprint_discovery_enero_2018/etli_23_Feb_2018/Rhizobiales/Rhizobium_etli_GCF_000092045.1_ASM9204v1/RHE_RS07680/RHE_RS07680_Rhizobium_etli_GCF_000092045.1_ASM9204v1_Rhizobiales_taxfreq_ortho_bbh.tab
AAV28_RS21970	Bradyrhizobium_diazoefficiens_GCF_001642675.1_ASM164267v1	27.88	5e-10
BBTA_RS21790	Bradyrhizobium_sp._BTAi1_GCF_000015165.1_ASM1516v1	27.88	5e-10
MAFF_RS34105	Mesorhizobium_loti_GCF_000009625.1_ASM962v1	44.55	1e-28
RHE_RS07680	Rhizobium_etli_GCF_000092045.1_ASM9204v1	100.00	7e-90	0.0794898308316005	-	hypothetical protein
REMIM1_RS07855	Rhizobium_etli_GCF_000442435.1_ASM44243v1	100.00	8e-90	0.0251799331830865	-	hypothetical protein
RL_RS08380	Rhizobium_leguminosarum_GCF_000009265.1_ASM926v1	93.79	1e-85	0.000232547016766911	-	hypothetical protein
NGR_c09540	Sinorhizobium_fredii_GCF_000018545.1_ASM1854v1	52.41	9e-42	0.0274192252530381	-	transmembrane protein
SMc01767	Sinorhizobium_meliloti_GCF_000006965.1_ASM696v1	53.10	7e-42	0.0237320234361129	-	hypothetical protein SMc01767
AZC_RS07975	Azorhizobium_caulinodans_GCF_000010525.1_ASM1052v1	31.46	6e-08
/home/htaboada/sp27/red_etli/bin/footprint_discovery_enero_2018/etli_23_Feb_2018/Rhizobiales/Rhizobium_etli_GCF_000092045.1_ASM9204v1/RHE_RS05710/RHE_RS05710_Rhizobium_etli_GCF_000092045.1_ASM9204v1_Rhizobiales_taxfreq_ortho_bbh.tab
RHE_RS05710	Rhizobium_etli_GCF_000092045.1_ASM9204v1	100.00	6e-45	0.0794898308316005	-	hypothetical protein
REMIM1_RS05950	Rhizobium_etli_GCF_000442435.1_ASM44243v1	100.00	6e-45	0.0257553014698918	-	hypothetical protein
RL_RS06485	Rhizobium_leguminosarum_GCF_000009265.1_ASM926v1	75.38	8e-32	0.000237135910093885	-	hypothetical protein
/home/htaboada/sp27/red_etli/bin/footprint_discovery_enero_2018/etli_23_Feb_2018/Rhizobiales/Rhizobium_etli_GCF_000092045.1_ASM9204v1/RHE_RS06795/RHE_RS06795_Rhizobium_etli_GCF_000092045.1_ASM9204v1_Rhizobiales_taxfreq_ortho_bbh.tab
AAV28_RS02940	Bradyrhizobium_diazoefficiens_GCF_001642675.1_ASM164267v1	40.74	5e-07	0.0518953227361325	-	MULTISPECIES: DUF2147 domain-containing protein
BBTA_RS26645	Bradyrhizobium_sp._BTAi1_GCF_000015165.1_ASM1516v1	34.65	9e-09
MAFF_RS31435	Mesorhizobium_loti_GCF_000009625.1_ASM962v1	54.84	7e-30	0.0215800314120551	-	DUF2147 domain-containing protein
RHE_RS06795	Rhizobium_etli_GCF_000092045.1_ASM9204v1	100.00	2e-64	0.0794645799323528	-	DUF2147 domain-containing protein
REMIM1_RS06970	Rhizobium_etli_GCF_000442435.1_ASM44243v1	99.11	2e-64	0.026005132436531	-	MULTISPECIES: DUF2147 domain-containing protein
RL_RS07680	Rhizobium_leguminosarum_GCF_000009265.1_ASM926v1	90.22	4e-59	0.000223304597812584	-	DUF2147 domain-containing protein
NGR_c08080	Sinorhizobium_fredii_GCF_000018545.1_ASM1854v1	76.92	3e-50	0.0249234603609286	-	hypothetical protein NGR_c08080
SMc02391	Sinorhizobium_meliloti_GCF_000006965.1_ASM696v1	68.13	2e-45	0.0242984807108616	-	hypothetical protein SMc02391
/home/htaboada/sp27/red_etli/bin/footprint_discovery_enero_2018/etli_23_Feb_2018/Rhizobiales/Rhizobium_etli_GCF_000092045.1_ASM9204v1/RHE_RS04690/RHE_RS04690_Rhizobium_etli_GCF_000092045.1_ASM9204v1_Rhizobiales_taxfreq_ortho_bbh.tab
AAV28_RS08510	Bradyrhizobium_diazoefficiens_GCF_001642675.1_ASM164267v1	29.87	3e-44	0.0537864234799068	-	MULTISPECIES: winged helix-turn-helix domain-containing protein
BBTA_RS10285	Bradyrhizobium_sp._BTAi1_GCF_000015165.1_ASM1516v1	29.95	1e-44
MAFF_RS06640	Mesorhizobium_loti_GCF_000009625.1_ASM962v1	33.08	4e-56	0.0230170194850541	-	winged helix-turn-helix domain-containing protein
RHE_RS04690	Rhizobium_etli_GCF_000092045.1_ASM9204v1	100.00	0.0	0.0794393290331052	-	winged helix-turn-helix domain-containing protein
REMIM1_RS05115	Rhizobium_etli_GCF_000442435.1_ASM44243v1	99.49	0.0	0.0252026450891446	-	winged helix-turn-helix domain-containing protein
RL_RS05225	Rhizobium_leguminosarum_GCF_000009265.1_ASM926v1	92.17	0.0	0.000242306494124278	-	winged helix-turn-helix domain-containing protein
NGR_c05070	Sinorhizobium_fredii_GCF_000018545.1_ASM1854v1	73.60	0.0	0.0246499518796016	-	hypothetical protein NGR_c05070
SMc00961	Sinorhizobium_meliloti_GCF_000006965.1_ASM696v1	75.13	0.0	0.0239518426770602	-	hypothetical protein SMc00961
/home/htaboada/sp27/red_etli/bin/footprint_discovery_enero_2018/etli_23_Feb_2018/Rhizobiales/Rhizobium_etli_GCF_000092045.1_ASM9204v1/RHE_RS02695/RHE_RS02695_Rhizobium_etli_GCF_000092045.1_ASM9204v1_Rhizobiales_taxfreq_ortho_bbh.tab
AAV28_RS02525	Bradyrhizobium_diazoefficiens_GCF_001642675.1_ASM164267v1	42.39	4e-67	0.0580230755337888	-	MULTISPECIES: ABC transporter substrate-binding protein
BBTA_RS03690	Bradyrhizobium_sp._BTAi1_GCF_000015165.1_ASM1516v1	41.98	6e-66	0.112250809483355	-	ABC transporter substrate-binding protein
MAFF_RS23065	Mesorhizobium_loti_GCF_000009625.1_ASM962v1	47.62	4e-77	0.0197711911622712	-	amino acid ABC transporter
RHE_RS02695	Rhizobium_etli_GCF_000092045.1_ASM9204v1	100.00	0.0	0.0794393290331052	-	ABC transporter substrate-binding protein
REMIM1_RS03095	Rhizobium_etli_GCF_000442435.1_ASM44243v1	100.00	0.0	0.0253919109729622	-	ABC transporter substrate-binding protein
RL_RS02970	Rhizobium_leguminosarum_GCF_000009265.1_ASM926v1	93.15	1e-170	0.000244956418439854	-	amino acid ABC transporter
NGR_c01600	Sinorhizobium_fredii_GCF_000018545.1_ASM1854v1	63.71	2e-114	0.027889317955319	-	extracellular amino acid solute-binding protein
SMc02219	Sinorhizobium_meliloti_GCF_000006965.1_ASM696v1	62.90	4e-110
AZC_RS01935	Azorhizobium_caulinodans_GCF_000010525.1_ASM1052v1	43.95	4e-63	0.0362027483533999	-	ABC transporter substrate-binding protein
/home/htaboada/sp27/red_etli/bin/footprint_discovery_enero_2018/etli_23_Feb_2018/Rhizobiales/Rhizobium_etli_GCF_000092045.1_ASM9204v1/RHE_RS00070/RHE_RS00070_Rhizobium_etli_GCF_000092045.1_ASM9204v1_Rhizobiales_taxfreq_ortho_bbh.tab
BBTA_RS14850	Bradyrhizobium_sp._BTAi1_GCF_000015165.1_ASM1516v1	44.27	2e-49
RHE_RS00070	Rhizobium_etli_GCF_000092045.1_ASM9204v1	100.00	3e-136	0.0794393290331052	-	oxidoreductase
REMIM1_RS00510	Rhizobium_etli_GCF_000442435.1_ASM44243v1	98.99	1e-134	0.0246121355316339	-	nitroreductase-like protein
RL_RS00065	Rhizobium_leguminosarum_GCF_000009265.1_ASM926v1	86.93	5e-120	0.000220137615093969	-	oxidoreductase
NGR_c33620	Sinorhizobium_fredii_GCF_000018545.1_ASM1854v1	55.28	1e-70	0.0276072623339504	-	nitroreductase family protein
SMc02781	Sinorhizobium_meliloti_GCF_000006965.1_ASM696v1	53.27	5e-70	0.0258541245698729	-	oxidoreductase
/home/htaboada/sp27/red_etli/bin/footprint_discovery_enero_2018/etli_23_Feb_2018/Rhizobiales/Rhizobium_etli_GCF_000092045.1_ASM9204v1/RHE_RS08770/RHE_RS08770_Rhizobium_etli_GCF_000092045.1_ASM9204v1_Rhizobiales_taxfreq_ortho_bbh.tab
MAFF_RS08540	Mesorhizobium_loti_GCF_000009625.1_ASM962v1	35.06	9e-44	0.0233636613447687	-	alpha
RHE_RS08770	Rhizobium_etli_GCF_000092045.1_ASM9204v1	100.00	0.0	0.0794140781338575	-	alpha/beta hydrolase
REMIM1_RS08930	Rhizobium_etli_GCF_000442435.1_ASM44243v1	99.42	0.0	0.0257174482931283	-	alpha/beta hydrolase
RL_RS09460	Rhizobium_leguminosarum_GCF_000009265.1_ASM926v1	83.86	0.0	0.000233128707470331	-	alpha
/home/htaboada/sp27/red_etli/bin/footprint_discovery_enero_2018/etli_23_Feb_2018/Rhizobiales/Rhizobium_etli_GCF_000092045.1_ASM9204v1/RHE_RS04090/RHE_RS04090_Rhizobium_etli_GCF_000092045.1_ASM9204v1_Rhizobiales_taxfreq_ortho_bbh.tab
RHE_RS04090	Rhizobium_etli_GCF_000092045.1_ASM9204v1	100.00	2e-168	0.0794140781338575	-	porin family protein
REMIM1_RS04510	Rhizobium_etli_GCF_000442435.1_ASM44243v1	100.00	2e-168	0.0250890855588541	-	porin family protein
RL_RS04535	Rhizobium_leguminosarum_GCF_000009265.1_ASM926v1	94.64	4e-160	0.000237135910093885	-	porin family protein
/home/htaboada/sp27/red_etli/bin/footprint_discovery_enero_2018/etli_23_Feb_2018/Rhizobiales/Rhizobium_etli_GCF_000092045.1_ASM9204v1/RHE_RS00920/RHE_RS00920_Rhizobium_etli_GCF_000092045.1_ASM9204v1_Rhizobiales_taxfreq_ortho_bbh.tab
AAV28_RS08040	Bradyrhizobium_diazoefficiens_GCF_001642675.1_ASM164267v1	70.97	0.0	0.0526722866076057	-	MULTISPECIES: nicotinate phosphoribosyltransferase
BBTA_RS01495	Bradyrhizobium_sp._BTAi1_GCF_000015165.1_ASM1516v1	71.43	0.0	0.114364703002556	pncB	nicotinate phosphoribosyltransferase
MAFF_RS20105	Mesorhizobium_loti_GCF_000009625.1_ASM962v1	78.57	0.0	0.0209938915401739	-	nicotinate phosphoribosyltransferase
RHE_RS00920	Rhizobium_etli_GCF_000092045.1_ASM9204v1	100.00	0.0	0.0794140781338575	pncB	nicotinate phosphoribosyltransferase
REMIM1_RS01360	Rhizobium_etli_GCF_000442435.1_ASM44243v1	99.08	0.0	0.0257023070224229	-	nicotinate phosphoribosyltransferase
RL_RS01005	Rhizobium_leguminosarum_GCF_000009265.1_ASM926v1	97.70	0.0	0.000235196941082488	-	MULTISPECIES: nicotinate phosphoribosyltransferase
NGR_c02120	Sinorhizobium_fredii_GCF_000018545.1_ASM1854v1	84.10	0.0	0.0259576643059466	pncB	nicotinate phosphoribosyltransferase
SMc02276	Sinorhizobium_meliloti_GCF_000006965.1_ASM696v1	84.79	0.0	0.0266488556717591	pncB	nicotinate phosphoribosyltransferase
AZC_RS17380	Azorhizobium_caulinodans_GCF_000010525.1_ASM1052v1	59.86	0.0
/home/htaboada/sp27/red_etli/bin/footprint_discovery_enero_2018/etli_23_Feb_2018/Rhizobiales/Rhizobium_etli_GCF_000092045.1_ASM9204v1/RHE_RS06125/RHE_RS06125_Rhizobium_etli_GCF_000092045.1_ASM9204v1_Rhizobiales_taxfreq_ortho_bbh.tab
MAFF_RS27580	Mesorhizobium_loti_GCF_000009625.1_ASM962v1	39.74	5e-09
RHE_RS06125	Rhizobium_etli_GCF_000092045.1_ASM9204v1	100.00	2e-165	0.0793888272346099	-	ammonia-dependent NAD(+) synthetase
REMIM1_RS06365	Rhizobium_etli_GCF_000442435.1_ASM44243v1	99.64	4e-164	0.0260202737072364	-	ammonia-dependent NAD(+) synthetase
RL_RS06945	Rhizobium_leguminosarum_GCF_000009265.1_ASM926v1	94.58	2e-156	0.000242694287926557	-	ammonia-dependent NAD(+) synthetase
NGR_b19180	Sinorhizobium_fredii_GCF_000018545.1_ASM1854v1	38.10	1e-11
SM_b20649	Sinorhizobium_meliloti_GCF_000006965.1_ASM696v1	38.10	2e-11
/home/htaboada/sp27/red_etli/bin/footprint_discovery_enero_2018/etli_23_Feb_2018/Rhizobiales/Rhizobium_etli_GCF_000092045.1_ASM9204v1/RHE_RS04095/RHE_RS04095_Rhizobium_etli_GCF_000092045.1_ASM9204v1_Rhizobiales_taxfreq_ortho_bbh.tab
MAFF_RS09025	Mesorhizobium_loti_GCF_000009625.1_ASM962v1	50.94	4e-63
RHE_RS04095	Rhizobium_etli_GCF_000092045.1_ASM9204v1	100.00	8e-173	0.0793888272346099	-	L,D-transpeptidase
REMIM1_RS04515	Rhizobium_etli_GCF_000442435.1_ASM44243v1	99.57	6e-172	0.0254070522436676	-	L,D-transpeptidase
RL_RS04540	Rhizobium_leguminosarum_GCF_000009265.1_ASM926v1	95.22	2e-166	0.000235649367185147	-	L,D-transpeptidase
NGR_c03960	Sinorhizobium_fredii_GCF_000018545.1_ASM1854v1	75.26	1e-107	0.0262482670673566	-	exported ErfK
SMc00925	Sinorhizobium_meliloti_GCF_000006965.1_ASM696v1	68.72	9e-103	0.0253383948122659	-	signal peptide protein
AZC_RS04905	Azorhizobium_caulinodans_GCF_000010525.1_ASM1052v1	58.71	6e-63	0.0591188102906544	-	L,D-transpeptidase
/home/htaboada/sp27/red_etli/bin/footprint_discovery_enero_2018/etli_23_Feb_2018/Rhizobiales/Rhizobium_etli_GCF_000092045.1_ASM9204v1/RHE_RS03175/RHE_RS03175_Rhizobium_etli_GCF_000092045.1_ASM9204v1_Rhizobiales_taxfreq_ortho_bbh.tab
RHE_RS03175	Rhizobium_etli_GCF_000092045.1_ASM9204v1	100.00	1e-74	0.0793383254361146	-	response regulator
REMIM1_RS03570	Rhizobium_etli_GCF_000442435.1_ASM44243v1	100.00	1e-74	0.0252253569952027	-	response regulator
RL_RS03560	Rhizobium_leguminosarum_GCF_000009265.1_ASM926v1	76.80	8e-57	0.000238299291500723	-	response regulator
/home/htaboada/sp27/red_etli/bin/footprint_discovery_enero_2018/etli_23_Feb_2018/Rhizobiales/Rhizobium_etli_GCF_000092045.1_ASM9204v1/RHE_RS08055/RHE_RS08055_Rhizobium_etli_GCF_000092045.1_ASM9204v1_Rhizobiales_taxfreq_ortho_bbh.tab
AAV28_RS21615	Bradyrhizobium_diazoefficiens_GCF_001642675.1_ASM164267v1	72.88	0.0
BBTA_RS21505	Bradyrhizobium_sp._BTAi1_GCF_000015165.1_ASM1516v1	73.00	0.0
MAFF_RS34400	Mesorhizobium_loti_GCF_000009625.1_ASM962v1	81.00	0.0	0.0256514976188855	-	aminotransferase class V-fold PLP-dependent enzyme
RHE_RS08055	Rhizobium_etli_GCF_000092045.1_ASM9204v1	100.00	0.0	0.0793130745368669	-	aminotransferase class V-fold PLP-dependent enzyme
REMIM1_RS08215	Rhizobium_etli_GCF_000442435.1_ASM44243v1	99.77	0.0	0.0248392545922149	-	aminotransferase class V-fold PLP-dependent enzyme
RL_RS08715	Rhizobium_leguminosarum_GCF_000009265.1_ASM926v1	96.01	0.0	0.000229961724751715	-	aminotransferase class V-fold PLP-dependent enzyme
NGR_c10280	Sinorhizobium_fredii_GCF_000018545.1_ASM1854v1	82.86	0.0
SMc01809	Sinorhizobium_meliloti_GCF_000006965.1_ASM696v1	83.49	0.0	0.0203670981323819	-	O-acetylhomoserine aminocarboxypropyltransferase
AZC_RS11290	Azorhizobium_caulinodans_GCF_000010525.1_ASM1052v1	74.41	0.0
/home/htaboada/sp27/red_etli/bin/footprint_discovery_enero_2018/etli_23_Feb_2018/Rhizobiales/Rhizobium_etli_GCF_000092045.1_ASM9204v1/RHE_RS07580/RHE_RS07580_Rhizobium_etli_GCF_000092045.1_ASM9204v1_Rhizobiales_taxfreq_ortho_bbh.tab
BBTA_RS27370	Bradyrhizobium_sp._BTAi1_GCF_000015165.1_ASM1516v1	34.22	1e-44
MAFF_RS10180	Mesorhizobium_loti_GCF_000009625.1_ASM962v1	51.70	1e-118	0.0235905541984002	-	alpha-D-ribose 1-methylphosphonate 5-triphosphate diphosphatase
RHE_RS07580	Rhizobium_etli_GCF_000092045.1_ASM9204v1	100.00	0.0	0.0793130745368669	-	alpha-D-ribose 1-methylphosphonate 5-triphosphate diphosphatase
REMIM1_RS07755	Rhizobium_etli_GCF_000442435.1_ASM44243v1	100.00	0.0	0.0251572212770284	-	alpha-D-ribose 1-methylphosphonate 5-triphosphate diphosphatase
RL_RS08260	Rhizobium_leguminosarum_GCF_000009265.1_ASM926v1	95.89	0.0	0.000233064075169951	-	alpha-D-ribose 1-methylphosphonate 5-triphosphate diphosphatase
/home/htaboada/sp27/red_etli/bin/footprint_discovery_enero_2018/etli_23_Feb_2018/Rhizobiales/Rhizobium_etli_GCF_000092045.1_ASM9204v1/RHE_RS05745/RHE_RS05745_Rhizobium_etli_GCF_000092045.1_ASM9204v1_Rhizobiales_taxfreq_ortho_bbh.tab
BBTA_RS34420	Bradyrhizobium_sp._BTAi1_GCF_000015165.1_ASM1516v1	51.40	1e-98
RHE_RS05745	Rhizobium_etli_GCF_000092045.1_ASM9204v1	100.00	0.0	0.0792878236376193	-	quinone oxidoreductase
REMIM1_RS05985	Rhizobium_etli_GCF_000442435.1_ASM44243v1	99.07	0.0	0.0249830966639163	-	quinone oxidoreductase
RL_RS06560	Rhizobium_leguminosarum_GCF_000009265.1_ASM926v1	90.12	0.0	0.000236424954789706	-	quinone oxidoreductase
/home/htaboada/sp27/red_etli/bin/footprint_discovery_enero_2018/etli_23_Feb_2018/Rhizobiales/Rhizobium_etli_GCF_000092045.1_ASM9204v1/RHE_RS00410/RHE_RS00410_Rhizobium_etli_GCF_000092045.1_ASM9204v1_Rhizobiales_taxfreq_ortho_bbh.tab
AAV28_RS10710	Bradyrhizobium_diazoefficiens_GCF_001642675.1_ASM164267v1	66.75	0.0
RHE_RS00410	Rhizobium_etli_GCF_000092045.1_ASM9204v1	100.00	0.0	0.0792878236376193	-	gfo/Idh/MocA family oxidoreductase
REMIM1_RS00850	Rhizobium_etli_GCF_000442435.1_ASM44243v1	99.48	0.0	0.0254070522436676	-	gfo/Idh/MocA family oxidoreductase
RL_RS00480	Rhizobium_leguminosarum_GCF_000009265.1_ASM926v1	98.69	0.0	0.000223757023915244	-	gfo
NGR_b17970	Sinorhizobium_fredii_GCF_000018545.1_ASM1854v1	90.58	0.0	0.0276414508941163	-	oxidoreductase (plasmid)
SMc04133	Sinorhizobium_meliloti_GCF_000006965.1_ASM696v1	89.79	0.0	0.0262430355346258	-	oxidoreductase
AZC_RS12150	Azorhizobium_caulinodans_GCF_000010525.1_ASM1052v1	69.92	0.0
/home/htaboada/sp27/red_etli/bin/footprint_discovery_enero_2018/etli_23_Feb_2018/Rhizobiales/Rhizobium_etli_GCF_000092045.1_ASM9204v1/RHE_RS04950/RHE_RS04950_Rhizobium_etli_GCF_000092045.1_ASM9204v1_Rhizobiales_taxfreq_ortho_bbh.tab
AAV28_RS02775	Bradyrhizobium_diazoefficiens_GCF_001642675.1_ASM164267v1	61.90	0.0	0.0557948017891865	-	threonine synthase
BBTA_RS03940	Bradyrhizobium_sp._BTAi1_GCF_000015165.1_ASM1516v1	61.69	0.0	0.119664754869538	-	threonine synthase
MAFF_RS30625	Mesorhizobium_loti_GCF_000009625.1_ASM962v1	69.11	0.0	0.0219203706925022	-	threonine synthase
RHE_RS04950	Rhizobium_etli_GCF_000092045.1_ASM9204v1	100.00	0.0	0.079237321839124	-	threonine synthase
REMIM1_RS05385	Rhizobium_etli_GCF_000442435.1_ASM44243v1	100.00	0.0	0.0254070522436676	-	threonine synthase
RL_RS05510	Rhizobium_leguminosarum_GCF_000009265.1_ASM926v1	95.15	0.0	0.000227570329637658	-	threonine synthase
NGR_c05430	Sinorhizobium_fredii_GCF_000018545.1_ASM1854v1	82.76	0.0	0.0263080970476469	thrC	threonine synthase
SMc00077	Sinorhizobium_meliloti_GCF_000006965.1_ASM696v1	83.33	0.0	0.0247803921237075	thrC1	threonine synthase
AZC_RS11590	Azorhizobium_caulinodans_GCF_000010525.1_ASM1052v1	60.68	0.0	0.0568272040969289	-	threonine synthase
/home/htaboada/sp27/red_etli/bin/footprint_discovery_enero_2018/etli_23_Feb_2018/Rhizobiales/Rhizobium_etli_GCF_000092045.1_ASM9204v1/RHE_RS04835/RHE_RS04835_Rhizobium_etli_GCF_000092045.1_ASM9204v1_Rhizobiales_taxfreq_ortho_bbh.tab
MAFF_RS15920	Mesorhizobium_loti_GCF_000009625.1_ASM962v1	31.25	4e-17	0.0230737426984619	-	chloramphenicol phosphotransferase
RHE_RS04835	Rhizobium_etli_GCF_000092045.1_ASM9204v1	100.00	6e-159	0.0792120709398764	-	chloramphenicol phosphotransferase
REMIM1_RS05260	Rhizobium_etli_GCF_000442435.1_ASM44243v1	100.00	6e-159	0.0250058085699744	-	chloramphenicol phosphotransferase
RL_RS05335	Rhizobium_leguminosarum_GCF_000009265.1_ASM926v1	88.73	3e-141	0.00024049678971364	-	chloramphenicol phosphotransferase
SMc04451	Sinorhizobium_meliloti_GCF_000006965.1_ASM696v1	62.56	8e-92	0.0253637585708368	-	chloramphenicol phosphotransferase
/home/htaboada/sp27/red_etli/bin/footprint_discovery_enero_2018/etli_23_Feb_2018/Rhizobiales/Rhizobium_etli_GCF_000092045.1_ASM9204v1/RHE_RS08255/RHE_RS08255_Rhizobium_etli_GCF_000092045.1_ASM9204v1_Rhizobiales_taxfreq_ortho_bbh.tab
AAV28_RS21295	Bradyrhizobium_diazoefficiens_GCF_001642675.1_ASM164267v1	61.96	2e-40
BBTA_RS21275	Bradyrhizobium_sp._BTAi1_GCF_000015165.1_ASM1516v1	62.50	6e-39
MAFF_RS06585	Mesorhizobium_loti_GCF_000009625.1_ASM962v1	70.65	7e-52	0.0215863339913226	-	NADH-quinone oxidoreductase subunit J
RHE_RS08255	Rhizobium_etli_GCF_000092045.1_ASM9204v1	100.00	4e-83	0.0791868200406287	-	MULTISPECIES: NADH-quinone oxidoreductase subunit J
REMIM1_RS08415	Rhizobium_etli_GCF_000442435.1_ASM44243v1	100.00	4e-83	0.0247711188740406	-	MULTISPECIES: NADH-quinone oxidoreductase subunit J
RL_RS08895	Rhizobium_leguminosarum_GCF_000009265.1_ASM926v1	98.04	8e-81	0.000226859374333479	-	NADH-quinone oxidoreductase subunit J
NGR_c10590	Sinorhizobium_fredii_GCF_000018545.1_ASM1854v1	86.27	1e-69	0.0271713581918354	nuoJ	NADH dehydrogenase subunit J
SMc01923	Sinorhizobium_meliloti_GCF_000006965.1_ASM696v1	88.73	8e-70	0.0258541245698729	nuoJ	NADH dehydrogenase subunit J
AZC_RS08705	Azorhizobium_caulinodans_GCF_000010525.1_ASM1052v1	68.28	3e-45	0.0562948107387907	-	NADH-quinone oxidoreductase subunit J
/home/htaboada/sp27/red_etli/bin/footprint_discovery_enero_2018/etli_23_Feb_2018/Rhizobiales/Rhizobium_etli_GCF_000092045.1_ASM9204v1/RHE_RS00300/RHE_RS00300_Rhizobium_etli_GCF_000092045.1_ASM9204v1_Rhizobiales_taxfreq_ortho_bbh.tab
MAFF_RS13605	Mesorhizobium_loti_GCF_000009625.1_ASM962v1	53.29	4e-82	0.0226199569911991	-	ornithine cyclodeaminase
RHE_RS00300	Rhizobium_etli_GCF_000092045.1_ASM9204v1	100.00	0.0	0.0791868200406287	-	ornithine cyclodeaminase family protein
REMIM1_RS00740	Rhizobium_etli_GCF_000442435.1_ASM44243v1	99.05	0.0	0.0256341713042486	-	ornithine cyclodeaminase family protein
RL_RS00300	Rhizobium_leguminosarum_GCF_000009265.1_ASM926v1	92.70	1e-179	0.000234356721177549	-	ornithine cyclodeaminase family protein
NGR_c34200	Sinorhizobium_fredii_GCF_000018545.1_ASM1854v1	67.64	2e-125	0.0264533984283519	-	ornithine cyclodeaminase
AZC_RS10420	Azorhizobium_caulinodans_GCF_000010525.1_ASM1052v1	52.81	1e-72	0.0571049745446532	-	ornithine cyclodeaminase family protein
/home/htaboada/sp27/red_etli/bin/footprint_discovery_enero_2018/etli_23_Feb_2018/Rhizobiales/Rhizobium_etli_GCF_000092045.1_ASM9204v1/RHE_RS07060/RHE_RS07060_Rhizobium_etli_GCF_000092045.1_ASM9204v1_Rhizobiales_taxfreq_ortho_bbh.tab
AAV28_RS22145	Bradyrhizobium_diazoefficiens_GCF_001642675.1_ASM164267v1	70.95	6e-76
BBTA_RS21985	Bradyrhizobium_sp._BTAi1_GCF_000015165.1_ASM1516v1	68.55	1e-75
MAFF_RS31550	Mesorhizobium_loti_GCF_000009625.1_ASM962v1	77.18	6e-84	0.0225884440948614	-	MULTISPECIES: SsrA-binding protein
RHE_RS07060	Rhizobium_etli_GCF_000092045.1_ASM9204v1	100.00	7e-116	0.079161569141381	-	MULTISPECIES: SsrA-binding protein
REMIM1_RS07235	Rhizobium_etli_GCF_000442435.1_ASM44243v1	100.00	8e-116	0.0241654680458245	-	MULTISPECIES: SsrA-binding protein
RL_RS07810	Rhizobium_leguminosarum_GCF_000009265.1_ASM926v1	95.60	4e-111	0.000241466274219339	-	MULTISPECIES: SsrA-binding protein SmpB
NGR_c08210	Sinorhizobium_fredii_GCF_000018545.1_ASM1854v1	84.28	1e-98
SMc02405	Sinorhizobium_meliloti_GCF_000006965.1_ASM696v1	84.28	8e-99
AZC_RS06405	Azorhizobium_caulinodans_GCF_000010525.1_ASM1052v1	66.67	1e-77
/home/htaboada/sp27/red_etli/bin/footprint_discovery_enero_2018/etli_23_Feb_2018/Rhizobiales/Rhizobium_etli_GCF_000092045.1_ASM9204v1/RHE_RS06400/RHE_RS06400_Rhizobium_etli_GCF_000092045.1_ASM9204v1_Rhizobiales_taxfreq_ortho_bbh.tab
RHE_RS06400	Rhizobium_etli_GCF_000092045.1_ASM9204v1	100.00	7e-34	0.079161569141381	-	hypothetical protein
REMIM1_RS06610	Rhizobium_etli_GCF_000442435.1_ASM44243v1	100.00	7e-34	0.0253389165254932	-	hypothetical protein
RL_RS07145	Rhizobium_leguminosarum_GCF_000009265.1_ASM926v1	83.10	4e-27	0.000237911497698444	-	hypothetical protein
/home/htaboada/sp27/red_etli/bin/footprint_discovery_enero_2018/etli_23_Feb_2018/Rhizobiales/Rhizobium_etli_GCF_000092045.1_ASM9204v1/RHE_RS04265/RHE_RS04265_Rhizobium_etli_GCF_000092045.1_ASM9204v1_Rhizobiales_taxfreq_ortho_bbh.tab
AAV28_RS34595	Bradyrhizobium_diazoefficiens_GCF_001642675.1_ASM164267v1	53.97	3e-22
BBTA_RS07855	Bradyrhizobium_sp._BTAi1_GCF_000015165.1_ASM1516v1	60.71	4e-21
MAFF_RS33620	Mesorhizobium_loti_GCF_000009625.1_ASM962v1	69.35	3e-31	0.0230800452777295	-	MULTISPECIES: DUF2093 domain-containing protein
RHE_RS04265	Rhizobium_etli_GCF_000092045.1_ASM9204v1	100.00	8e-55	0.079161569141381	-	MULTISPECIES: DUF2093 domain-containing protein
REMIM1_RS04690	Rhizobium_etli_GCF_000442435.1_ASM44243v1	98.68	4e-54	0.0244228696478163	-	DUF2093 domain-containing protein
RL_RS04750	Rhizobium_leguminosarum_GCF_000009265.1_ASM926v1	96.05	1e-52	0.000238687085303003	-	MULTISPECIES: DUF2093 domain-containing protein
NGR_c04280	Sinorhizobium_fredii_GCF_000018545.1_ASM1854v1	69.33	5e-37	0.0251200445818825	-	hypothetical protein NGR_c04280
SMc00933	Sinorhizobium_meliloti_GCF_000006965.1_ASM696v1	66.67	1e-36	0.0253468493984562	-	hypothetical protein SMc00933
AZC_RS12340	Azorhizobium_caulinodans_GCF_000010525.1_ASM1052v1	66.10	3e-22	0.0543272700674103	-	DUF2093 domain-containing protein
/home/htaboada/sp27/red_etli/bin/footprint_discovery_enero_2018/etli_23_Feb_2018/Rhizobiales/Rhizobium_etli_GCF_000092045.1_ASM9204v1/RHE_RS03010/RHE_RS03010_Rhizobium_etli_GCF_000092045.1_ASM9204v1_Rhizobiales_taxfreq_ortho_bbh.tab
BBTA_RS15870	Bradyrhizobium_sp._BTAi1_GCF_000015165.1_ASM1516v1	62.11	1e-126
RHE_RS03010	Rhizobium_etli_GCF_000092045.1_ASM9204v1	100.00	0.0	0.079161569141381	-	DUF692 domain-containing protein
REMIM1_RS03405	Rhizobium_etli_GCF_000442435.1_ASM44243v1	99.66	0.0	0.0260354149779418	-	DUF692 domain-containing protein
NGR_b05420	Sinorhizobium_fredii_GCF_000018545.1_ASM1854v1	50.73	5e-86	0.0256072315642463	-	hypothetical protein NGR_b05420 (plasmid)
SM_b20529	Sinorhizobium_meliloti_GCF_000006965.1_ASM696v1	54.04	7e-103	0.0253383948122659	-	hypothetical protein SM_b20529 (plasmid)
AZC_RS17920	Azorhizobium_caulinodans_GCF_000010525.1_ASM1052v1	61.62	1e-120	0.0564105484253425	-	DUF692 domain-containing protein
/home/htaboada/sp27/red_etli/bin/footprint_discovery_enero_2018/etli_23_Feb_2018/Rhizobiales/Rhizobium_etli_GCF_000092045.1_ASM9204v1/RHE_RS04645/RHE_RS04645_Rhizobium_etli_GCF_000092045.1_ASM9204v1_Rhizobiales_taxfreq_ortho_bbh.tab
AAV28_RS38375	Bradyrhizobium_diazoefficiens_GCF_001642675.1_ASM164267v1	34.18	6e-07
BBTA_RS17695	Bradyrhizobium_sp._BTAi1_GCF_000015165.1_ASM1516v1	21.72	5e-15
MAFF_RS35605	Mesorhizobium_loti_GCF_000009625.1_ASM962v1	23.78	1e-08	0.016941333071146	-	helix-turn-helix transcriptional regulator
RHE_RS04645	Rhizobium_etli_GCF_000092045.1_ASM9204v1	100.00	0.0	0.0791363182421334	-	helix-turn-helix transcriptional regulator
REMIM1_RS05070	Rhizobium_etli_GCF_000442435.1_ASM44243v1	100.00	0.0	0.0253313458901405	-	helix-turn-helix transcriptional regulator
RL_RS36565	Rhizobium_leguminosarum_GCF_000009265.1_ASM926v1	78.20	0.0	0.000135404669295909	-	helix-turn-helix transcriptional regulator
NGR_b09810	Sinorhizobium_fredii_GCF_000018545.1_ASM1854v1	30.68	2e-09	0.0243080662779427	-	hypothetical protein NGR_b09810 (plasmid)
AZC_RS04565	Azorhizobium_caulinodans_GCF_000010525.1_ASM1052v1	25.00	1e-12
/home/htaboada/sp27/red_etli/bin/footprint_discovery_enero_2018/etli_23_Feb_2018/Rhizobiales/Rhizobium_etli_GCF_000092045.1_ASM9204v1/RHE_RS33190/RHE_RS33190_Rhizobium_etli_GCF_000092045.1_ASM9204v1_Rhizobiales_taxfreq_ortho_bbh.tab
RHE_RS33190	Rhizobium_etli_GCF_000092045.1_ASM9204v1	100.00	8e-46	0.0791110673428858	-	hypothetical protein
REMIM1_RS29985	Rhizobium_etli_GCF_000442435.1_ASM44243v1	96.92	4e-44
RL_RS25110	Rhizobium_leguminosarum_GCF_000009265.1_ASM926v1	98.46	8e-45	0.000224403346919043	-	hypothetical protein
/home/htaboada/sp27/red_etli/bin/footprint_discovery_enero_2018/etli_23_Feb_2018/Rhizobiales/Rhizobium_etli_GCF_000092045.1_ASM9204v1/RHE_RS05560/RHE_RS05560_Rhizobium_etli_GCF_000092045.1_ASM9204v1_Rhizobiales_taxfreq_ortho_bbh.tab
AAV28_RS37170	Bradyrhizobium_diazoefficiens_GCF_001642675.1_ASM164267v1	49.66	1e-26
BBTA_RS35230	Bradyrhizobium_sp._BTAi1_GCF_000015165.1_ASM1516v1	49.32	1e-18
MAFF_RS02085	Mesorhizobium_loti_GCF_000009625.1_ASM962v1	55.22	2e-17	0.0221787764424713	-	DUF937 domain-containing protein
RHE_RS05560	Rhizobium_etli_GCF_000092045.1_ASM9204v1	100.00	8e-68	0.0791110673428858	-	DUF937 domain-containing protein
REMIM1_RS05915	Rhizobium_etli_GCF_000442435.1_ASM44243v1	99.35	1e-66	0.0253237752547878	-	DUF937 domain-containing protein
RL_RS12530	Rhizobium_leguminosarum_GCF_000009265.1_ASM926v1	85.06	1e-54	0.000237200542394265	-	DUF937 domain-containing protein
SMa1765	Sinorhizobium_meliloti_GCF_000006965.1_ASM696v1	36.11	2e-09	0.00921549894740402	-	hypothetical protein SMa1765 (plasmid)
/home/htaboada/sp27/red_etli/bin/footprint_discovery_enero_2018/etli_23_Feb_2018/Rhizobiales/Rhizobium_etli_GCF_000092045.1_ASM9204v1/RHE_RS06215/RHE_RS06215_Rhizobium_etli_GCF_000092045.1_ASM9204v1_Rhizobiales_taxfreq_ortho_bbh.tab
RHE_RS06215	Rhizobium_etli_GCF_000092045.1_ASM9204v1	100.00	0.0	0.0790858164436381	-	LacI family DNA-binding transcriptional regulator
NGR_c26070	Sinorhizobium_fredii_GCF_000018545.1_ASM1854v1	41.52	3e-91	0.0253850059231681	-	transcriptional regulator protein, LacI family
/home/htaboada/sp27/red_etli/bin/footprint_discovery_enero_2018/etli_23_Feb_2018/Rhizobiales/Rhizobium_etli_GCF_000092045.1_ASM9204v1/RHE_RS05400/RHE_RS05400_Rhizobium_etli_GCF_000092045.1_ASM9204v1_Rhizobiales_taxfreq_ortho_bbh.tab
RHE_RS05400	Rhizobium_etli_GCF_000092045.1_ASM9204v1	100.00	4e-86	0.0790858164436381	-	DUF2200 domain-containing protein
REMIM1_RS05790	Rhizobium_etli_GCF_000442435.1_ASM44243v1	95.69	8e-83	0.0253691990669041	-	DUF2200 domain-containing protein
RL_RS05475	Rhizobium_leguminosarum_GCF_000009265.1_ASM926v1	89.66	4e-78	0.000225695992926641	-	DUF2200 domain-containing protein
SMa0277	Sinorhizobium_meliloti_GCF_000006965.1_ASM696v1	88.79	2e-76	0.0260063071212979	-	hypothetical protein SMa0277 (plasmid)
/home/htaboada/sp27/red_etli/bin/footprint_discovery_enero_2018/etli_23_Feb_2018/Rhizobiales/Rhizobium_etli_GCF_000092045.1_ASM9204v1/RHE_RS01455/RHE_RS01455_Rhizobium_etli_GCF_000092045.1_ASM9204v1_Rhizobiales_taxfreq_ortho_bbh.tab
AAV28_RS36085	Bradyrhizobium_diazoefficiens_GCF_001642675.1_ASM164267v1	43.20	1e-43
BBTA_RS05695	Bradyrhizobium_sp._BTAi1_GCF_000015165.1_ASM1516v1	41.86	1e-41	0.123616816666304	-	methylated-DNA-
MAFF_RS11055	Mesorhizobium_loti_GCF_000009625.1_ASM962v1	51.11	4e-56
RHE_RS01455	Rhizobium_etli_GCF_000092045.1_ASM9204v1	100.00	7e-132	0.0790858164436381	-	methylated-DNA-
REMIM1_RS01875	Rhizobium_etli_GCF_000442435.1_ASM44243v1	99.47	5e-131	0.0251723625477338	-	methylated-DNA-
RL_RS01535	Rhizobium_leguminosarum_GCF_000009265.1_ASM926v1	90.91	4e-119	0.000237588336196544	-	methylated-DNA-
NGR_b10920	Sinorhizobium_fredii_GCF_000018545.1_ASM1854v1	73.26	9e-89	0.0261713428069834	-	methylated-DNA
SM_b20708	Sinorhizobium_meliloti_GCF_000006965.1_ASM696v1	75.96	9e-94	0.0242139348489588	-	methylated-DNA--protein-cysteine methyltransferase (plasmid)
/home/htaboada/sp27/red_etli/bin/footprint_discovery_enero_2018/etli_23_Feb_2018/Rhizobiales/Rhizobium_etli_GCF_000092045.1_ASM9204v1/RHE_RS08455/RHE_RS08455_Rhizobium_etli_GCF_000092045.1_ASM9204v1_Rhizobiales_taxfreq_ortho_bbh.tab
AAV28_RS24445	Bradyrhizobium_diazoefficiens_GCF_001642675.1_ASM164267v1	56.57	5e-98
BBTA_RS24230	Bradyrhizobium_sp._BTAi1_GCF_000015165.1_ASM1516v1	56.13	2e-95
MAFF_RS01940	Mesorhizobium_loti_GCF_000009625.1_ASM962v1	60.94	6e-102	0.0226703776253394	-	NAD(+) kinase
RHE_RS08455	Rhizobium_etli_GCF_000092045.1_ASM9204v1	100.00	0.0	0.0790605655443904	-	MULTISPECIES: NAD kinase
REMIM1_RS08610	Rhizobium_etli_GCF_000442435.1_ASM44243v1	99.61	0.0	0.0251117974649122	-	NAD kinase
RL_RS09130	Rhizobium_leguminosarum_GCF_000009265.1_ASM926v1	93.77	0.0	0.000236877380892365	-	NAD kinase
NGR_c11180	Sinorhizobium_fredii_GCF_000018545.1_ASM1854v1	76.28	3e-133	0.0217952071057503	ppnK	inorganic polyphosphate
SMc01331	Sinorhizobium_meliloti_GCF_000006965.1_ASM696v1	75.88	1e-136	0.0215338310266404	ppnK	inorganic polyphosphate
AZC_RS04885	Azorhizobium_caulinodans_GCF_000010525.1_ASM1052v1	58.50	7e-98	0.0555077944702385	-	NAD kinase
/home/htaboada/sp27/red_etli/bin/footprint_discovery_enero_2018/etli_23_Feb_2018/Rhizobiales/Rhizobium_etli_GCF_000092045.1_ASM9204v1/RHE_RS00575/RHE_RS00575_Rhizobium_etli_GCF_000092045.1_ASM9204v1_Rhizobiales_taxfreq_ortho_bbh.tab
AAV28_RS00750	Bradyrhizobium_diazoefficiens_GCF_001642675.1_ASM164267v1	74.16	3e-43
BBTA_RS00290	Bradyrhizobium_sp._BTAi1_GCF_000015165.1_ASM1516v1	74.16	1e-43
MAFF_RS22780	Mesorhizobium_loti_GCF_000009625.1_ASM962v1	77.53	9e-48	0.0199791762781001	-	30S ribosomal protein S15
RHE_RS00575	Rhizobium_etli_GCF_000092045.1_ASM9204v1	100.00	3e-62	0.0790605655443904	-	MULTISPECIES: 30S ribosomal protein S15, partial
REMIM1_RS01015	Rhizobium_etli_GCF_000442435.1_ASM44243v1	100.00	4e-62	0.024990667299269	-	MULTISPECIES: 30S ribosomal protein S15, partial
RL_RS00650	Rhizobium_leguminosarum_GCF_000009265.1_ASM926v1	96.63	5e-60	0.000229573930949436	-	MULTISPECIES: 30S ribosomal protein S15
NGR_c35720	Sinorhizobium_fredii_GCF_000018545.1_ASM1854v1	89.89	3e-56	0.0258294572053245	rpsO	30S ribosomal protein S15
SMc00323	Sinorhizobium_meliloti_GCF_000006965.1_ASM696v1	87.64	9e-56	0.023613659229449	rpsO	30S ribosomal protein S15
AZC_RS00320	Azorhizobium_caulinodans_GCF_000010525.1_ASM1052v1	78.65	9e-48	0.0513875328289948	-	30S ribosomal protein S15
/home/htaboada/sp27/red_etli/bin/footprint_discovery_enero_2018/etli_23_Feb_2018/Rhizobiales/Rhizobium_etli_GCF_000092045.1_ASM9204v1/RHE_RS09405/RHE_RS09405_Rhizobium_etli_GCF_000092045.1_ASM9204v1_Rhizobiales_taxfreq_ortho_bbh.tab
AAV28_RS21500	Bradyrhizobium_diazoefficiens_GCF_001642675.1_ASM164267v1	47.51	1e-150
BBTA_RS21390	Bradyrhizobium_sp._BTAi1_GCF_000015165.1_ASM1516v1	48.76	2e-148
MAFF_RS05380	Mesorhizobium_loti_GCF_000009625.1_ASM962v1	62.90	0.0	0.0231115581740672	-	trigger factor
RHE_RS09405	Rhizobium_etli_GCF_000092045.1_ASM9204v1	100.00	0.0	0.0790353146451428	-	trigger factor
REMIM1_RS09570	Rhizobium_etli_GCF_000442435.1_ASM44243v1	99.77	0.0	0.0251042268295595	-	trigger factor
RL_RS10705	Rhizobium_leguminosarum_GCF_000009265.1_ASM926v1	96.57	0.0	0.00022634231593044	-	trigger factor
NGR_c13920	Sinorhizobium_fredii_GCF_000018545.1_ASM1854v1	76.42	0.0	0.0255217601638316	tig	trigger factor
SMc02050	Sinorhizobium_meliloti_GCF_000006965.1_ASM696v1	77.95	0.0	0.0259302158455854	tig	trigger factor
AZC_RS08335	Azorhizobium_caulinodans_GCF_000010525.1_ASM1052v1	50.80	3e-152	0.0568272040969289	-	trigger factor
/home/htaboada/sp27/red_etli/bin/footprint_discovery_enero_2018/etli_23_Feb_2018/Rhizobiales/Rhizobium_etli_GCF_000092045.1_ASM9204v1/RHE_RS03520/RHE_RS03520_Rhizobium_etli_GCF_000092045.1_ASM9204v1_Rhizobiales_taxfreq_ortho_bbh.tab
MAFF_RS20945	Mesorhizobium_loti_GCF_000009625.1_ASM962v1	73.18	0.0	0.0213090205035509	-	carbohydrate ABC transporter substrate-binding protein
RHE_RS03520	Rhizobium_etli_GCF_000092045.1_ASM9204v1	100.00	0.0	0.0790353146451428	-	carbohydrate ABC transporter substrate-binding protein
REMIM1_RS03920	Rhizobium_etli_GCF_000442435.1_ASM44243v1	99.78	0.0	0.024990667299269	-	carbohydrate ABC transporter substrate-binding protein
RL_RS03905	Rhizobium_leguminosarum_GCF_000009265.1_ASM926v1	96.69	0.0	0.000218651072185231	-	MULTISPECIES: carbohydrate ABC transporter substrate-binding protein
NGR_c03100	Sinorhizobium_fredii_GCF_000018545.1_ASM1854v1	76.71	0.0	0.0251456860020069	-	alpha-glucoside ABC transporter, substrate-binding protein
SMc03061	Sinorhizobium_meliloti_GCF_000006965.1_ASM696v1	75.76	0.0	0.0238165692980157	aglE	alpha-glucoside ABC transporter periplasmic-binding protein
/home/htaboada/sp27/red_etli/bin/footprint_discovery_enero_2018/etli_23_Feb_2018/Rhizobiales/Rhizobium_etli_GCF_000092045.1_ASM9204v1/RHE_RS01095/RHE_RS01095_Rhizobium_etli_GCF_000092045.1_ASM9204v1_Rhizobiales_taxfreq_ortho_bbh.tab
MAFF_RS22955	Mesorhizobium_loti_GCF_000009625.1_ASM962v1	64.66	3e-40	0.0217502010522786	-	MULTISPECIES: MarR family transcriptional regulator
RHE_RS01095	Rhizobium_etli_GCF_000092045.1_ASM9204v1	100.00	2e-70	0.0789848128466475	-	MULTISPECIES: MarR family transcriptional regulator
REMIM1_RS01525	Rhizobium_etli_GCF_000442435.1_ASM44243v1	100.00	2e-70	0.0174881676647414	-	MULTISPECIES: MarR family transcriptional regulator
RL_RS01175	Rhizobium_leguminosarum_GCF_000009265.1_ASM926v1	96.55	9e-68	0.000193379842736687	-	MarR family transcriptional regulator
NGR_c34760	Sinorhizobium_fredii_GCF_000018545.1_ASM1854v1	81.58	4e-55	0.0191626879729774	-	MarR family transcriptional regulator
SMc02826	Sinorhizobium_meliloti_GCF_000006965.1_ASM696v1	80.70	3e-56	0.019310274858597	-	transcriptional regulator
/home/htaboada/sp27/red_etli/bin/footprint_discovery_enero_2018/etli_23_Feb_2018/Rhizobiales/Rhizobium_etli_GCF_000092045.1_ASM9204v1/RHE_RS08365/RHE_RS08365_Rhizobium_etli_GCF_000092045.1_ASM9204v1_Rhizobiales_taxfreq_ortho_bbh.tab
AAV28_RS22375	Bradyrhizobium_diazoefficiens_GCF_001642675.1_ASM164267v1	74.55	1e-20
BBTA_RS22200	Bradyrhizobium_sp._BTAi1_GCF_000015165.1_ASM1516v1	74.55	6e-21
MAFF_RS04510	Mesorhizobium_loti_GCF_000009625.1_ASM962v1	83.64	7e-24	0.0236094619362028	-	MULTISPECIES: 50S ribosomal protein L33
RHE_RS08365	Rhizobium_etli_GCF_000092045.1_ASM9204v1	100.00	4e-26	0.0789595619473999	rpmG	MULTISPECIES: 50S ribosomal protein L33
REMIM1_RS08525	Rhizobium_etli_GCF_000442435.1_ASM44243v1	100.00	5e-26	0.02521778635985	-	MULTISPECIES: 50S ribosomal protein L33
RL_RS09005	Rhizobium_leguminosarum_GCF_000009265.1_ASM926v1	98.18	8e-26	0.000237717600797304	-	MULTISPECIES: 50S ribosomal protein L33
NGR_c10810	Sinorhizobium_fredii_GCF_000018545.1_ASM1854v1	92.73	8e-25	0.0252140631223386	-	50S ribosomal protein L33
SMc01369	Sinorhizobium_meliloti_GCF_000006965.1_ASM696v1	94.55	1e-24	0.0249579384337034	rpmG	50S ribosomal protein L33
AZC_RS09615	Azorhizobium_caulinodans_GCF_000010525.1_ASM1052v1	78.18	3e-22	0.055669827231411	-	50S ribosomal protein L33
/home/htaboada/sp27/red_etli/bin/footprint_discovery_enero_2018/etli_23_Feb_2018/Rhizobiales/Rhizobium_etli_GCF_000092045.1_ASM9204v1/RHE_RS06165/RHE_RS06165_Rhizobium_etli_GCF_000092045.1_ASM9204v1_Rhizobiales_taxfreq_ortho_bbh.tab
AAV28_RS35915	Bradyrhizobium_diazoefficiens_GCF_001642675.1_ASM164267v1	69.19	8e-90
BBTA_RS06305	Bradyrhizobium_sp._BTAi1_GCF_000015165.1_ASM1516v1	70.35	1e-91
MAFF_RS31135	Mesorhizobium_loti_GCF_000009625.1_ASM962v1	87.88	6e-117	0.019966571119565	-	superoxide dismutase
RHE_RS06165	Rhizobium_etli_GCF_000092045.1_ASM9204v1	100.00	3e-132	0.0789595619473999	-	superoxide dismutase
REMIM1_RS06405	Rhizobium_etli_GCF_000442435.1_ASM44243v1	100.00	3e-132	0.0254297641497257	-	superoxide dismutase
RL_RS06985	Rhizobium_leguminosarum_GCF_000009265.1_ASM926v1	97.00	4e-129	0.000246313696747832	-	MULTISPECIES: superoxide dismutase
NGR_c07300	Sinorhizobium_fredii_GCF_000018545.1_ASM1854v1	82.50	1e-111	0.0263593798878957	sodB	superoxide dismutase contains Mn
SMc00043	Sinorhizobium_meliloti_GCF_000006965.1_ASM696v1	84.50	8e-114	0.025583577811784	sodB	superoxide dismutase Fe protein
AZC_RS15755	Azorhizobium_caulinodans_GCF_000010525.1_ASM1052v1	65.33	2e-86	0.0519893687990641	-	superoxide dismutase
/home/htaboada/sp27/red_etli/bin/footprint_discovery_enero_2018/etli_23_Feb_2018/Rhizobiales/Rhizobium_etli_GCF_000092045.1_ASM9204v1/RHE_RS08735/RHE_RS08735_Rhizobium_etli_GCF_000092045.1_ASM9204v1_Rhizobiales_taxfreq_ortho_bbh.tab
AAV28_RS23650	Bradyrhizobium_diazoefficiens_GCF_001642675.1_ASM164267v1	53.64	4e-141
BBTA_RS23550	Bradyrhizobium_sp._BTAi1_GCF_000015165.1_ASM1516v1	51.95	7e-148
MAFF_RS02340	Mesorhizobium_loti_GCF_000009625.1_ASM962v1	55.13	6e-163	0.0235401335642598	-	PDZ domain-containing protein
RHE_RS08735	Rhizobium_etli_GCF_000092045.1_ASM9204v1	100.00	0.0	0.0789343110481522	-	DegQ family serine endoprotease
REMIM1_RS08895	Rhizobium_etli_GCF_000442435.1_ASM44243v1	99.36	0.0	0.0251799331830865	-	DegQ family serine endoprotease
RL_RS09405	Rhizobium_leguminosarum_GCF_000009265.1_ASM926v1	93.15	0.0	0.000243082081728836	-	serine endoprotease DegQ
NGR_c12180	Sinorhizobium_fredii_GCF_000018545.1_ASM1854v1	67.60	0.0	0.0270260568111304	-	serine protease
SMc01280	Sinorhizobium_meliloti_GCF_000006965.1_ASM696v1	70.11	0.0	0.025220030605602	degP3	protease
AZC_RS13075	Azorhizobium_caulinodans_GCF_000010525.1_ASM1052v1	52.68	3e-140	0.0542346799181688	-	PDZ domain-containing protein
/home/htaboada/sp27/red_etli/bin/footprint_discovery_enero_2018/etli_23_Feb_2018/Rhizobiales/Rhizobium_etli_GCF_000092045.1_ASM9204v1/RHE_RS06155/RHE_RS06155_Rhizobium_etli_GCF_000092045.1_ASM9204v1_Rhizobiales_taxfreq_ortho_bbh.tab
AAV28_RS31960	Bradyrhizobium_diazoefficiens_GCF_001642675.1_ASM164267v1	41.29	1e-51
BBTA_RS08775	Bradyrhizobium_sp._BTAi1_GCF_000015165.1_ASM1516v1	41.29	2e-51
RHE_RS06155	Rhizobium_etli_GCF_000092045.1_ASM9204v1	100.00	3e-160	0.0789343110481522	-	class I SAM-dependent methyltransferase
REMIM1_RS06395	Rhizobium_etli_GCF_000442435.1_ASM44243v1	99.08	4e-159	0.0246499887083974	-	class I SAM-dependent methyltransferase
RL_RS06975	Rhizobium_leguminosarum_GCF_000009265.1_ASM926v1	89.15	6e-135	0.000216130412470415	-	class I SAM-dependent methyltransferase
AZC_RS22295	Azorhizobium_caulinodans_GCF_000010525.1_ASM1052v1	53.96	2e-74
/home/htaboada/sp27/red_etli/bin/footprint_discovery_enero_2018/etli_23_Feb_2018/Rhizobiales/Rhizobium_etli_GCF_000092045.1_ASM9204v1/RHE_RS06200/RHE_RS06200_Rhizobium_etli_GCF_000092045.1_ASM9204v1_Rhizobiales_taxfreq_ortho_bbh.tab
AAV28_RS09880	Bradyrhizobium_diazoefficiens_GCF_001642675.1_ASM164267v1	36.86	9e-40	0.0516461079094336	-	sugar ABC transporter substrate-binding protein
BBTA_RS31440	Bradyrhizobium_sp._BTAi1_GCF_000015165.1_ASM1516v1	32.10	1e-28
RHE_RS06200	Rhizobium_etli_GCF_000092045.1_ASM9204v1	100.00	0.0	0.0789090601489046	-	sugar ABC transporter substrate-binding protein
AZC_RS07305	Azorhizobium_caulinodans_GCF_000010525.1_ASM1052v1	39.06	4e-48	0.0561790730522389	-	sugar ABC transporter substrate-binding protein
/home/htaboada/sp27/red_etli/bin/footprint_discovery_enero_2018/etli_23_Feb_2018/Rhizobiales/Rhizobium_etli_GCF_000092045.1_ASM9204v1/RHE_RS08715/RHE_RS08715_Rhizobium_etli_GCF_000092045.1_ASM9204v1_Rhizobiales_taxfreq_ortho_bbh.tab
MAFF_RS04640	Mesorhizobium_loti_GCF_000009625.1_ASM962v1	34.46	3e-21
RHE_RS08715	Rhizobium_etli_GCF_000092045.1_ASM9204v1	100.00	0.0	0.0788838092496569	-	mononuclear molybdenum enzyme YedY
REMIM1_RS08875	Rhizobium_etli_GCF_000442435.1_ASM44243v1	99.37	0.0	0.0252404982659081	-	protein-methionine-sulfoxide reductase catalytic subunit MsrP
RL_RS09385	Rhizobium_leguminosarum_GCF_000009265.1_ASM926v1	93.33	0.0	0.000242047964922758	-	protein-methionine-sulfoxide reductase catalytic subunit MsrP
NGR_c12170	Sinorhizobium_fredii_GCF_000018545.1_ASM1854v1	73.33	2e-163	0.0248294418204725	-	sulfite oxidase subunit YedY
SMc01281	Sinorhizobium_meliloti_GCF_000006965.1_ASM696v1	71.43	4e-161	0.025279212708934	-	sulfite oxidase subunit YedY
AZC_RS16180	Azorhizobium_caulinodans_GCF_000010525.1_ASM1052v1	44.55	2e-88	0.0588410398429301	-	protein-methionine-sulfoxide reductase catalytic subunit MsrP
/home/htaboada/sp27/red_etli/bin/footprint_discovery_enero_2018/etli_23_Feb_2018/Rhizobiales/Rhizobium_etli_GCF_000092045.1_ASM9204v1/RHE_RS04485/RHE_RS04485_Rhizobium_etli_GCF_000092045.1_ASM9204v1_Rhizobiales_taxfreq_ortho_bbh.tab
AAV28_RS33435	Bradyrhizobium_diazoefficiens_GCF_001642675.1_ASM164267v1	57.96	0.0
BBTA_RS35140	Bradyrhizobium_sp._BTAi1_GCF_000015165.1_ASM1516v1	59.13	0.0
MAFF_RS12370	Mesorhizobium_loti_GCF_000009625.1_ASM962v1	78.48	0.0	0.0239182883203122	-	RNA-binding transcriptional accessory protein
RHE_RS04485	Rhizobium_etli_GCF_000092045.1_ASM9204v1	100.00	0.0	0.0788838092496569	-	RNA-binding transcriptional accessory protein
REMIM1_RS04910	Rhizobium_etli_GCF_000442435.1_ASM44243v1	99.87	0.0	0.0251042268295595	-	RNA-binding transcriptional accessory protein
RL_RS04960	Rhizobium_leguminosarum_GCF_000009265.1_ASM926v1	95.84	0.0	0.000243146714029216	-	RNA-binding transcriptional accessory protein
NGR_c08350	Sinorhizobium_fredii_GCF_000018545.1_ASM1854v1	80.08	0.0	0.0279149593754434	-	RNA-binding domain transcriptional regulator
SMc02644	Sinorhizobium_meliloti_GCF_000006965.1_ASM696v1	78.99	0.0	0.0280015894622038	-	hypothetical protein SMc02644
AZC_RS00510	Azorhizobium_caulinodans_GCF_000010525.1_ASM1052v1	73.17	0.0	0.0554846469329282	-	RNA-binding transcriptional accessory protein
/home/htaboada/sp27/red_etli/bin/footprint_discovery_enero_2018/etli_23_Feb_2018/Rhizobiales/Rhizobium_etli_GCF_000092045.1_ASM9204v1/RHE_RS05140/RHE_RS05140_Rhizobium_etli_GCF_000092045.1_ASM9204v1_Rhizobiales_taxfreq_ortho_bbh.tab
AAV28_RS09590	Bradyrhizobium_diazoefficiens_GCF_001642675.1_ASM164267v1	52.19	1e-97	0.0562345926598317	-	MULTISPECIES: MBL fold metallo-hydrolase
BBTA_RS11435	Bradyrhizobium_sp._BTAi1_GCF_000015165.1_ASM1516v1	52.49	6e-105
MAFF_RS30745	Mesorhizobium_loti_GCF_000009625.1_ASM962v1	66.33	5e-145	0.0221031454912608	-	MBL fold metallo-hydrolase
RHE_RS05140	Rhizobium_etli_GCF_000092045.1_ASM9204v1	100.00	0.0	0.0788333074511616	-	MBL fold metallo-hydrolase
REMIM1_RS05565	Rhizobium_etli_GCF_000442435.1_ASM44243v1	93.38	0.0	0.0248846784043311	-	MBL fold metallo-hydrolase
RL_RS05675	Rhizobium_leguminosarum_GCF_000009265.1_ASM926v1	85.33	0.0	0.000227828858839178	-	MBL fold metallo-hydrolase
NGR_c05660	Sinorhizobium_fredii_GCF_000018545.1_ASM1854v1	73.18	2e-162
SMc00087	Sinorhizobium_meliloti_GCF_000006965.1_ASM696v1	71.43	3e-159	0.0245859366413311	-	hydrolase
AZC_RS07630	Azorhizobium_caulinodans_GCF_000010525.1_ASM1052v1	55.56	2e-107	0.053725434097341	-	MBL fold metallo-hydrolase
/home/htaboada/sp27/red_etli/bin/footprint_discovery_enero_2018/etli_23_Feb_2018/Rhizobiales/Rhizobium_etli_GCF_000092045.1_ASM9204v1/RHE_RS04385/RHE_RS04385_Rhizobium_etli_GCF_000092045.1_ASM9204v1_Rhizobiales_taxfreq_ortho_bbh.tab
MAFF_RS16645	Mesorhizobium_loti_GCF_000009625.1_ASM962v1	45.16	1e-17	0.0228909678997033	-	hypothetical protein
RHE_RS04385	Rhizobium_etli_GCF_000092045.1_ASM9204v1	100.00	3e-67	0.0788333074511616	-	hypothetical protein
REMIM1_RS04810	Rhizobium_etli_GCF_000442435.1_ASM44243v1	100.00	3e-67	0.0248998196750365	-	hypothetical protein
RL_RS04865	Rhizobium_leguminosarum_GCF_000009265.1_ASM926v1	80.21	4e-57	0.000242758920226937	-	hypothetical protein
NGR_c08360	Sinorhizobium_fredii_GCF_000018545.1_ASM1854v1	53.16	3e-30	0.0273764895528307	-	hypothetical protein NGR_c08360
SMc02642	Sinorhizobium_meliloti_GCF_000006965.1_ASM696v1	50.57	1e-29	0.0262853084655772	-	signal peptide protein
/home/htaboada/sp27/red_etli/bin/footprint_discovery_enero_2018/etli_23_Feb_2018/Rhizobiales/Rhizobium_etli_GCF_000092045.1_ASM9204v1/RHE_RS06710/RHE_RS06710_Rhizobium_etli_GCF_000092045.1_ASM9204v1_Rhizobiales_taxfreq_ortho_bbh.tab
MAFF_RS03180	Mesorhizobium_loti_GCF_000009625.1_ASM962v1	60.36	0.0	0.0230548349606593	-	magnesium transporter
RHE_RS06710	Rhizobium_etli_GCF_000092045.1_ASM9204v1	100.00	0.0	0.078808056551914	mgtE	magnesium transporter
REMIM1_RS06885	Rhizobium_etli_GCF_000442435.1_ASM44243v1	99.78	0.0	0.0251345093709703	-	magnesium transporter
RL_RS07585	Rhizobium_leguminosarum_GCF_000009265.1_ASM926v1	96.06	0.0	0.00022621305132968	-	magnesium transporter
AZC_RS09110	Azorhizobium_caulinodans_GCF_000010525.1_ASM1052v1	58.85	0.0	0.0502301559634769	-	magnesium transporter
/home/htaboada/sp27/red_etli/bin/footprint_discovery_enero_2018/etli_23_Feb_2018/Rhizobiales/Rhizobium_etli_GCF_000092045.1_ASM9204v1/RHE_RS04015/RHE_RS04015_Rhizobium_etli_GCF_000092045.1_ASM9204v1_Rhizobiales_taxfreq_ortho_bbh.tab
AAV28_RS16465	Bradyrhizobium_diazoefficiens_GCF_001642675.1_ASM164267v1	57.38	6e-60
MAFF_RS21630	Mesorhizobium_loti_GCF_000009625.1_ASM962v1	56.22	9e-65	0.0219707913266425	-	3-oxoacyl-ACP reductase
RHE_RS04015	Rhizobium_etli_GCF_000092045.1_ASM9204v1	100.00	2e-124	0.078808056551914	-	KR domain-containing protein
REMIM1_RS04435	Rhizobium_etli_GCF_000442435.1_ASM44243v1	94.84	5e-111	0.0258991435415932	-	KR domain-containing protein
AZC_RS08860	Azorhizobium_caulinodans_GCF_000010525.1_ASM1052v1	61.35	6e-69	0.0552994666344453	-	3-oxoacyl-ACP reductase
/home/htaboada/sp27/red_etli/bin/footprint_discovery_enero_2018/etli_23_Feb_2018/Rhizobiales/Rhizobium_etli_GCF_000092045.1_ASM9204v1/RHE_RS09475/RHE_RS09475_Rhizobium_etli_GCF_000092045.1_ASM9204v1_Rhizobiales_taxfreq_ortho_bbh.tab
AAV28_RS22225	Bradyrhizobium_diazoefficiens_GCF_001642675.1_ASM164267v1	76.06	0.0
BBTA_RS22065	Bradyrhizobium_sp._BTAi1_GCF_000015165.1_ASM1516v1	76.06	0.0
MAFF_RS03850	Mesorhizobium_loti_GCF_000009625.1_ASM962v1	80.04	0.0
RHE_RS09475	Rhizobium_etli_GCF_000092045.1_ASM9204v1	100.00	0.0	0.0787575547534187	gatA	Asp-tRNA(Asn)/Glu-tRNA(Gln) amidotransferase GatCAB subunit A
REMIM1_RS09640	Rhizobium_etli_GCF_000442435.1_ASM44243v1	99.59	0.0	0.0249755260285636	gatA	MULTISPECIES: Asp-tRNA(Asn)/Glu-tRNA(Gln) amidotransferase subunit GatA
RL_RS10775	Rhizobium_leguminosarum_GCF_000009265.1_ASM926v1	96.96	0.0	0.000235132308782108	gatA	Asp-tRNA(Asn)
NGR_c10960	Sinorhizobium_fredii_GCF_000018545.1_ASM1854v1	89.05	0.0	0.0266157940891398	gatA	aspartyl
SMc01352	Sinorhizobium_meliloti_GCF_000006965.1_ASM696v1	88.24	0.0	0.0275027688769773	gatA	aspartyl
AZC_RS14710	Azorhizobium_caulinodans_GCF_000010525.1_ASM1052v1	70.51	0.0
/home/htaboada/sp27/red_etli/bin/footprint_discovery_enero_2018/etli_23_Feb_2018/Rhizobiales/Rhizobium_etli_GCF_000092045.1_ASM9204v1/RHE_RS09205/RHE_RS09205_Rhizobium_etli_GCF_000092045.1_ASM9204v1_Rhizobiales_taxfreq_ortho_bbh.tab
RHE_RS09205	Rhizobium_etli_GCF_000092045.1_ASM9204v1	100.00	6e-21	0.0787575547534187	-	hypothetical protein
REMIM1_RS09370	Rhizobium_etli_GCF_000442435.1_ASM44243v1	100.00	7e-21	0.0248998196750365	-	hypothetical protein
/home/htaboada/sp27/red_etli/bin/footprint_discovery_enero_2018/etli_23_Feb_2018/Rhizobiales/Rhizobium_etli_GCF_000092045.1_ASM9204v1/RHE_RS08535/RHE_RS08535_Rhizobium_etli_GCF_000092045.1_ASM9204v1_Rhizobiales_taxfreq_ortho_bbh.tab
AAV28_RS23860	Bradyrhizobium_diazoefficiens_GCF_001642675.1_ASM164267v1	80.34	0.0
BBTA_RS23760	Bradyrhizobium_sp._BTAi1_GCF_000015165.1_ASM1516v1	80.34	0.0
MAFF_RS02160	Mesorhizobium_loti_GCF_000009625.1_ASM962v1	87.74	0.0	0.0217691087900813	-	MULTISPECIES: DNA-directed RNA polymerase subunit beta
RHE_RS08535	Rhizobium_etli_GCF_000092045.1_ASM9204v1	100.00	0.0	0.078732303854171	rpoB	DNA-directed RNA polymerase subunit beta
REMIM1_RS08695	Rhizobium_etli_GCF_000442435.1_ASM44243v1	99.93	0.0	0.0249301022164473	-	DNA-directed RNA polymerase subunit beta
RL_RS09205	Rhizobium_leguminosarum_GCF_000009265.1_ASM926v1	98.55	0.0	0.000223757023915244	-	MULTISPECIES: DNA-directed RNA polymerase subunit beta
NGR_c11830	Sinorhizobium_fredii_GCF_000018545.1_ASM1854v1	92.03	0.0	0.0258294572053245	rpoB	DNA-directed RNA polymerase subunit beta
SMc01317	Sinorhizobium_meliloti_GCF_000006965.1_ASM696v1	91.88	0.0	0.0244675724346672	rpoB	DNA-directed RNA polymerase subunit beta
AZC_RS04555	Azorhizobium_caulinodans_GCF_000010525.1_ASM1052v1	81.47	0.0	0.0510634673066498	-	DNA-directed RNA polymerase subunit beta
/home/htaboada/sp27/red_etli/bin/footprint_discovery_enero_2018/etli_23_Feb_2018/Rhizobiales/Rhizobium_etli_GCF_000092045.1_ASM9204v1/RHE_RS00415/RHE_RS00415_Rhizobium_etli_GCF_000092045.1_ASM9204v1_Rhizobiales_taxfreq_ortho_bbh.tab
AAV28_RS10685	Bradyrhizobium_diazoefficiens_GCF_001642675.1_ASM164267v1	49.25	3e-63	0.0578031800984662	-	MULTISPECIES: TetR
RHE_RS00415	Rhizobium_etli_GCF_000092045.1_ASM9204v1	100.00	2e-168	0.078732303854171	-	TetR/AcrR family transcriptional regulator
REMIM1_RS00855	Rhizobium_etli_GCF_000442435.1_ASM44243v1	99.56	1e-167	0.024990667299269	-	TetR/AcrR family transcriptional regulator
RL_RS00485	Rhizobium_leguminosarum_GCF_000009265.1_ASM926v1	95.11	4e-161	0.000230414150854374	-	TetR
NGR_b17980	Sinorhizobium_fredii_GCF_000018545.1_ASM1854v1	72.48	2e-120	0.0279235065154849	-	TetR family transcriptional regulator (plasmid)
SMc04134	Sinorhizobium_meliloti_GCF_000006965.1_ASM696v1	73.33	1e-120	0.0270969487398439	-	transcriptional regulator
AZC_RS12135	Azorhizobium_caulinodans_GCF_000010525.1_ASM1052v1	44.30	4e-65
/home/htaboada/sp27/red_etli/bin/footprint_discovery_enero_2018/etli_23_Feb_2018/Rhizobiales/Rhizobium_etli_GCF_000092045.1_ASM9204v1/RHE_RS08095/RHE_RS08095_Rhizobium_etli_GCF_000092045.1_ASM9204v1_Rhizobiales_taxfreq_ortho_bbh.tab
MAFF_RS34405	Mesorhizobium_loti_GCF_000009625.1_ASM962v1	61.40	5e-51
RHE_RS08095	Rhizobium_etli_GCF_000092045.1_ASM9204v1	100.00	2e-82	0.0787070529549233	-	cupin domain-containing protein
REMIM1_RS08255	Rhizobium_etli_GCF_000442435.1_ASM44243v1	98.25	1e-80	0.0247408363326298	-	cupin domain-containing protein
RL_RS08720	Rhizobium_leguminosarum_GCF_000009265.1_ASM926v1	89.47	3e-73	0.000190600653820351	-	cupin domain-containing protein
NGR_c10290	Sinorhizobium_fredii_GCF_000018545.1_ASM1854v1	69.30	4e-59	0.0265730583889325	-	hypothetical protein NGR_c10290
SMc01810	Sinorhizobium_meliloti_GCF_000006965.1_ASM696v1	71.05	1e-57
/home/htaboada/sp27/red_etli/bin/footprint_discovery_enero_2018/etli_23_Feb_2018/Rhizobiales/Rhizobium_etli_GCF_000092045.1_ASM9204v1/RHE_RS09605/RHE_RS09605_Rhizobium_etli_GCF_000092045.1_ASM9204v1_Rhizobiales_taxfreq_ortho_bbh.tab
AAV28_RS18435	Bradyrhizobium_diazoefficiens_GCF_001642675.1_ASM164267v1	54.82	0.0
BBTA_RS18735	Bradyrhizobium_sp._BTAi1_GCF_000015165.1_ASM1516v1	54.15	0.0
MAFF_RS04835	Mesorhizobium_loti_GCF_000009625.1_ASM962v1	59.69	0.0	0.0235716464605975	-	single-stranded-DNA-specific exonuclease RecJ
RHE_RS09605	Rhizobium_etli_GCF_000092045.1_ASM9204v1	100.00	0.0	0.0786818020556757	recJ	single-stranded-DNA-specific exonuclease RecJ
REMIM1_RS09770	Rhizobium_etli_GCF_000442435.1_ASM44243v1	99.83	0.0	0.0253086339840824	-	single-stranded-DNA-specific exonuclease RecJ
RL_RS10890	Rhizobium_leguminosarum_GCF_000009265.1_ASM926v1	95.67	0.0	0.000238299291500723	-	single-stranded-DNA-specific exonuclease RecJ
NGR_c14030	Sinorhizobium_fredii_GCF_000018545.1_ASM1854v1	75.46	0.0	0.0267781897499278	recJ	single-stranded-DNA-specific exonuclease RecJ
SMc00292	Sinorhizobium_meliloti_GCF_000006965.1_ASM696v1	74.50	0.0	0.0256173961565451	recJ	single-stranded-DNA-specific exonuclease
AZC_RS09595	Azorhizobium_caulinodans_GCF_000010525.1_ASM1052v1	56.85	0.0
/home/htaboada/sp27/red_etli/bin/footprint_discovery_enero_2018/etli_23_Feb_2018/Rhizobiales/Rhizobium_etli_GCF_000092045.1_ASM9204v1/RHE_RS09500/RHE_RS09500_Rhizobium_etli_GCF_000092045.1_ASM9204v1_Rhizobiales_taxfreq_ortho_bbh.tab
MAFF_RS01810	Mesorhizobium_loti_GCF_000009625.1_ASM962v1	68.49	1e-24	0.0244224946617154	-	hypothetical protein
RHE_RS09500	Rhizobium_etli_GCF_000092045.1_ASM9204v1	100.00	2e-48	0.0786818020556757	-	hypothetical protein
REMIM1_RS09665	Rhizobium_etli_GCF_000442435.1_ASM44243v1	97.65	4e-47	0.0254600466911365	-	hypothetical protein
RL_RS10790	Rhizobium_leguminosarum_GCF_000009265.1_ASM926v1	94.12	5e-45	0.000243857669333395	-	hypothetical protein
NGR_c10980	Sinorhizobium_fredii_GCF_000018545.1_ASM1854v1	72.94	4e-33	0.0267867368899692	-	hypothetical protein NGR_c10980
SMc01351	Sinorhizobium_meliloti_GCF_000006965.1_ASM696v1	72.94	7e-34	0.0264290364308119	-	hypothetical protein SMc01351
/home/htaboada/sp27/red_etli/bin/footprint_discovery_enero_2018/etli_23_Feb_2018/Rhizobiales/Rhizobium_etli_GCF_000092045.1_ASM9204v1/RHE_RS08700/RHE_RS08700_Rhizobium_etli_GCF_000092045.1_ASM9204v1_Rhizobiales_taxfreq_ortho_bbh.tab
AAV28_RS23685	Bradyrhizobium_diazoefficiens_GCF_001642675.1_ASM164267v1	78.33	4e-65
BBTA_RS23585	Bradyrhizobium_sp._BTAi1_GCF_000015165.1_ASM1516v1	77.50	1e-64
MAFF_RS02335	Mesorhizobium_loti_GCF_000009625.1_ASM962v1	79.17	8e-68	0.0225002079851158	-	MULTISPECIES: 50S ribosomal protein L17
RHE_RS08700	Rhizobium_etli_GCF_000092045.1_ASM9204v1	100.00	2e-87	0.0786818020556757	-	MULTISPECIES: 50S ribosomal protein L17
REMIM1_RS08860	Rhizobium_etli_GCF_000442435.1_ASM44243v1	100.00	3e-87	0.0247256950619244	-	MULTISPECIES: 50S ribosomal protein L17
RL_RS09370	Rhizobium_leguminosarum_GCF_000009265.1_ASM926v1	99.17	2e-86	0.000237394439295405	-	MULTISPECIES: 50S ribosomal protein L17
NGR_c12150	Sinorhizobium_fredii_GCF_000018545.1_ASM1854v1	94.17	8e-81	0.0265730583889325	rplQ	50S ribosomal protein L17
SMc01283	Sinorhizobium_meliloti_GCF_000006965.1_ASM696v1	94.17	5e-81	0.0243322990556227	rplQ	50S ribosomal protein L17
AZC_RS13080	Azorhizobium_caulinodans_GCF_000010525.1_ASM1052v1	73.33	8e-63
/home/htaboada/sp27/red_etli/bin/footprint_discovery_enero_2018/etli_23_Feb_2018/Rhizobiales/Rhizobium_etli_GCF_000092045.1_ASM9204v1/RHE_RS08960/RHE_RS08960_Rhizobium_etli_GCF_000092045.1_ASM9204v1_Rhizobiales_taxfreq_ortho_bbh.tab
AAV28_RS26205	Bradyrhizobium_diazoefficiens_GCF_001642675.1_ASM164267v1	36.78	8e-24
BBTA_RS25875	Bradyrhizobium_sp._BTAi1_GCF_000015165.1_ASM1516v1	37.43	3e-28
MAFF_RS32325	Mesorhizobium_loti_GCF_000009625.1_ASM962v1	40.70	1e-29
RHE_RS08960	Rhizobium_etli_GCF_000092045.1_ASM9204v1	100.00	3e-126	0.0786565511564281	-	histidine phosphatase family protein
REMIM1_RS09125	Rhizobium_etli_GCF_000442435.1_ASM44243v1	98.87	5e-124	0.0249452434871527	-	histidine phosphatase family protein
NGR_c31410	Sinorhizobium_fredii_GCF_000018545.1_ASM1854v1	60.59	1e-64	0.0268038311700522	-	phosphohistidine phosphatase protein
SMc03822	Sinorhizobium_meliloti_GCF_000006965.1_ASM696v1	62.28	4e-67	0.0270039482917509	-	hypothetical protein SMc03822
AZC_RS08620	Azorhizobium_caulinodans_GCF_000010525.1_ASM1052v1	56.89	8e-57	0.0535634013361685	-	histidine phosphatase family protein
/home/htaboada/sp27/red_etli/bin/footprint_discovery_enero_2018/etli_23_Feb_2018/Rhizobiales/Rhizobium_etli_GCF_000092045.1_ASM9204v1/RHE_RS06375/RHE_RS06375_Rhizobium_etli_GCF_000092045.1_ASM9204v1_Rhizobiales_taxfreq_ortho_bbh.tab
MAFF_RS10505	Mesorhizobium_loti_GCF_000009625.1_ASM962v1	61.44	8e-65	0.0233006355520933	-	molecular chaperone Hsp20
RHE_RS06375	Rhizobium_etli_GCF_000092045.1_ASM9204v1	100.00	1e-116	0.0786565511564281	-	molecular chaperone Hsp20
REMIM1_RS06585	Rhizobium_etli_GCF_000442435.1_ASM44243v1	100.00	1e-116	0.0231282910025043	-	molecular chaperone Hsp20
NGR_b01010	Sinorhizobium_fredii_GCF_000018545.1_ASM1854v1	73.58	5e-87	0.0261798899470248	-	heat shock protein, hsp20 family (plasmid)
SM_b21295	Sinorhizobium_meliloti_GCF_000006965.1_ASM696v1	59.12	4e-67	0.027130767084605	-	Hsp20 family heat-shock protein (plasmid)
/home/htaboada/sp27/red_etli/bin/footprint_discovery_enero_2018/etli_23_Feb_2018/Rhizobiales/Rhizobium_etli_GCF_000092045.1_ASM9204v1/RHE_RS04035/RHE_RS04035_Rhizobium_etli_GCF_000092045.1_ASM9204v1_Rhizobiales_taxfreq_ortho_bbh.tab
RHE_RS04035	Rhizobium_etli_GCF_000092045.1_ASM9204v1	100.00	1e-69	0.0786565511564281	-	DUF1127 domain-containing protein
REMIM1_RS04455	Rhizobium_etli_GCF_000442435.1_ASM44243v1	100.00	1e-69	0.0249225315810946	-	DUF1127 domain-containing protein
RL_RS04455	Rhizobium_leguminosarum_GCF_000009265.1_ASM926v1	85.00	5e-56	0.000245925902945552	-	DUF1127 domain-containing protein
NGR_c03830	Sinorhizobium_fredii_GCF_000018545.1_ASM1854v1	43.30	1e-20	0.0264277570082275	-	hypothetical protein NGR_c03830
SMc00821	Sinorhizobium_meliloti_GCF_000006965.1_ASM696v1	49.30	5e-16	0.026158489672723	-	hypothetical protein SMc00821
/home/htaboada/sp27/red_etli/bin/footprint_discovery_enero_2018/etli_23_Feb_2018/Rhizobiales/Rhizobium_etli_GCF_000092045.1_ASM9204v1/RHE_RS00950/RHE_RS00950_Rhizobium_etli_GCF_000092045.1_ASM9204v1_Rhizobiales_taxfreq_ortho_bbh.tab
MAFF_RS13375	Mesorhizobium_loti_GCF_000009625.1_ASM962v1	67.21	1e-142	0.0237796315764263	-	MULTISPECIES: BMP family ABC transporter substrate-binding protein
RHE_RS00950	Rhizobium_etli_GCF_000092045.1_ASM9204v1	100.00	0.0	0.0786565511564281	-	BMP family ABC transporter substrate-binding protein
REMIM1_RS01390	Rhizobium_etli_GCF_000442435.1_ASM44243v1	100.00	0.0	0.0251647919123811	-	BMP family ABC transporter substrate-binding protein
RL_RS01040	Rhizobium_leguminosarum_GCF_000009265.1_ASM926v1	96.97	0.0	0.000236037160987426	-	BMP family ABC transporter substrate-binding protein
NGR_c35400	Sinorhizobium_fredii_GCF_000018545.1_ASM1854v1	66.57	1e-147	0.0253850059231681	-	basic membrane lipoprotein
SMc02884	Sinorhizobium_meliloti_GCF_000006965.1_ASM696v1	64.74	7e-145	0.0258625791560632	-	lipoprotein
/home/htaboada/sp27/red_etli/bin/footprint_discovery_enero_2018/etli_23_Feb_2018/Rhizobiales/Rhizobium_etli_GCF_000092045.1_ASM9204v1/RHE_RS00555/RHE_RS00555_Rhizobium_etli_GCF_000092045.1_ASM9204v1_Rhizobiales_taxfreq_ortho_bbh.tab
AAV28_RS00700	Bradyrhizobium_diazoefficiens_GCF_001642675.1_ASM164267v1	73.97	0.0	0.0575099861847028	-	MULTISPECIES: beta-ketoacyl
BBTA_RS00320	Bradyrhizobium_sp._BTAi1_GCF_000015165.1_ASM1516v1	74.45	0.0	0.131429031845959	-	beta-ketoacyl
MAFF_RS22805	Mesorhizobium_loti_GCF_000009625.1_ASM962v1	83.62	0.0	0.023962406375185	-	MULTISPECIES: beta-ketoacyl
RHE_RS00555	Rhizobium_etli_GCF_000092045.1_ASM9204v1	100.00	0.0	0.0786565511564281	-	beta-ketoacyl
REMIM1_RS00995	Rhizobium_etli_GCF_000442435.1_ASM44243v1	100.00	0.0	0.0249073903103892	-	beta-ketoacyl
RL_RS00630	Rhizobium_leguminosarum_GCF_000009265.1_ASM926v1	95.85	0.0	0.000239656569808701	-	MULTISPECIES: beta-ketoacyl
NGR_c35760	Sinorhizobium_fredii_GCF_000018545.1_ASM1854v1	88.78	0.0	0.0262995499076054	fabB	3-oxoacyl-ACP synthase
SMc00327	Sinorhizobium_meliloti_GCF_000006965.1_ASM696v1	89.02	0.0	0.0253806677432173	fabB	3-oxoacyl-ACP synthase
AZC_RS23785	Azorhizobium_caulinodans_GCF_000010525.1_ASM1052v1	66.99	0.0	0.0575679252908604	-	beta-ketoacyl-ACP synthase I
/home/htaboada/sp27/red_etli/bin/footprint_discovery_enero_2018/etli_23_Feb_2018/Rhizobiales/Rhizobium_etli_GCF_000092045.1_ASM9204v1/RHE_RS04785/RHE_RS04785_Rhizobium_etli_GCF_000092045.1_ASM9204v1_Rhizobiales_taxfreq_ortho_bbh.tab
AAV28_RS02710	Bradyrhizobium_diazoefficiens_GCF_001642675.1_ASM164267v1	70.09	0.0	0.0605885222792191	-	MULTISPECIES: metalloprotease TldD
BBTA_RS03870	Bradyrhizobium_sp._BTAi1_GCF_000015165.1_ASM1516v1	71.15	0.0	0.124535900805087	-	metalloprotease TldD
MAFF_RS30515	Mesorhizobium_loti_GCF_000009625.1_ASM962v1	76.18	0.0	0.0227081931009446	-	metalloprotease TldD
RHE_RS04785	Rhizobium_etli_GCF_000092045.1_ASM9204v1	100.00	0.0	0.0786313002571804	-	metalloprotease TldD
REMIM1_RS05210	Rhizobium_etli_GCF_000442435.1_ASM44243v1	99.79	0.0	0.0253843403376095	-	metalloprotease TldD
RL_RS05295	Rhizobium_leguminosarum_GCF_000009265.1_ASM926v1	97.45	0.0
NGR_c05080	Sinorhizobium_fredii_GCF_000018545.1_ASM1854v1	86.17	0.0	0.0267696426098863	-	Zn-dependent protease protein
SMc00960	Sinorhizobium_meliloti_GCF_000006965.1_ASM696v1	86.81	0.0	0.0263867634998605	-	hypothetical protein SMc00960
/home/htaboada/sp27/red_etli/bin/footprint_discovery_enero_2018/etli_23_Feb_2018/Rhizobiales/Rhizobium_etli_GCF_000092045.1_ASM9204v1/RHE_RS02250/RHE_RS02250_Rhizobium_etli_GCF_000092045.1_ASM9204v1_Rhizobiales_taxfreq_ortho_bbh.tab
RHE_RS02250	Rhizobium_etli_GCF_000092045.1_ASM9204v1	100.00	8e-106	0.0786313002571804	-	hypothetical protein
REMIM1_RS02670	Rhizobium_etli_GCF_000442435.1_ASM44243v1	97.87	3e-102	0.0238853545377745	-	hypothetical protein
RL_RS02440	Rhizobium_leguminosarum_GCF_000009265.1_ASM926v1	71.63	7e-71	0.000229573930949436	-	hypothetical protein
/home/htaboada/sp27/red_etli/bin/footprint_discovery_enero_2018/etli_23_Feb_2018/Rhizobiales/Rhizobium_etli_GCF_000092045.1_ASM9204v1/RHE_RS00540/RHE_RS00540_Rhizobium_etli_GCF_000092045.1_ASM9204v1_Rhizobiales_taxfreq_ortho_bbh.tab
AAV28_RS23510	Bradyrhizobium_diazoefficiens_GCF_001642675.1_ASM164267v1	28.57	9e-21
BBTA_RS23435	Bradyrhizobium_sp._BTAi1_GCF_000015165.1_ASM1516v1	31.82	8e-19
MAFF_RS13660	Mesorhizobium_loti_GCF_000009625.1_ASM962v1	67.14	9e-84	0.0206031316255865	-	trimeric intracellular cation channel family protein
RHE_RS00540	Rhizobium_etli_GCF_000092045.1_ASM9204v1	100.00	4e-128	0.0786313002571804	-	trimeric intracellular cation channel family protein
REMIM1_RS00980	Rhizobium_etli_GCF_000442435.1_ASM44243v1	99.53	5e-128	0.0251042268295595	-	trimeric intracellular cation channel family protein
RL_RS00615	Rhizobium_leguminosarum_GCF_000009265.1_ASM926v1	95.26	2e-123	0.000248575827261129	-	trimeric intracellular cation channel family protein
NGR_c35790	Sinorhizobium_fredii_GCF_000018545.1_ASM1854v1	72.51	2e-91	0.0260602299864442	-	transmembrane protein
SMc00330	Sinorhizobium_meliloti_GCF_000006965.1_ASM696v1	70.62	2e-85	0.0265304914650952	-	transmembrane protein
/home/htaboada/sp27/red_etli/bin/footprint_discovery_enero_2018/etli_23_Feb_2018/Rhizobiales/Rhizobium_etli_GCF_000092045.1_ASM9204v1/RHE_RS06160/RHE_RS06160_Rhizobium_etli_GCF_000092045.1_ASM9204v1_Rhizobiales_taxfreq_ortho_bbh.tab
RHE_RS06160	Rhizobium_etli_GCF_000092045.1_ASM9204v1	100.00	2e-77	0.0785807984586851	-	hypothetical protein
REMIM1_RS06400	Rhizobium_etli_GCF_000442435.1_ASM44243v1	100.00	2e-77	0.0250209498406798	-	hypothetical protein
RL_RS06980	Rhizobium_leguminosarum_GCF_000009265.1_ASM926v1	75.93	4e-52	0.000239074879105282	-	hypothetical protein
/home/htaboada/sp27/red_etli/bin/footprint_discovery_enero_2018/etli_23_Feb_2018/Rhizobiales/Rhizobium_etli_GCF_000092045.1_ASM9204v1/RHE_RS06800/RHE_RS06800_Rhizobium_etli_GCF_000092045.1_ASM9204v1_Rhizobiales_taxfreq_ortho_bbh.tab
AAV28_RS22210	Bradyrhizobium_diazoefficiens_GCF_001642675.1_ASM164267v1	45.00	3e-14
BBTA_RS22050	Bradyrhizobium_sp._BTAi1_GCF_000015165.1_ASM1516v1	44.83	1e-17
MAFF_RS31440	Mesorhizobium_loti_GCF_000009625.1_ASM962v1	60.67	3e-27	0.0230359272228567	-	MULTISPECIES: sel1 repeat family protein
RHE_RS06800	Rhizobium_etli_GCF_000092045.1_ASM9204v1	100.00	1e-51	0.0785555475594375	-	MULTISPECIES: sel1 repeat family protein
REMIM1_RS06975	Rhizobium_etli_GCF_000442435.1_ASM44243v1	100.00	2e-51	0.0254524760557838	-	MULTISPECIES: sel1 repeat family protein
RL_RS07685	Rhizobium_leguminosarum_GCF_000009265.1_ASM926v1	95.51	1e-42	0.000239204143706042	-	sel1 repeat family protein
NGR_c08090	Sinorhizobium_fredii_GCF_000018545.1_ASM1854v1	71.91	8e-25	0.0265303226887251	-	hypothetical protein NGR_c08090
SMc02392	Sinorhizobium_meliloti_GCF_000006965.1_ASM696v1	67.42	2e-21	0.0264036726722411	-	hypothetical protein SMc02392
/home/htaboada/sp27/red_etli/bin/footprint_discovery_enero_2018/etli_23_Feb_2018/Rhizobiales/Rhizobium_etli_GCF_000092045.1_ASM9204v1/RHE_RS05820/RHE_RS05820_Rhizobium_etli_GCF_000092045.1_ASM9204v1_Rhizobiales_taxfreq_ortho_bbh.tab
AAV28_RS39930	Bradyrhizobium_diazoefficiens_GCF_001642675.1_ASM164267v1	43.32	2e-31
MAFF_RS33510	Mesorhizobium_loti_GCF_000009625.1_ASM962v1	55.68	2e-44	0.0231556762289399	-	hypothetical protein
RHE_RS05820	Rhizobium_etli_GCF_000092045.1_ASM9204v1	100.00	4e-99	0.0785555475594375	-	HdeD family acid-resistance protein
REMIM1_RS06060	Rhizobium_etli_GCF_000442435.1_ASM44243v1	100.00	4e-99	0.025142080006323	-	HdeD family acid-resistance protein
RL_RS06640	Rhizobium_leguminosarum_GCF_000009265.1_ASM926v1	84.07	5e-83	0.000234356721177549	-	HdeD family acid-resistance protein
NGR_c07030	Sinorhizobium_fredii_GCF_000018545.1_ASM1854v1	56.59	6e-46	0.0252226102623801	-	transmembrane protein
SMc00032	Sinorhizobium_meliloti_GCF_000006965.1_ASM696v1	56.91	6e-47	0.0202910068566694	-	hypothetical protein SMc00032
AZC_RS00765	Azorhizobium_caulinodans_GCF_000010525.1_ASM1052v1	42.60	2e-27	0.053470811186927	-	HdeD family acid-resistance protein
/home/htaboada/sp27/red_etli/bin/footprint_discovery_enero_2018/etli_23_Feb_2018/Rhizobiales/Rhizobium_etli_GCF_000092045.1_ASM9204v1/RHE_RS08660/RHE_RS08660_Rhizobium_etli_GCF_000092045.1_ASM9204v1_Rhizobiales_taxfreq_ortho_bbh.tab
AAV28_RS23725	Bradyrhizobium_diazoefficiens_GCF_001642675.1_ASM164267v1	81.13	7e-91
BBTA_RS23625	Bradyrhizobium_sp._BTAi1_GCF_000015165.1_ASM1516v1	81.13	2e-90
MAFF_RS02295	Mesorhizobium_loti_GCF_000009625.1_ASM962v1	86.23	8e-102	0.0216115443083928	-	MULTISPECIES: 30S ribosomal protein S5
RHE_RS08660	Rhizobium_etli_GCF_000092045.1_ASM9204v1	100.00	2e-120	0.0785302966601898	-	MULTISPECIES: 30S ribosomal protein S5
REMIM1_RS08820	Rhizobium_etli_GCF_000442435.1_ASM44243v1	100.00	2e-120	0.0251345093709703	-	MULTISPECIES: 30S ribosomal protein S5
RL_RS09330	Rhizobium_leguminosarum_GCF_000009265.1_ASM926v1	100.00	3e-120	0.000232223855265012	-	MULTISPECIES: 30S ribosomal protein S5
NGR_c12080	Sinorhizobium_fredii_GCF_000018545.1_ASM1854v1	93.45	1e-111	0.0267525483298034	rpsE	30S ribosomal protein S5
SMc01292	Sinorhizobium_meliloti_GCF_000006965.1_ASM696v1	92.86	4e-111	0.0263022176379577	rpsE	30S ribosomal protein S5
AZC_RS13120	Azorhizobium_caulinodans_GCF_000010525.1_ASM1052v1	83.65	1e-93
/home/htaboada/sp27/red_etli/bin/footprint_discovery_enero_2018/etli_23_Feb_2018/Rhizobiales/Rhizobium_etli_GCF_000092045.1_ASM9204v1/RHE_RS06280/RHE_RS06280_Rhizobium_etli_GCF_000092045.1_ASM9204v1_Rhizobiales_taxfreq_ortho_bbh.tab
AAV28_RS18200	Bradyrhizobium_diazoefficiens_GCF_001642675.1_ASM164267v1	52.38	4e-55
MAFF_RS01710	Mesorhizobium_loti_GCF_000009625.1_ASM962v1	36.36	1e-26
RHE_RS06280	Rhizobium_etli_GCF_000092045.1_ASM9204v1	100.00	2e-125	0.0785050457609422	-	DUF1697 domain-containing protein
REMIM1_RS06490	Rhizobium_etli_GCF_000442435.1_ASM44243v1	100.00	3e-125	0.0250209498406798	-	DUF1697 domain-containing protein
RL_RS07085	Rhizobium_leguminosarum_GCF_000009265.1_ASM926v1	84.21	6e-107
NGR_c07410	Sinorhizobium_fredii_GCF_000018545.1_ASM1854v1	72.51	4e-89
SMc00112	Sinorhizobium_meliloti_GCF_000006965.1_ASM696v1	82.43	5e-41
/home/htaboada/sp27/red_etli/bin/footprint_discovery_enero_2018/etli_23_Feb_2018/Rhizobiales/Rhizobium_etli_GCF_000092045.1_ASM9204v1/RHE_RS01815/RHE_RS01815_Rhizobium_etli_GCF_000092045.1_ASM9204v1_Rhizobiales_taxfreq_ortho_bbh.tab
BBTA_RS05910	Bradyrhizobium_sp._BTAi1_GCF_000015165.1_ASM1516v1	42.66	8e-86
MAFF_RS18450	Mesorhizobium_loti_GCF_000009625.1_ASM962v1	40.73	8e-89	0.0226766802046069	-	saccharopine dehydrogenase
RHE_RS01815	Rhizobium_etli_GCF_000092045.1_ASM9204v1	100.00	0.0	0.0785050457609422	-	dehydrogenase
REMIM1_RS02230	Rhizobium_etli_GCF_000442435.1_ASM44243v1	99.72	0.0	0.0236582354771934	-	saccharopine dehydrogenase
RL_RS01960	Rhizobium_leguminosarum_GCF_000009265.1_ASM926v1	96.94	0.0	0.000237523703896164	-	L-lysine dehydrogenase
NGR_c31090	Sinorhizobium_fredii_GCF_000018545.1_ASM1854v1	39.56	2e-82	0.0243593491181916	-	dehydrogenase
SMc02503	Sinorhizobium_meliloti_GCF_000006965.1_ASM696v1	40.27	8e-85	0.0243830265727644	-	hypothetical protein SMc02503
AZC_RS04160	Azorhizobium_caulinodans_GCF_000010525.1_ASM1052v1	43.85	2e-88	0.050693106709684	-	saccharopine dehydrogenase
/home/htaboada/sp27/red_etli/bin/footprint_discovery_enero_2018/etli_23_Feb_2018/Rhizobiales/Rhizobium_etli_GCF_000092045.1_ASM9204v1/RHE_RS09840/RHE_RS09840_Rhizobium_etli_GCF_000092045.1_ASM9204v1_Rhizobiales_taxfreq_ortho_bbh.tab
AAV28_RS20890	Bradyrhizobium_diazoefficiens_GCF_001642675.1_ASM164267v1	35.03	2e-56
BBTA_RS21010	Bradyrhizobium_sp._BTAi1_GCF_000015165.1_ASM1516v1	41.21	2e-55
MAFF_RS03675	Mesorhizobium_loti_GCF_000009625.1_ASM962v1	36.72	9e-80	0.0217438984730111	-	DUF4131 domain-containing protein
RHE_RS09840	Rhizobium_etli_GCF_000092045.1_ASM9204v1	100.00	0.0	0.0784797948616945	-	DUF4131 domain-containing protein
REMIM1_RS10005	Rhizobium_etli_GCF_000442435.1_ASM44243v1	99.25	0.0	0.0249376728518	-	ComEC family competence protein
RL_RS11575	Rhizobium_leguminosarum_GCF_000009265.1_ASM926v1	80.80	0.0	0.000225243566823982	-	DUF4131 domain-containing protein
NGR_c13480	Sinorhizobium_fredii_GCF_000018545.1_ASM1854v1	46.08	2e-158	0.0255901372841633	-	DNA uptake protein
SMc02086	Sinorhizobium_meliloti_GCF_000006965.1_ASM696v1	44.04	2e-149	0.023097929471842	-	hypothetical protein SMc02086
AZC_RS11395	Azorhizobium_caulinodans_GCF_000010525.1_ASM1052v1	36.71	9e-46	0.0589799250667922	-	DUF4131 domain-containing protein
/home/htaboada/sp27/red_etli/bin/footprint_discovery_enero_2018/etli_23_Feb_2018/Rhizobiales/Rhizobium_etli_GCF_000092045.1_ASM9204v1/RHE_RS03585/RHE_RS03585_Rhizobium_etli_GCF_000092045.1_ASM9204v1_Rhizobiales_taxfreq_ortho_bbh.tab
AAV28_RS23335	Bradyrhizobium_diazoefficiens_GCF_001642675.1_ASM164267v1	32.41	2e-57
BBTA_RS23115	Bradyrhizobium_sp._BTAi1_GCF_000015165.1_ASM1516v1	35.15	7e-60
RHE_RS03585	Rhizobium_etli_GCF_000092045.1_ASM9204v1	100.00	0.0	0.0784797948616945	-	methyl-accepting chemotaxis protein
REMIM1_RS03985	Rhizobium_etli_GCF_000442435.1_ASM44243v1	99.19	0.0	0.025142080006323	-	methyl-accepting chemotaxis protein
RL_RS03970	Rhizobium_leguminosarum_GCF_000009265.1_ASM926v1	92.68	0.0	0.000230801944656654	-	methyl-accepting chemotaxis protein
AZC_RS01875	Azorhizobium_caulinodans_GCF_000010525.1_ASM1052v1	29.03	1e-34	0.0567346139476875	-	methyl-accepting chemotaxis protein
/home/htaboada/sp27/red_etli/bin/footprint_discovery_enero_2018/etli_23_Feb_2018/Rhizobiales/Rhizobium_etli_GCF_000092045.1_ASM9204v1/RHE_RS03290/RHE_RS03290_Rhizobium_etli_GCF_000092045.1_ASM9204v1_Rhizobiales_taxfreq_ortho_bbh.tab
AAV28_RS31365	Bradyrhizobium_diazoefficiens_GCF_001642675.1_ASM164267v1	50.00	1e-91
BBTA_RS25645	Bradyrhizobium_sp._BTAi1_GCF_000015165.1_ASM1516v1	36.93	7e-44
MAFF_RS12440	Mesorhizobium_loti_GCF_000009625.1_ASM962v1	46.61	2e-90
RHE_RS03290	Rhizobium_etli_GCF_000092045.1_ASM9204v1	100.00	0.0	0.0784797948616945	flhB	flagellar biosynthesis protein FlhB
REMIM1_RS03690	Rhizobium_etli_GCF_000442435.1_ASM44243v1	99.44	0.0	0.025142080006323	-	flagellar biosynthesis protein FlhB
RL_RS03675	Rhizobium_leguminosarum_GCF_000009265.1_ASM926v1	92.48	0.0	0.000230349518553994	-	flagellar biosynthesis protein FlhB
NGR_c02650	Sinorhizobium_fredii_GCF_000018545.1_ASM1854v1	65.74	2e-145	0.0236670307748324	flhB	flagellar biosynthesis protein FlhB
SMc03018	Sinorhizobium_meliloti_GCF_000006965.1_ASM696v1	64.33	3e-142	0.0263952180860508	flhB	flagellar biosynthesis protein FlhB
AZC_RS03260	Azorhizobium_caulinodans_GCF_000010525.1_ASM1052v1	48.15	8e-84
/home/htaboada/sp27/red_etli/bin/footprint_discovery_enero_2018/etli_23_Feb_2018/Rhizobiales/Rhizobium_etli_GCF_000092045.1_ASM9204v1/RHE_RS01445/RHE_RS01445_Rhizobium_etli_GCF_000092045.1_ASM9204v1_Rhizobiales_taxfreq_ortho_bbh.tab
MAFF_RS11950	Mesorhizobium_loti_GCF_000009625.1_ASM962v1	50.00	4e-96	0.023004414326519	-	peptidase M14
RHE_RS01445	Rhizobium_etli_GCF_000092045.1_ASM9204v1	100.00	0.0	0.0784797948616945	-	peptidase M14
REMIM1_RS01865	Rhizobium_etli_GCF_000442435.1_ASM44243v1	98.58	0.0	0.024861966498273	-	succinylglutamate desuccinylase/aspartoacylase
RL_RS01525	Rhizobium_leguminosarum_GCF_000009265.1_ASM926v1	87.25	0.0	0.000224403346919043	-	peptidase M14
SMc00388	Sinorhizobium_meliloti_GCF_000006965.1_ASM696v1	70.54	2e-170	0.0240955706422949	-	hypothetical protein SMc00388
/home/htaboada/sp27/red_etli/bin/footprint_discovery_enero_2018/etli_23_Feb_2018/Rhizobiales/Rhizobium_etli_GCF_000092045.1_ASM9204v1/RHE_RS06290/RHE_RS06290_Rhizobium_etli_GCF_000092045.1_ASM9204v1_Rhizobiales_taxfreq_ortho_bbh.tab
MAFF_RS03090	Mesorhizobium_loti_GCF_000009625.1_ASM962v1	48.46	2e-43	0.0227460085765499	-	DUF930 domain-containing protein
RHE_RS06290	Rhizobium_etli_GCF_000092045.1_ASM9204v1	100.00	1e-96	0.0784292930631992	-	DUF930 domain-containing protein
REMIM1_RS06500	Rhizobium_etli_GCF_000442435.1_ASM44243v1	100.00	2e-96	0.0249528141225055	-	DUF930 domain-containing protein
RL_RS07095	Rhizobium_leguminosarum_GCF_000009265.1_ASM926v1	92.25	9e-90	0.000232353119865772	-	DUF930 domain-containing protein
SMc02317	Sinorhizobium_meliloti_GCF_000006965.1_ASM696v1	57.89	9e-49	0.0258456699836826	-	signal peptide protein
AZC_RS16120	Azorhizobium_caulinodans_GCF_000010525.1_ASM1052v1	39.60	5e-30	0.0558087124552732	-	DUF930 domain-containing protein
/home/htaboada/sp27/red_etli/bin/footprint_discovery_enero_2018/etli_23_Feb_2018/Rhizobiales/Rhizobium_etli_GCF_000092045.1_ASM9204v1/RHE_RS08550/RHE_RS08550_Rhizobium_etli_GCF_000092045.1_ASM9204v1_Rhizobiales_taxfreq_ortho_bbh.tab
AAV28_RS23835	Bradyrhizobium_diazoefficiens_GCF_001642675.1_ASM164267v1	88.62	4e-79
BBTA_RS23735	Bradyrhizobium_sp._BTAi1_GCF_000015165.1_ASM1516v1	88.62	8e-79
MAFF_RS02185	Mesorhizobium_loti_GCF_000009625.1_ASM962v1	95.93	2e-83	0.0220275145400504	-	MULTISPECIES: 30S ribosomal protein S12
RHE_RS08550	Rhizobium_etli_GCF_000092045.1_ASM9204v1	100.00	2e-87	0.0784040421639516	-	MULTISPECIES: 30S ribosomal protein S12
REMIM1_RS08710	Rhizobium_etli_GCF_000442435.1_ASM44243v1	99.19	8e-87	0.0245288585427541	-	MULTISPECIES: 30S ribosomal protein S12
RL_RS09220	Rhizobium_leguminosarum_GCF_000009265.1_ASM926v1	100.00	3e-87	0.000234873779580588	-	MULTISPECIES: 30S ribosomal protein S12
NGR_c11860	Sinorhizobium_fredii_GCF_000018545.1_ASM1854v1	99.19	2e-86	0.0260089471461954	rpsL	30S ribosomal protein S12
SMc01314	Sinorhizobium_meliloti_GCF_000006965.1_ASM696v1	99.19	2e-86	0.0249833021922742	rpsL	30S ribosomal protein S12
AZC_RS13230	Azorhizobium_caulinodans_GCF_000010525.1_ASM1052v1	88.62	9e-80	0.0557624173806525	-	MULTISPECIES: 30S ribosomal protein S12
/home/htaboada/sp27/red_etli/bin/footprint_discovery_enero_2018/etli_23_Feb_2018/Rhizobiales/Rhizobium_etli_GCF_000092045.1_ASM9204v1/RHE_RS07405/RHE_RS07405_Rhizobium_etli_GCF_000092045.1_ASM9204v1_Rhizobiales_taxfreq_ortho_bbh.tab
AAV28_RS17030	Bradyrhizobium_diazoefficiens_GCF_001642675.1_ASM164267v1	25.00	5e-23
BBTA_RS17940	Bradyrhizobium_sp._BTAi1_GCF_000015165.1_ASM1516v1	25.69	2e-24
MAFF_RS31995	Mesorhizobium_loti_GCF_000009625.1_ASM962v1	45.30	5e-87	0.0226577724668043	-	molecular chaperone SurA
RHE_RS07405	Rhizobium_etli_GCF_000092045.1_ASM9204v1	100.00	0.0	0.0783787912647039	-	molecular chaperone SurA
REMIM1_RS07580	Rhizobium_etli_GCF_000442435.1_ASM44243v1	100.00	0.0	0.0244910053659906	-	molecular chaperone SurA
RL_RS08120	Rhizobium_leguminosarum_GCF_000009265.1_ASM926v1	94.72	0.0	0.000229703195550195	-	molecular chaperone SurA
NGR_c09000	Sinorhizobium_fredii_GCF_000018545.1_ASM1854v1	67.38	8e-139	0.0251200445818825	-	survival protein SurA
SMc00581	Sinorhizobium_meliloti_GCF_000006965.1_ASM696v1	68.79	2e-137	0.0250340297094159	-	hypothetical protein SMc00581
AZC_RS22165	Azorhizobium_caulinodans_GCF_000010525.1_ASM1052v1	28.87	4e-27	0.0523597293960298	-	peptidylprolyl isomerase
/home/htaboada/sp27/red_etli/bin/footprint_discovery_enero_2018/etli_23_Feb_2018/Rhizobiales/Rhizobium_etli_GCF_000092045.1_ASM9204v1/RHE_RS01615/RHE_RS01615_Rhizobium_etli_GCF_000092045.1_ASM9204v1_Rhizobiales_taxfreq_ortho_bbh.tab
AAV28_RS00185	Bradyrhizobium_diazoefficiens_GCF_001642675.1_ASM164267v1	50.33	4e-87	0.0550618170047779	-	MULTISPECIES: 16S rRNA (cytidine(1402)-2\'-O)-methyltransferase
BBTA_RS00870	Bradyrhizobium_sp._BTAi1_GCF_000015165.1_ASM1516v1	51.00	8e-84	0.115559512382974	rsmI	16S rRNA (cytidine(1402)-2\'-O)-methyltransferase
MAFF_RS19050	Mesorhizobium_loti_GCF_000009625.1_ASM962v1	62.08	2e-121	0.0230233220643216	-	16S rRNA (cytidine(1402)-2\'-O)-methyltransferase
RHE_RS01615	Rhizobium_etli_GCF_000092045.1_ASM9204v1	100.00	0.0	0.0783787912647039	rsmI	16S rRNA (cytidine(1402)-2\'-O)-methyltransferase
REMIM1_RS02035	Rhizobium_etli_GCF_000442435.1_ASM44243v1	100.00	0.0	0.0247332656972771	-	16S rRNA (cytidine(1402)-2\'-O)-methyltransferase
RL_RS01750	Rhizobium_leguminosarum_GCF_000009265.1_ASM926v1	91.15	0.0	0.000243922301633775	-	16S rRNA (cytidine(1402)-2\'-O)-methyltransferase
NGR_c36760	Sinorhizobium_fredii_GCF_000018545.1_ASM1854v1	72.96	3e-147	0.0263764741679787	-	tetrapyrrole methylase
SMc00416	Sinorhizobium_meliloti_GCF_000006965.1_ASM696v1	75.16	1e-155	0.0261077621555813	-	hypothetical protein SMc00416
AZC_RS22935	Azorhizobium_caulinodans_GCF_000010525.1_ASM1052v1	52.74	6e-89	0.0554614993956178	-	16S rRNA (cytidine(1402)-2\'-O)-methyltransferase
/home/htaboada/sp27/red_etli/bin/footprint_discovery_enero_2018/etli_23_Feb_2018/Rhizobiales/Rhizobium_etli_GCF_000092045.1_ASM9204v1/RHE_RS04450/RHE_RS04450_Rhizobium_etli_GCF_000092045.1_ASM9204v1_Rhizobiales_taxfreq_ortho_bbh.tab
AAV28_RS00540	Bradyrhizobium_diazoefficiens_GCF_001642675.1_ASM164267v1	28.76	3e-26	0.0566157447477242	-	MULTISPECIES: 3-phosphoshikimate 1-carboxyvinyltransferase
BBTA_RS17820	Bradyrhizobium_sp._BTAi1_GCF_000015165.1_ASM1516v1	71.84	0.0
MAFF_RS21345	Mesorhizobium_loti_GCF_000009625.1_ASM962v1	30.58	7e-27	0.0227649163143525	-	3-phosphoshikimate 1-carboxyvinyltransferase
RHE_RS04450	Rhizobium_etli_GCF_000092045.1_ASM9204v1	100.00	0.0	0.0783535403654563	aroA	3-phosphoshikimate 1-carboxyvinyltransferase
REMIM1_RS04875	Rhizobium_etli_GCF_000442435.1_ASM44243v1	100.00	0.0	0.0253010633487297	-	3-phosphoshikimate 1-carboxyvinyltransferase
RL_RS04925	Rhizobium_leguminosarum_GCF_000009265.1_ASM926v1	91.43	0.0	0.000222722907109165	-	3-phosphoshikimate 1-carboxyvinyltransferase
NGR_c35830	Sinorhizobium_fredii_GCF_000018545.1_ASM1854v1	30.61	2e-27	0.0261884370870663	aroA	3-phosphoshikimate 1-carboxyvinyltransferase
SMc00333	Sinorhizobium_meliloti_GCF_000006965.1_ASM696v1	29.75	2e-29	0.0234192037470726	aroA	3-phosphoshikimate 1-carboxyvinyltransferase
AZC_RS20175	Azorhizobium_caulinodans_GCF_000010525.1_ASM1052v1	29.95	8e-28	0.0543967126793413	-	3-phosphoshikimate 1-carboxyvinyltransferase
/home/htaboada/sp27/red_etli/bin/footprint_discovery_enero_2018/etli_23_Feb_2018/Rhizobiales/Rhizobium_etli_GCF_000092045.1_ASM9204v1/RHE_RS04260/RHE_RS04260_Rhizobium_etli_GCF_000092045.1_ASM9204v1_Rhizobiales_taxfreq_ortho_bbh.tab
AAV28_RS34615	Bradyrhizobium_diazoefficiens_GCF_001642675.1_ASM164267v1	44.23	4e-71
BBTA_RS07850	Bradyrhizobium_sp._BTAi1_GCF_000015165.1_ASM1516v1	47.46	6e-70
MAFF_RS33615	Mesorhizobium_loti_GCF_000009625.1_ASM962v1	50.46	6e-95
RHE_RS04260	Rhizobium_etli_GCF_000092045.1_ASM9204v1	100.00	0.0	0.078303038566961	-	tetraacyldisaccharide 4\'-kinase
REMIM1_RS04685	Rhizobium_etli_GCF_000442435.1_ASM44243v1	99.13	0.0	0.0250209498406798	-	tetraacyldisaccharide 4\'-kinase
RL_RS04725	Rhizobium_leguminosarum_GCF_000009265.1_ASM926v1	90.41	0.0	0.000223692391614864	-	tetraacyldisaccharide 4\'-kinase
NGR_c04270	Sinorhizobium_fredii_GCF_000018545.1_ASM1854v1	66.05	7e-137	0.0269918682509645	lpxK	tetraacyldisaccharide 4\'-kinase
SMc00892	Sinorhizobium_meliloti_GCF_000006965.1_ASM696v1	65.85	3e-139	0.0277902248074468	lpxK	tetraacyldisaccharide 4\'-kinase
AZC_RS12335	Azorhizobium_caulinodans_GCF_000010525.1_ASM1052v1	45.33	1e-64
/home/htaboada/sp27/red_etli/bin/footprint_discovery_enero_2018/etli_23_Feb_2018/Rhizobiales/Rhizobium_etli_GCF_000092045.1_ASM9204v1/RHE_RS01375/RHE_RS01375_Rhizobium_etli_GCF_000092045.1_ASM9204v1_Rhizobiales_taxfreq_ortho_bbh.tab
MAFF_RS20690	Mesorhizobium_loti_GCF_000009625.1_ASM962v1	65.55	6e-162	0.0253741841311138	-	gfo
RHE_RS01375	Rhizobium_etli_GCF_000092045.1_ASM9204v1	100.00	0.0	0.078303038566961	-	gfo/Idh/MocA family oxidoreductase
REMIM1_RS01795	Rhizobium_etli_GCF_000442435.1_ASM44243v1	98.78	0.0	0.0243017394821731	-	gfo/Idh/MocA family oxidoreductase
RL_RS01455	Rhizobium_leguminosarum_GCF_000009265.1_ASM926v1	93.29	0.0	0.000241918700321998	-	gfo
NGR_c36350	Sinorhizobium_fredii_GCF_000018545.1_ASM1854v1	78.96	0.0	0.0255132130237901	-	oxidoreductase
SMc00375	Sinorhizobium_meliloti_GCF_000006965.1_ASM696v1	79.88	0.0	0.0250932118127478	-	oxidoreductase
/home/htaboada/sp27/red_etli/bin/footprint_discovery_enero_2018/etli_23_Feb_2018/Rhizobiales/Rhizobium_etli_GCF_000092045.1_ASM9204v1/RHE_RS32915/RHE_RS32915_Rhizobium_etli_GCF_000092045.1_ASM9204v1_Rhizobiales_taxfreq_ortho_bbh.tab
RHE_RS32915	Rhizobium_etli_GCF_000092045.1_ASM9204v1	100.00	4e-35	0.0782525367684657	-	DUF1127 domain-containing protein
REMIM1_RS35420	Rhizobium_etli_GCF_000442435.1_ASM44243v1	100.00	4e-35	0.0249376728518	-	DUF1127 domain-containing protein
/home/htaboada/sp27/red_etli/bin/footprint_discovery_enero_2018/etli_23_Feb_2018/Rhizobiales/Rhizobium_etli_GCF_000092045.1_ASM9204v1/RHE_RS06325/RHE_RS06325_Rhizobium_etli_GCF_000092045.1_ASM9204v1_Rhizobiales_taxfreq_ortho_bbh.tab
AAV28_RS33295	Bradyrhizobium_diazoefficiens_GCF_001642675.1_ASM164267v1	50.93	8e-72
BBTA_RS31260	Bradyrhizobium_sp._BTAi1_GCF_000015165.1_ASM1516v1	50.00	8e-71
MAFF_RS16435	Mesorhizobium_loti_GCF_000009625.1_ASM962v1	51.89	2e-68	0.0240065244300578	-	DNA-binding protein
RHE_RS06325	Rhizobium_etli_GCF_000092045.1_ASM9204v1	100.00	1e-159	0.0782525367684657	-	DNA-binding protein
REMIM1_RS06535	Rhizobium_etli_GCF_000442435.1_ASM44243v1	99.55	9e-159	0.0246802712498082	-	hemolysin 3-related protein
RL_RS07125	Rhizobium_leguminosarum_GCF_000009265.1_ASM926v1	93.18	6e-148	0.000237846865398064	-	DNA-binding protein
NGR_c07470	Sinorhizobium_fredii_GCF_000018545.1_ASM1854v1	66.82	6e-109	0.0263337384677713	-	hemolysin-related transmembrane protein
SMc00455	Sinorhizobium_meliloti_GCF_000006965.1_ASM696v1	70.09	2e-108	0.0260485800522493	-	hypothetical protein SMc00455
/home/htaboada/sp27/red_etli/bin/footprint_discovery_enero_2018/etli_23_Feb_2018/Rhizobiales/Rhizobium_etli_GCF_000092045.1_ASM9204v1/RHE_RS01360/RHE_RS01360_Rhizobium_etli_GCF_000092045.1_ASM9204v1_Rhizobiales_taxfreq_ortho_bbh.tab
RHE_RS01360	Rhizobium_etli_GCF_000092045.1_ASM9204v1	100.00	2e-156	0.0782525367684657	-	hypothetical protein
REMIM1_RS01780	Rhizobium_etli_GCF_000442435.1_ASM44243v1	99.51	1e-155	0.0247938307800987	-	hypothetical protein
RL_RS01440	Rhizobium_leguminosarum_GCF_000009265.1_ASM926v1	89.76	4e-132	0.000244439360036815	-	hypothetical protein
NGR_c36330	Sinorhizobium_fredii_GCF_000018545.1_ASM1854v1	77.83	1e-120	0.0267696426098863	-	hypothetical protein NGR_c36330
SMc00373	Sinorhizobium_meliloti_GCF_000006965.1_ASM696v1	80.30	4e-114	0.0276464968422121	-	hypothetical protein SMc00373
/home/htaboada/sp27/red_etli/bin/footprint_discovery_enero_2018/etli_23_Feb_2018/Rhizobiales/Rhizobium_etli_GCF_000092045.1_ASM9204v1/RHE_RS09250/RHE_RS09250_Rhizobium_etli_GCF_000092045.1_ASM9204v1_Rhizobiales_taxfreq_ortho_bbh.tab
AAV28_RS18980	Bradyrhizobium_diazoefficiens_GCF_001642675.1_ASM164267v1	46.36	1e-41
BBTA_RS18465	Bradyrhizobium_sp._BTAi1_GCF_000015165.1_ASM1516v1	44.55	8e-48
MAFF_RS05585	Mesorhizobium_loti_GCF_000009625.1_ASM962v1	57.01	7e-77	0.0201808588146613	-	protein-L-isoaspartate O-methyltransferase
RHE_RS09250	Rhizobium_etli_GCF_000092045.1_ASM9204v1	100.00	3e-149	0.078227285869218	-	protein-L-isoaspartate O-methyltransferase
REMIM1_RS09415	Rhizobium_etli_GCF_000442435.1_ASM44243v1	99.55	3e-148	0.0245591410841649	-	protein-L-isoaspartate O-methyltransferase
RL_RS10550	Rhizobium_leguminosarum_GCF_000009265.1_ASM926v1	95.00	9e-146	0.000221107099599668	-	protein-L-isoaspartate O-methyltransferase
NGR_c13510	Sinorhizobium_fredii_GCF_000018545.1_ASM1854v1	67.26	7e-96	0.0269149439905913	-	protein-l-isoaspartate o-methyltransferase
SMc02083	Sinorhizobium_meliloti_GCF_000006965.1_ASM696v1	67.12	3e-95	0.0253045764675048	-	methyltransferase (PCM-like) transmembrane protein
AZC_RS14565	Azorhizobium_caulinodans_GCF_000010525.1_ASM1052v1	47.75	4e-64	0.0561096304403078	-	protein-L-isoaspartate O-methyltransferase
/home/htaboada/sp27/red_etli/bin/footprint_discovery_enero_2018/etli_23_Feb_2018/Rhizobiales/Rhizobium_etli_GCF_000092045.1_ASM9204v1/RHE_RS08075/RHE_RS08075_Rhizobium_etli_GCF_000092045.1_ASM9204v1_Rhizobiales_taxfreq_ortho_bbh.tab
RHE_RS08075	Rhizobium_etli_GCF_000092045.1_ASM9204v1	100.00	8e-52	0.078227285869218	-	hypothetical protein
REMIM1_RS08235	Rhizobium_etli_GCF_000442435.1_ASM44243v1	98.65	4e-51	0.0247408363326298	-	hypothetical protein
RL_RS30320	Rhizobium_leguminosarum_GCF_000009265.1_ASM926v1	37.50	5e-13	0.00021205857754648	-	hypothetical protein
/home/htaboada/sp27/red_etli/bin/footprint_discovery_enero_2018/etli_23_Feb_2018/Rhizobiales/Rhizobium_etli_GCF_000092045.1_ASM9204v1/RHE_RS03380/RHE_RS03380_Rhizobium_etli_GCF_000092045.1_ASM9204v1_Rhizobiales_taxfreq_ortho_bbh.tab
AAV28_RS18875	Bradyrhizobium_diazoefficiens_GCF_001642675.1_ASM164267v1	28.12	2e-39
BBTA_RS36690	Bradyrhizobium_sp._BTAi1_GCF_000015165.1_ASM1516v1	40.05	2e-76
RHE_RS03380	Rhizobium_etli_GCF_000092045.1_ASM9204v1	100.00	0.0	0.078227285869218	-	glycosyl transferase
REMIM1_RS03780	Rhizobium_etli_GCF_000442435.1_ASM44243v1	99.69	0.0	0.0250209498406798	-	transferase
RL_RS03765	Rhizobium_leguminosarum_GCF_000009265.1_ASM926v1	91.38	0.0	0.000223433862413344	-	glycosyl transferase
NGR_c02330	Sinorhizobium_fredii_GCF_000018545.1_ASM1854v1	34.15	4e-59	0.0253593645030436	-	hypothetical protein NGR_c02330
AZC_RS17825	Azorhizobium_caulinodans_GCF_000010525.1_ASM1052v1	38.22	3e-91	0.0536096964107892	-	tetratricopeptide repeat protein
/home/htaboada/sp27/red_etli/bin/footprint_discovery_enero_2018/etli_23_Feb_2018/Rhizobiales/Rhizobium_etli_GCF_000092045.1_ASM9204v1/RHE_RS01390/RHE_RS01390_Rhizobium_etli_GCF_000092045.1_ASM9204v1_Rhizobiales_taxfreq_ortho_bbh.tab
MAFF_RS19505	Mesorhizobium_loti_GCF_000009625.1_ASM962v1	34.24	8e-68	0.023086347856997	-	hypothetical protein
RHE_RS01390	Rhizobium_etli_GCF_000092045.1_ASM9204v1	100.00	0.0	0.078227285869218	-	hypothetical protein
REMIM1_RS01810	Rhizobium_etli_GCF_000442435.1_ASM44243v1	99.02	0.0	0.0247711188740406	-	hypothetical protein
RL_RS01470	Rhizobium_leguminosarum_GCF_000009265.1_ASM926v1	84.67	0.0	0.000227764226538798	-	hypothetical protein
/home/htaboada/sp27/red_etli/bin/footprint_discovery_enero_2018/etli_23_Feb_2018/Rhizobiales/Rhizobium_etli_GCF_000092045.1_ASM9204v1/RHE_RS08555/RHE_RS08555_Rhizobium_etli_GCF_000092045.1_ASM9204v1_Rhizobiales_taxfreq_ortho_bbh.tab
AAV28_RS23830	Bradyrhizobium_diazoefficiens_GCF_001642675.1_ASM164267v1	73.72	7e-74
BBTA_RS23730	Bradyrhizobium_sp._BTAi1_GCF_000015165.1_ASM1516v1	75.00	8e-76
MAFF_RS02190	Mesorhizobium_loti_GCF_000009625.1_ASM962v1	87.82	4e-91	0.0232376097594179	-	MULTISPECIES: 30S ribosomal protein S7
RHE_RS08555	Rhizobium_etli_GCF_000092045.1_ASM9204v1	100.00	9e-101	0.0782020349699704	-	MULTISPECIES: 30S ribosomal protein S7
REMIM1_RS08715	Rhizobium_etli_GCF_000442435.1_ASM44243v1	100.00	1e-100	0.0245439998134595	-	MULTISPECIES: 30S ribosomal protein S7
RL_RS09225	Rhizobium_leguminosarum_GCF_000009265.1_ASM926v1	96.79	2e-98	0.000238299291500723	-	MULTISPECIES: 30S ribosomal protein S7
NGR_c11870	Sinorhizobium_fredii_GCF_000018545.1_ASM1854v1	92.95	1e-94	0.0253935530632095	rpsG	30S ribosomal protein S7
SMc01313	Sinorhizobium_meliloti_GCF_000006965.1_ASM696v1	92.95	5e-94	0.0254736681913104	rpsG	30S ribosomal protein S7
AZC_RS13225	Azorhizobium_caulinodans_GCF_000010525.1_ASM1052v1	75.00	2e-76
/home/htaboada/sp27/red_etli/bin/footprint_discovery_enero_2018/etli_23_Feb_2018/Rhizobiales/Rhizobium_etli_GCF_000092045.1_ASM9204v1/RHE_RS09225/RHE_RS09225_Rhizobium_etli_GCF_000092045.1_ASM9204v1_Rhizobiales_taxfreq_ortho_bbh.tab
RHE_RS09225	Rhizobium_etli_GCF_000092045.1_ASM9204v1	100.00	8e-58	0.0781767840707227	-	membrane protein
REMIM1_RS09390	Rhizobium_etli_GCF_000442435.1_ASM44243v1	98.10	4e-56	0.0249376728518	-	hypothetical protein
RL_RS10515	Rhizobium_leguminosarum_GCF_000009265.1_ASM926v1	75.90	9e-43	0.000235972528687047	-	membrane protein
NGR_c15040	Sinorhizobium_fredii_GCF_000018545.1_ASM1854v1	63.93	3e-22	0.0219490556264968	-	hypothetical protein NGR_c15040
SMc01180	Sinorhizobium_meliloti_GCF_000006965.1_ASM696v1	59.02	9e-20	0.0231486569889837	-	hypothetical protein SMc01180
/home/htaboada/sp27/red_etli/bin/footprint_discovery_enero_2018/etli_23_Feb_2018/Rhizobiales/Rhizobium_etli_GCF_000092045.1_ASM9204v1/RHE_RS05965/RHE_RS05965_Rhizobium_etli_GCF_000092045.1_ASM9204v1_Rhizobiales_taxfreq_ortho_bbh.tab
AAV28_RS02585	Bradyrhizobium_diazoefficiens_GCF_001642675.1_ASM164267v1	57.37	3e-167
BBTA_RS03735	Bradyrhizobium_sp._BTAi1_GCF_000015165.1_ASM1516v1	56.44	1e-162
MAFF_RS22480	Mesorhizobium_loti_GCF_000009625.1_ASM962v1	64.99	0.0
RHE_RS05965	Rhizobium_etli_GCF_000092045.1_ASM9204v1	100.00	0.0	0.0781515331714751	-	ATP-dependent DNA ligase
REMIM1_RS06205	Rhizobium_etli_GCF_000442435.1_ASM44243v1	99.82	0.0	0.0246802712498082	-	ATP-dependent DNA ligase
RL_RS06745	Rhizobium_leguminosarum_GCF_000009265.1_ASM926v1	93.72	0.0	0.000226859374333479	-	ATP-dependent DNA ligase
NGR_c29660	Sinorhizobium_fredii_GCF_000018545.1_ASM1854v1	72.36	0.0
SMc03177	Sinorhizobium_meliloti_GCF_000006965.1_ASM696v1	72.91	0.0
AZC_RS02010	Azorhizobium_caulinodans_GCF_000010525.1_ASM1052v1	55.43	0.0
/home/htaboada/sp27/red_etli/bin/footprint_discovery_enero_2018/etli_23_Feb_2018/Rhizobiales/Rhizobium_etli_GCF_000092045.1_ASM9204v1/RHE_RS04600/RHE_RS04600_Rhizobium_etli_GCF_000092045.1_ASM9204v1_Rhizobiales_taxfreq_ortho_bbh.tab
AAV28_RS00900	Bradyrhizobium_diazoefficiens_GCF_001642675.1_ASM164267v1	53.75	3e-112	0.0552963721357887	-	MULTISPECIES: pirin family protein
BBTA_RS00095	Bradyrhizobium_sp._BTAi1_GCF_000015165.1_ASM1516v1	52.77	4e-110	0.12655788591041	-	pirin family protein
MAFF_RS30465	Mesorhizobium_loti_GCF_000009625.1_ASM962v1	70.92	9e-163	0.0230170194850541	-	pirin family protein
RHE_RS04600	Rhizobium_etli_GCF_000092045.1_ASM9204v1	100.00	0.0	0.0781515331714751	-	pirin family protein
REMIM1_RS05025	Rhizobium_etli_GCF_000442435.1_ASM44243v1	99.67	0.0	0.0235143934054921	-	pirin family protein
RL_RS05070	Rhizobium_leguminosarum_GCF_000009265.1_ASM926v1	96.09	0.0	0.000231254370759313	-	pirin family protein
NGR_c04960	Sinorhizobium_fredii_GCF_000018545.1_ASM1854v1	74.75	4e-172	0.0273679424127893	-	pirin-related protein
SMc00971	Sinorhizobium_meliloti_GCF_000006965.1_ASM696v1	76.07	1e-173	0.0271730400155564	-	hypothetical protein SMc00971
AZC_RS23155	Azorhizobium_caulinodans_GCF_000010525.1_ASM1052v1	55.37	1e-118	0.0542809749927895	-	pirin family protein
/home/htaboada/sp27/red_etli/bin/footprint_discovery_enero_2018/etli_23_Feb_2018/Rhizobiales/Rhizobium_etli_GCF_000092045.1_ASM9204v1/RHE_RS31515/RHE_RS31515_Rhizobium_etli_GCF_000092045.1_ASM9204v1_Rhizobiales_taxfreq_ortho_bbh.tab
RHE_RS31515	Rhizobium_etli_GCF_000092045.1_ASM9204v1	100.00	6e-45	0.0781010313729798	-	hypothetical protein
REMIM1_RS35355	Rhizobium_etli_GCF_000442435.1_ASM44243v1	98.78	2e-43	0.024786260144746	-	hypothetical protein
RL_RS07720	Rhizobium_leguminosarum_GCF_000009265.1_ASM926v1	62.65	3e-24	0.000234938411880968	-	hypothetical protein
/home/htaboada/sp27/red_etli/bin/footprint_discovery_enero_2018/etli_23_Feb_2018/Rhizobiales/Rhizobium_etli_GCF_000092045.1_ASM9204v1/RHE_RS09630/RHE_RS09630_Rhizobium_etli_GCF_000092045.1_ASM9204v1_Rhizobiales_taxfreq_ortho_bbh.tab
AAV28_RS18565	Bradyrhizobium_diazoefficiens_GCF_001642675.1_ASM164267v1	65.33	5e-70
BBTA_RS18885	Bradyrhizobium_sp._BTAi1_GCF_000015165.1_ASM1516v1	66.00	1e-67
MAFF_RS01720	Mesorhizobium_loti_GCF_000009625.1_ASM962v1	73.97	5e-82	0.0216241494669278	-	MULTISPECIES: lactoylglutathione lyase
RHE_RS09630	Rhizobium_etli_GCF_000092045.1_ASM9204v1	100.00	3e-110	0.0781010313729798	gloA	lactoylglutathione lyase
REMIM1_RS09795	Rhizobium_etli_GCF_000442435.1_ASM44243v1	100.00	3e-110	0.0249982379346217	-	lactoylglutathione lyase
RL_RS10915	Rhizobium_leguminosarum_GCF_000009265.1_ASM926v1	95.21	1e-105	0.000231512899960833	-	lactoylglutathione lyase
NGR_c14120	Sinorhizobium_fredii_GCF_000018545.1_ASM1854v1	83.56	7e-93	0.026419209868186	gloA	lactoylglutathione lyase
SMc00290	Sinorhizobium_meliloti_GCF_000006965.1_ASM696v1	81.51	3e-90	0.0260654892246299	gloA	lactoylglutathione lyase
AZC_RS10030	Azorhizobium_caulinodans_GCF_000010525.1_ASM1052v1	64.38	3e-63	0.0612252361858969	-	lactoylglutathione lyase
/home/htaboada/sp27/red_etli/bin/footprint_discovery_enero_2018/etli_23_Feb_2018/Rhizobiales/Rhizobium_etli_GCF_000092045.1_ASM9204v1/RHE_RS07120/RHE_RS07120_Rhizobium_etli_GCF_000092045.1_ASM9204v1_Rhizobiales_taxfreq_ortho_bbh.tab
RHE_RS07120	Rhizobium_etli_GCF_000092045.1_ASM9204v1	100.00	0.0	0.0780757804737321	-	aldo/keto reductase
REMIM1_RS07295	Rhizobium_etli_GCF_000442435.1_ASM44243v1	100.00	0.0	0.0251117974649122	-	aldo/keto reductase
RL_RS07870	Rhizobium_leguminosarum_GCF_000009265.1_ASM926v1	93.64	0.0	0.000238363923801103	-	aldo
NGR_c27500	Sinorhizobium_fredii_GCF_000018545.1_ASM1854v1	49.68	4e-89	0.0215473400445477	-	oxidoreductase protein
SM_b20648	Sinorhizobium_meliloti_GCF_000006965.1_ASM696v1	49.03	5e-86	0.0243745719865741	-	oxidoreductase (plasmid)
/home/htaboada/sp27/red_etli/bin/footprint_discovery_enero_2018/etli_23_Feb_2018/Rhizobiales/Rhizobium_etli_GCF_000092045.1_ASM9204v1/RHE_RS05100/RHE_RS05100_Rhizobium_etli_GCF_000092045.1_ASM9204v1_Rhizobiales_taxfreq_ortho_bbh.tab
RHE_RS05100	Rhizobium_etli_GCF_000092045.1_ASM9204v1	100.00	5e-89	0.0780757804737321	-	hypothetical protein
REMIM1_RS05530	Rhizobium_etli_GCF_000442435.1_ASM44243v1	100.00	5e-89	0.0247484069679825	-	hypothetical protein
RL_RS05655	Rhizobium_leguminosarum_GCF_000009265.1_ASM926v1	87.69	1e-63	0.000240173628211741	-	hypothetical protein
NGR_c05640	Sinorhizobium_fredii_GCF_000018545.1_ASM1854v1	51.89	7e-27	0.0261029656866516	-	hypothetical protein NGR_c05640
SMc00084	Sinorhizobium_meliloti_GCF_000006965.1_ASM696v1	44.04	1e-21	0.025067848054177	-	hypothetical protein SMc00084
/home/htaboada/sp27/red_etli/bin/footprint_discovery_enero_2018/etli_23_Feb_2018/Rhizobiales/Rhizobium_etli_GCF_000092045.1_ASM9204v1/RHE_RS09750/RHE_RS09750_Rhizobium_etli_GCF_000092045.1_ASM9204v1_Rhizobiales_taxfreq_ortho_bbh.tab
AAV28_RS22450	Bradyrhizobium_diazoefficiens_GCF_001642675.1_ASM164267v1	62.30	1e-163
BBTA_RS22270	Bradyrhizobium_sp._BTAi1_GCF_000015165.1_ASM1516v1	60.80	6e-163
MAFF_RS03795	Mesorhizobium_loti_GCF_000009625.1_ASM962v1	66.32	0.0	0.0202186742902665	-	GNAT family N-acetyltransferase
RHE_RS09750	Rhizobium_etli_GCF_000092045.1_ASM9204v1	100.00	0.0	0.0780505295744845	-	GNAT family N-acetyltransferase
REMIM1_RS09915	Rhizobium_etli_GCF_000442435.1_ASM44243v1	99.24	0.0	0.0248468252275676	-	GNAT family N-acetyltransferase
RL_RS11485	Rhizobium_leguminosarum_GCF_000009265.1_ASM926v1	96.46	0.0	0.000214385340360157	-	GNAT family N-acetyltransferase
NGR_c13300	Sinorhizobium_fredii_GCF_000018545.1_ASM1854v1	77.62	0.0	0.025838004345366	-	hypothetical protein NGR_c13300
SMc02105	Sinorhizobium_meliloti_GCF_000006965.1_ASM696v1	77.22	0.0
AZC_RS12010	Azorhizobium_caulinodans_GCF_000010525.1_ASM1052v1	59.38	5e-158	0.0545124503658931	-	N-acetyltransferase
/home/htaboada/sp27/red_etli/bin/footprint_discovery_enero_2018/etli_23_Feb_2018/Rhizobiales/Rhizobium_etli_GCF_000092045.1_ASM9204v1/RHE_RS09320/RHE_RS09320_Rhizobium_etli_GCF_000092045.1_ASM9204v1_Rhizobiales_taxfreq_ortho_bbh.tab
AAV28_RS20475	Bradyrhizobium_diazoefficiens_GCF_001642675.1_ASM164267v1	63.64	8e-21
BBTA_RS20640	Bradyrhizobium_sp._BTAi1_GCF_000015165.1_ASM1516v1	66.67	2e-19
MAFF_RS05495	Mesorhizobium_loti_GCF_000009625.1_ASM962v1	75.81	4e-25	0.0232313071801504	-	MULTISPECIES: twin-arginine translocase TatA
RHE_RS09320	Rhizobium_etli_GCF_000092045.1_ASM9204v1	100.00	6e-33	0.0780505295744845	-	MULTISPECIES: twin-arginine translocase TatA/TatE family subunit
REMIM1_RS09485	Rhizobium_etli_GCF_000442435.1_ASM44243v1	100.00	7e-33	0.0249301022164473	-	MULTISPECIES: twin-arginine translocase TatA/TatE family subunit
RL_RS10620	Rhizobium_leguminosarum_GCF_000009265.1_ASM926v1	96.83	1e-31	0.000249868473268727	-	MULTISPECIES: twin-arginine translocase TatA
NGR_c13710	Sinorhizobium_fredii_GCF_000018545.1_ASM1854v1	73.53	2e-23	0.0259576643059466	tatA	twin arginine translocase protein A
SMc02067	Sinorhizobium_meliloti_GCF_000006965.1_ASM696v1	69.12	1e-21
AZC_RS09000	Azorhizobium_caulinodans_GCF_000010525.1_ASM1052v1	67.19	2e-18
/home/htaboada/sp27/red_etli/bin/footprint_discovery_enero_2018/etli_23_Feb_2018/Rhizobiales/Rhizobium_etli_GCF_000092045.1_ASM9204v1/RHE_RS02060/RHE_RS02060_Rhizobium_etli_GCF_000092045.1_ASM9204v1_Rhizobiales_taxfreq_ortho_bbh.tab
AAV28_RS00470	Bradyrhizobium_diazoefficiens_GCF_001642675.1_ASM164267v1	66.90	2e-66	0.0575539652717673	-	MULTISPECIES: nitrogen regulatory protein
BBTA_RS00570	Bradyrhizobium_sp._BTAi1_GCF_000015165.1_ASM1516v1	64.71	6e-65	0.124505264667128	ptsN	PTS IIA-like nitrogen-regulatory protein PtsN
MAFF_RS13560	Mesorhizobium_loti_GCF_000009625.1_ASM962v1	73.38	7e-76	0.0229413885338436	-	MULTISPECIES: PTS IIA-like nitrogen-regulatory protein PtsN
RHE_RS02060	Rhizobium_etli_GCF_000092045.1_ASM9204v1	100.00	1e-103	0.0780252786752368	ptsN	MULTISPECIES: PTS IIA-like nitrogen-regulatory protein PtsN
REMIM1_RS02475	Rhizobium_etli_GCF_000442435.1_ASM44243v1	100.00	1e-103	0.0246121355316339	-	MULTISPECIES: PTS IIA-like nitrogen-regulatory protein PtsN
RL_RS02215	Rhizobium_leguminosarum_GCF_000009265.1_ASM926v1	98.05	6e-101	0.000242888184827697	-	PTS IIA-like nitrogen-regulatory protein PtsN
NGR_c00150	Sinorhizobium_fredii_GCF_000018545.1_ASM1854v1	83.12	1e-87	0.0264704927084348	-	PTS system sugar transporter subunit IIA
SMc01141	Sinorhizobium_meliloti_GCF_000006965.1_ASM696v1	82.47	2e-87	0.025279212708934	ptsN	nitrogen regulatory IIA protein
AZC_RS01745	Azorhizobium_caulinodans_GCF_000010525.1_ASM1052v1	64.29	1e-64	0.0566883188730668	-	PTS IIA-like nitrogen-regulatory protein PtsN
/home/htaboada/sp27/red_etli/bin/footprint_discovery_enero_2018/etli_23_Feb_2018/Rhizobiales/Rhizobium_etli_GCF_000092045.1_ASM9204v1/RHE_RS09580/RHE_RS09580_Rhizobium_etli_GCF_000092045.1_ASM9204v1_Rhizobiales_taxfreq_ortho_bbh.tab
AAV28_RS18345	Bradyrhizobium_diazoefficiens_GCF_001642675.1_ASM164267v1	55.61	0.0
BBTA_RS18700	Bradyrhizobium_sp._BTAi1_GCF_000015165.1_ASM1516v1	55.99	0.0
MAFF_RS04875	Mesorhizobium_loti_GCF_000009625.1_ASM962v1	62.78	0.0
RHE_RS09580	Rhizobium_etli_GCF_000092045.1_ASM9204v1	100.00	0.0	0.0780000277759892	-	poly-beta-hydroxybutyrate polymerase
REMIM1_RS09745	Rhizobium_etli_GCF_000442435.1_ASM44243v1	99.69	0.0	0.0247711188740406	-	class I poly(R)-hydroxyalkanoic acid synthase
RL_RS10865	Rhizobium_leguminosarum_GCF_000009265.1_ASM926v1	91.35	0.0	0.000228475181842977	-	class I poly(R)-hydroxyalkanoic acid synthase
NGR_c14000	Sinorhizobium_fredii_GCF_000018545.1_ASM1854v1	71.50	0.0	0.0244533676586477	phbC2	poly-beta-hydroxybutyrate polymerase
SMc00296	Sinorhizobium_meliloti_GCF_000006965.1_ASM696v1	72.80	0.0	0.0236052046432587	phbC	POLY3-hydroxybutyrate polymerase
AZC_RS09565	Azorhizobium_caulinodans_GCF_000010525.1_ASM1052v1	56.03	0.0	0.0540263520823756	-	class I poly(R)-hydroxyalkanoic acid synthase
/home/htaboada/sp27/red_etli/bin/footprint_discovery_enero_2018/etli_23_Feb_2018/Rhizobiales/Rhizobium_etli_GCF_000092045.1_ASM9204v1/RHE_RS08775/RHE_RS08775_Rhizobium_etli_GCF_000092045.1_ASM9204v1_Rhizobiales_taxfreq_ortho_bbh.tab
AAV28_RS15565	Bradyrhizobium_diazoefficiens_GCF_001642675.1_ASM164267v1	25.62	4e-15
BBTA_RS16485	Bradyrhizobium_sp._BTAi1_GCF_000015165.1_ASM1516v1	27.93	2e-17
RHE_RS08775	Rhizobium_etli_GCF_000092045.1_ASM9204v1	100.00	1e-154	0.0780000277759892	-	hypothetical protein
REMIM1_RS08935	Rhizobium_etli_GCF_000442435.1_ASM44243v1	100.00	1e-154	0.0169885057314631	-	hypothetical protein
RL_RS09465	Rhizobium_leguminosarum_GCF_000009265.1_ASM926v1	96.50	2e-145	0.000236683483991226	-	hypothetical protein
/home/htaboada/sp27/red_etli/bin/footprint_discovery_enero_2018/etli_23_Feb_2018/Rhizobiales/Rhizobium_etli_GCF_000092045.1_ASM9204v1/RHE_RS05270/RHE_RS05270_Rhizobium_etli_GCF_000092045.1_ASM9204v1_Rhizobiales_taxfreq_ortho_bbh.tab
RHE_RS05270	Rhizobium_etli_GCF_000092045.1_ASM9204v1	100.00	3e-89	0.0779747768767415	-	hypothetical protein
REMIM1_RS05710	Rhizobium_etli_GCF_000442435.1_ASM44243v1	96.72	5e-87	0.0249073903103892	-	hypothetical protein
RL_RS05835	Rhizobium_leguminosarum_GCF_000009265.1_ASM926v1	72.95	1e-62	0.000213351223554078	-	hypothetical protein
/home/htaboada/sp27/red_etli/bin/footprint_discovery_enero_2018/etli_23_Feb_2018/Rhizobiales/Rhizobium_etli_GCF_000092045.1_ASM9204v1/RHE_RS02535/RHE_RS02535_Rhizobium_etli_GCF_000092045.1_ASM9204v1_Rhizobiales_taxfreq_ortho_bbh.tab
BBTA_RS02775	Bradyrhizobium_sp._BTAi1_GCF_000015165.1_ASM1516v1	34.23	3e-11	0.123341091424669	-	site-specific integrase
MAFF_RS22370	Mesorhizobium_loti_GCF_000009625.1_ASM962v1	50.48	9e-30	0.0223489460826949	-	site-specific integrase
RHE_RS02535	Rhizobium_etli_GCF_000092045.1_ASM9204v1	100.00	2e-75	0.0779747768767415	-	hypothetical protein
NGR_c01260	Sinorhizobium_fredii_GCF_000018545.1_ASM1854v1	46.67	1e-27	0.0239148978360351	-	phage integrase-like protein contains catalytic core domain
SMc02187	Sinorhizobium_meliloti_GCF_000006965.1_ASM696v1	47.62	1e-28	0.0266573102579494	-	integrase DNA protein
/home/htaboada/sp27/red_etli/bin/footprint_discovery_enero_2018/etli_23_Feb_2018/Rhizobiales/Rhizobium_etli_GCF_000092045.1_ASM9204v1/RHE_RS06070/RHE_RS06070_Rhizobium_etli_GCF_000092045.1_ASM9204v1_Rhizobiales_taxfreq_ortho_bbh.tab
RHE_RS06070	Rhizobium_etli_GCF_000092045.1_ASM9204v1	100.00	7e-63	0.0779495259774939	-	hypothetical protein
REMIM1_RS06310	Rhizobium_etli_GCF_000442435.1_ASM44243v1	99.05	3e-61	0.0248543958629203	-	hypothetical protein
RL_RS06855	Rhizobium_leguminosarum_GCF_000009265.1_ASM926v1	45.10	2e-13	0.000223757023915244	-	hypothetical protein
/home/htaboada/sp27/red_etli/bin/footprint_discovery_enero_2018/etli_23_Feb_2018/Rhizobiales/Rhizobium_etli_GCF_000092045.1_ASM9204v1/RHE_RS05060/RHE_RS05060_Rhizobium_etli_GCF_000092045.1_ASM9204v1_Rhizobiales_taxfreq_ortho_bbh.tab
AAV28_RS08920	Bradyrhizobium_diazoefficiens_GCF_001642675.1_ASM164267v1	41.54	6e-48	0.0483330166839065	-	MULTISPECIES: DsbA family protein
BBTA_RS10800	Bradyrhizobium_sp._BTAi1_GCF_000015165.1_ASM1516v1	43.78	1e-50
MAFF_RS30660	Mesorhizobium_loti_GCF_000009625.1_ASM962v1	58.46	1e-82	0.0221787764424713	-	DSBA oxidoreductase
RHE_RS05060	Rhizobium_etli_GCF_000092045.1_ASM9204v1	100.00	3e-171	0.0779495259774939	-	DsbA family protein
REMIM1_RS05495	Rhizobium_etli_GCF_000442435.1_ASM44243v1	99.23	8e-168	0.023643094206488	-	DsbA family protein
RL_RS05625	Rhizobium_leguminosarum_GCF_000009265.1_ASM926v1	93.05	7e-156	0.0002126402682499	-	DsbA family protein
NGR_c05580	Sinorhizobium_fredii_GCF_000018545.1_ASM1854v1	71.28	1e-105	0.0258294572053245	-	disulfide bond formation protein D
SMc00023	Sinorhizobium_meliloti_GCF_000006965.1_ASM696v1	68.60	3e-107	0.0241462981594366	-	hypothetical protein SMc00023
AZC_RS02330	Azorhizobium_caulinodans_GCF_000010525.1_ASM1052v1	45.12	5e-58
/home/htaboada/sp27/red_etli/bin/footprint_discovery_enero_2018/etli_23_Feb_2018/Rhizobiales/Rhizobium_etli_GCF_000092045.1_ASM9204v1/RHE_RS09745/RHE_RS09745_Rhizobium_etli_GCF_000092045.1_ASM9204v1_Rhizobiales_taxfreq_ortho_bbh.tab
AAV28_RS22455	Bradyrhizobium_diazoefficiens_GCF_001642675.1_ASM164267v1	53.62	3e-51
BBTA_RS22275	Bradyrhizobium_sp._BTAi1_GCF_000015165.1_ASM1516v1	51.45	4e-42
MAFF_RS03800	Mesorhizobium_loti_GCF_000009625.1_ASM962v1	68.35	5e-60	0.0225002079851158	-	HIT family protein
RHE_RS09745	Rhizobium_etli_GCF_000092045.1_ASM9204v1	100.00	4e-89	0.0779242750782462	-	HIT family protein
REMIM1_RS09910	Rhizobium_etli_GCF_000442435.1_ASM44243v1	100.00	5e-89	0.0245137172720487	-	HIT family protein
RL_RS11480	Rhizobium_leguminosarum_GCF_000009265.1_ASM926v1	86.01	3e-79	0.000235326205683247	-	HIT family protein
NGR_c13290	Sinorhizobium_fredii_GCF_000018545.1_ASM1854v1	75.36	6e-67	0.025111497441841	-	HIT family protein
SMc02106	Sinorhizobium_meliloti_GCF_000006965.1_ASM696v1	77.54	1e-66	0.0273167679807912	-	hypothetical protein SMc02106
AZC_RS09410	Azorhizobium_caulinodans_GCF_000010525.1_ASM1052v1	57.86	6e-52
/home/htaboada/sp27/red_etli/bin/footprint_discovery_enero_2018/etli_23_Feb_2018/Rhizobiales/Rhizobium_etli_GCF_000092045.1_ASM9204v1/RHE_RS09715/RHE_RS09715_Rhizobium_etli_GCF_000092045.1_ASM9204v1_Rhizobiales_taxfreq_ortho_bbh.tab
AAV28_RS24810	Bradyrhizobium_diazoefficiens_GCF_001642675.1_ASM164267v1	51.54	1e-77
BBTA_RS24480	Bradyrhizobium_sp._BTAi1_GCF_000015165.1_ASM1516v1	53.63	2e-82
MAFF_RS01735	Mesorhizobium_loti_GCF_000009625.1_ASM962v1	63.86	4e-99
RHE_RS09715	Rhizobium_etli_GCF_000092045.1_ASM9204v1	100.00	0.0	0.0779242750782462	-	alpha/beta hydrolase
REMIM1_RS09880	Rhizobium_etli_GCF_000442435.1_ASM44243v1	99.23	1e-180	0.0248165426861568	-	alpha/beta hydrolase
RL_RS11445	Rhizobium_leguminosarum_GCF_000009265.1_ASM926v1	93.08	2e-171	0.000226019154428541	-	alpha
NGR_c13210	Sinorhizobium_fredii_GCF_000018545.1_ASM1854v1	74.81	1e-131
SMc02114	Sinorhizobium_meliloti_GCF_000006965.1_ASM696v1	74.03	1e-129	0.0264797639479536	-	hypothetical protein SMc02114
AZC_RS17800	Azorhizobium_caulinodans_GCF_000010525.1_ASM1052v1	58.80	2e-88
/home/htaboada/sp27/red_etli/bin/footprint_discovery_enero_2018/etli_23_Feb_2018/Rhizobiales/Rhizobium_etli_GCF_000092045.1_ASM9204v1/RHE_RS06255/RHE_RS06255_Rhizobium_etli_GCF_000092045.1_ASM9204v1_Rhizobiales_taxfreq_ortho_bbh.tab
RHE_RS06255	Rhizobium_etli_GCF_000092045.1_ASM9204v1	100.00	2e-54	0.0779242750782462	-	DUF1127 domain-containing protein
REMIM1_RS06465	Rhizobium_etli_GCF_000442435.1_ASM44243v1	98.73	4e-54	0.0248922490396838	-	DUF1127 domain-containing protein
RL_RS15805	Rhizobium_leguminosarum_GCF_000009265.1_ASM926v1	55.17	7e-25	0.000228798343344877	-	DUF1127 domain-containing protein
/home/htaboada/sp27/red_etli/bin/footprint_discovery_enero_2018/etli_23_Feb_2018/Rhizobiales/Rhizobium_etli_GCF_000092045.1_ASM9204v1/RHE_RS06285/RHE_RS06285_Rhizobium_etli_GCF_000092045.1_ASM9204v1_Rhizobiales_taxfreq_ortho_bbh.tab
AAV28_RS40370	Bradyrhizobium_diazoefficiens_GCF_001642675.1_ASM164267v1	58.38	0.0
BBTA_RS02590	Bradyrhizobium_sp._BTAi1_GCF_000015165.1_ASM1516v1	59.71	0.0
MAFF_RS31160	Mesorhizobium_loti_GCF_000009625.1_ASM962v1	67.16	0.0	0.0228027317899577	-	S9 family peptidase
RHE_RS06285	Rhizobium_etli_GCF_000092045.1_ASM9204v1	100.00	0.0	0.0778990241789986	-	S9 family peptidase
REMIM1_RS06495	Rhizobium_etli_GCF_000442435.1_ASM44243v1	99.72	0.0	0.025066373652796	-	S9 family peptidase
RL_RS07090	Rhizobium_leguminosarum_GCF_000009265.1_ASM926v1	94.87	0.0	0.000213609752755598	-	S9 family peptidase
NGR_c07420	Sinorhizobium_fredii_GCF_000018545.1_ASM1854v1	86.59	0.0	0.0236157479345836	ptrB	peptidase S9A family
SMc00114	Sinorhizobium_meliloti_GCF_000006965.1_ASM696v1	85.04	0.0	0.0251270301575089	ptrB	protease II oligopeptidase B hydrolase serine protease
AZC_RS05555	Azorhizobium_caulinodans_GCF_000010525.1_ASM1052v1	58.37	0.0
/home/htaboada/sp27/red_etli/bin/footprint_discovery_enero_2018/etli_23_Feb_2018/Rhizobiales/Rhizobium_etli_GCF_000092045.1_ASM9204v1/RHE_RS00615/RHE_RS00615_Rhizobium_etli_GCF_000092045.1_ASM9204v1_Rhizobiales_taxfreq_ortho_bbh.tab
AAV28_RS41310	Bradyrhizobium_diazoefficiens_GCF_001642675.1_ASM164267v1	46.12	1e-107
BBTA_RS01340	Bradyrhizobium_sp._BTAi1_GCF_000015165.1_ASM1516v1	48.21	3e-112	0.121625467698941	-	MFS transporter
MAFF_RS12615	Mesorhizobium_loti_GCF_000009625.1_ASM962v1	64.67	0.0	0.0237040006252159	-	MFS transporter
RHE_RS00615	Rhizobium_etli_GCF_000092045.1_ASM9204v1	100.00	0.0	0.0778990241789986	-	MFS transporter
REMIM1_RS01055	Rhizobium_etli_GCF_000442435.1_ASM44243v1	99.63	0.0	0.0250360911113852	-	MFS transporter
RL_RS00690	Rhizobium_leguminosarum_GCF_000009265.1_ASM926v1	94.66	0.0	0.000234809147280208	-	MFS transporter
NGR_c35640	Sinorhizobium_fredii_GCF_000018545.1_ASM1854v1	74.12	0.0	0.0259320228858222	-	transmembrane transport protein
SMc02910	Sinorhizobium_meliloti_GCF_000006965.1_ASM696v1	73.37	0.0	0.0257695787079701	-	transport transmembrane protein
AZC_RS15955	Azorhizobium_caulinodans_GCF_000010525.1_ASM1052v1	37.36	2e-71
/home/htaboada/sp27/red_etli/bin/footprint_discovery_enero_2018/etli_23_Feb_2018/Rhizobiales/Rhizobium_etli_GCF_000092045.1_ASM9204v1/RHE_RS05615/RHE_RS05615_Rhizobium_etli_GCF_000092045.1_ASM9204v1_Rhizobiales_taxfreq_ortho_bbh.tab
MAFF_RS02870	Mesorhizobium_loti_GCF_000009625.1_ASM962v1	28.15	2e-23
RHE_RS05615	Rhizobium_etli_GCF_000092045.1_ASM9204v1	100.00	5e-176	0.0778737732797509	-	hypothetical protein
RL_RS20280	Rhizobium_leguminosarum_GCF_000009265.1_ASM926v1	71.98	2e-127	0.000174701107926893	-	hypothetical protein
NGR_c18930	Sinorhizobium_fredii_GCF_000018545.1_ASM1854v1	28.24	6e-18
/home/htaboada/sp27/red_etli/bin/footprint_discovery_enero_2018/etli_23_Feb_2018/Rhizobiales/Rhizobium_etli_GCF_000092045.1_ASM9204v1/RHE_RS02890/RHE_RS02890_Rhizobium_etli_GCF_000092045.1_ASM9204v1_Rhizobiales_taxfreq_ortho_bbh.tab
AAV28_RS10475	Bradyrhizobium_diazoefficiens_GCF_001642675.1_ASM164267v1	80.41	2e-177	0.0591665317974663	-	MULTISPECIES: MBL fold metallo-hydrolase
RHE_RS02890	Rhizobium_etli_GCF_000092045.1_ASM9204v1	100.00	0.0	0.0778737732797509	-	MBL fold metallo-hydrolase
REMIM1_RS03290	Rhizobium_etli_GCF_000442435.1_ASM44243v1	99.36	0.0	0.0249528141225055	-	MBL fold metallo-hydrolase
RL_RS11865	Rhizobium_leguminosarum_GCF_000009265.1_ASM926v1	82.14	2e-177	0.00021910349828789	-	MBL fold metallo-hydrolase
NGR_b16870	Sinorhizobium_fredii_GCF_000018545.1_ASM1854v1	73.60	2e-164	0.0255303073038731	-	metal dependent hydrolase (plasmid)
SM_b20866	Sinorhizobium_meliloti_GCF_000006965.1_ASM696v1	82.43	0.0	0.0261753988451035	-	hypothetical protein SM_b20866 (plasmid)
/home/htaboada/sp27/red_etli/bin/footprint_discovery_enero_2018/etli_23_Feb_2018/Rhizobiales/Rhizobium_etli_GCF_000092045.1_ASM9204v1/RHE_RS00990/RHE_RS00990_Rhizobium_etli_GCF_000092045.1_ASM9204v1_Rhizobiales_taxfreq_ortho_bbh.tab
AAV28_RS37670	Bradyrhizobium_diazoefficiens_GCF_001642675.1_ASM164267v1	40.87	1e-25
BBTA_RS34400	Bradyrhizobium_sp._BTAi1_GCF_000015165.1_ASM1516v1	41.32	8e-27
MAFF_RS13425	Mesorhizobium_loti_GCF_000009625.1_ASM962v1	52.54	1e-38	0.0211766663389325	-	TIGR02281 family clan AA aspartic protease
RHE_RS00990	Rhizobium_etli_GCF_000092045.1_ASM9204v1	100.00	4e-123	0.0778737732797509	-	TIGR02281 family clan AA aspartic protease
REMIM1_RS01430	Rhizobium_etli_GCF_000442435.1_ASM44243v1	98.94	4e-121	0.0252783514426716	-	TIGR02281 family clan AA aspartic protease
RL_RS01080	Rhizobium_leguminosarum_GCF_000009265.1_ASM926v1	86.77	7e-110	0.00023371039817375	-	TIGR02281 family clan AA aspartic protease
NGR_c34560	Sinorhizobium_fredii_GCF_000018545.1_ASM1854v1	44.62	2e-42	0.0262482670673566	-	transmembrane protein
/home/htaboada/sp27/red_etli/bin/footprint_discovery_enero_2018/etli_23_Feb_2018/Rhizobiales/Rhizobium_etli_GCF_000092045.1_ASM9204v1/RHE_RS00170/RHE_RS00170_Rhizobium_etli_GCF_000092045.1_ASM9204v1_Rhizobiales_taxfreq_ortho_bbh.tab
AAV28_RS37770	Bradyrhizobium_diazoefficiens_GCF_001642675.1_ASM164267v1	65.41	4e-59
BBTA_RS34495	Bradyrhizobium_sp._BTAi1_GCF_000015165.1_ASM1516v1	66.17	1e-59
MAFF_RS20865	Mesorhizobium_loti_GCF_000009625.1_ASM962v1	73.68	5e-64	0.0235716464605975	-	MULTISPECIES: PTS fructose transporter subunit IIA
RHE_RS00170	Rhizobium_etli_GCF_000092045.1_ASM9204v1	100.00	4e-96	0.0778737732797509	-	MULTISPECIES: PTS fructose transporter subunit IIA
REMIM1_RS00610	Rhizobium_etli_GCF_000442435.1_ASM44243v1	100.00	4e-96	0.0245364291781068	-	MULTISPECIES: PTS fructose transporter subunit IIA
RL_RS00165	Rhizobium_leguminosarum_GCF_000009265.1_ASM926v1	98.50	1e-94	0.000224403346919043	-	MULTISPECIES: PTS fructose transporter subunit IIA
NGR_c33900	Sinorhizobium_fredii_GCF_000018545.1_ASM1854v1	87.97	5e-83	0.0240687463567816	-	PTS system fructose transporter subunit IIA
SMc02753	Sinorhizobium_meliloti_GCF_000006965.1_ASM696v1	86.47	7e-82	0.0239856610218213	-	PTS system transporter subunit IIA
AZC_RS20860	Azorhizobium_caulinodans_GCF_000010525.1_ASM1052v1	68.42	5e-62	0.0550679912613417	-	PTS fructose transporter subunit IIA
/home/htaboada/sp27/red_etli/bin/footprint_discovery_enero_2018/etli_23_Feb_2018/Rhizobiales/Rhizobium_etli_GCF_000092045.1_ASM9204v1/RHE_RS07945/RHE_RS07945_Rhizobium_etli_GCF_000092045.1_ASM9204v1_Rhizobiales_taxfreq_ortho_bbh.tab
MAFF_RS28590	Mesorhizobium_loti_GCF_000009625.1_ASM962v1	37.83	1e-49	0.0210317070157791	-	sugar ABC transporter permease
RHE_RS07945	Rhizobium_etli_GCF_000092045.1_ASM9204v1	100.00	0.0	0.0778485223805033	-	sugar ABC transporter permease
REMIM1_RS08105	Rhizobium_etli_GCF_000442435.1_ASM44243v1	100.00	0.0	0.0245137172720487	-	sugar ABC transporter permease
RL_RS08605	Rhizobium_leguminosarum_GCF_000009265.1_ASM926v1	93.94	0.0	0.000227699594238418	-	sugar ABC transporter permease
/home/htaboada/sp27/red_etli/bin/footprint_discovery_enero_2018/etli_23_Feb_2018/Rhizobiales/Rhizobium_etli_GCF_000092045.1_ASM9204v1/RHE_RS04355/RHE_RS04355_Rhizobium_etli_GCF_000092045.1_ASM9204v1_Rhizobiales_taxfreq_ortho_bbh.tab
AAV28_RS02805	Bradyrhizobium_diazoefficiens_GCF_001642675.1_ASM164267v1	68.75	2e-18	0.0530534386954982	-	MULTISPECIES: F0F1 ATP synthase subunit C
BBTA_RS03970	Bradyrhizobium_sp._BTAi1_GCF_000015165.1_ASM1516v1	71.88	2e-19	0.122513915699765	-	MULTISPECIES: F0F1 ATP synthase subunit C
MAFF_RS30215	Mesorhizobium_loti_GCF_000009625.1_ASM962v1	81.25	1e-20
RHE_RS04355	Rhizobium_etli_GCF_000092045.1_ASM9204v1	100.00	3e-40	0.0778485223805033	-	MULTISPECIES: F0F1 ATP synthase subunit C
REMIM1_RS04780	Rhizobium_etli_GCF_000442435.1_ASM44243v1	100.00	3e-40	0.0249452434871527	-	MULTISPECIES: F0F1 ATP synthase subunit C
RL_RS04835	Rhizobium_leguminosarum_GCF_000009265.1_ASM926v1	98.44	8e-40	0.000230220253953235	-	MULTISPECIES: F0F1 ATP synthase subunit C
NGR_c04480	Sinorhizobium_fredii_GCF_000018545.1_ASM1854v1	96.88	3e-38	0.0258721929055319	-	F0F1 ATP synthase subunit C
SMc00870	Sinorhizobium_meliloti_GCF_000006965.1_ASM696v1	95.08	6e-36	0.0245267545379991	atpE	F0F1 ATP synthase subunit C
AZC_RS21870	Azorhizobium_caulinodans_GCF_000010525.1_ASM1052v1	71.88	5e-26	0.0537485816346513	-	F0F1 ATP synthase subunit C
/home/htaboada/sp27/red_etli/bin/footprint_discovery_enero_2018/etli_23_Feb_2018/Rhizobiales/Rhizobium_etli_GCF_000092045.1_ASM9204v1/RHE_RS09560/RHE_RS09560_Rhizobium_etli_GCF_000092045.1_ASM9204v1_Rhizobiales_taxfreq_ortho_bbh.tab
BBTA_RS19720	Bradyrhizobium_sp._BTAi1_GCF_000015165.1_ASM1516v1	56.12	1e-50
MAFF_RS01870	Mesorhizobium_loti_GCF_000009625.1_ASM962v1	65.15	3e-64	0.022922480796041	-	3-dehydroquinate dehydratase
RHE_RS09560	Rhizobium_etli_GCF_000092045.1_ASM9204v1	100.00	6e-108	0.0778232714812556	aroQ	type II 3-dehydroquinate dehydratase
REMIM1_RS09725	Rhizobium_etli_GCF_000442435.1_ASM44243v1	99.31	2e-107	0.024430440283169	-	type II 3-dehydroquinate dehydratase
RL_RS10845	Rhizobium_leguminosarum_GCF_000009265.1_ASM926v1	91.72	6e-100	0.000213415855854458	-	MULTISPECIES: 3-dehydroquinate dehydratase
NGR_c11090	Sinorhizobium_fredii_GCF_000018545.1_ASM1854v1	80.56	4e-87	0.0238892564159107	aroQ2	3-dehydroquinate dehydratase
SMc01343	Sinorhizobium_meliloti_GCF_000006965.1_ASM696v1	81.25	1e-88	0.0248395742270395	aroQ	3-dehydroquinate dehydratase
AZC_RS15855	Azorhizobium_caulinodans_GCF_000010525.1_ASM1052v1	59.29	1e-59	0.0551374338732728	-	3-dehydroquinate dehydratase
/home/htaboada/sp27/red_etli/bin/footprint_discovery_enero_2018/etli_23_Feb_2018/Rhizobiales/Rhizobium_etli_GCF_000092045.1_ASM9204v1/RHE_RS01810/RHE_RS01810_Rhizobium_etli_GCF_000092045.1_ASM9204v1_Rhizobiales_taxfreq_ortho_bbh.tab
AAV28_RS00985	Bradyrhizobium_diazoefficiens_GCF_001642675.1_ASM164267v1	50.94	4e-151	0.0555016078754231	-	MULTISPECIES: chromosomal replication initiator protein DnaA
BBTA_RS00005	Bradyrhizobium_sp._BTAi1_GCF_000015165.1_ASM1516v1	49.90	8e-148	0.121717376112819	-	chromosomal replication initiator protein DnaA
MAFF_RS22855	Mesorhizobium_loti_GCF_000009625.1_ASM962v1	65.63	0.0	0.0229287833753085	-	chromosomal replication initiator protein DnaA
RHE_RS01810	Rhizobium_etli_GCF_000092045.1_ASM9204v1	100.00	0.0	0.0778232714812556	-	MULTISPECIES: chromosomal replication initiator protein DnaA
REMIM1_RS02225	Rhizobium_etli_GCF_000442435.1_ASM44243v1	100.00	0.0	0.0251345093709703	-	MULTISPECIES: chromosomal replication initiator protein DnaA
RL_RS01955	Rhizobium_leguminosarum_GCF_000009265.1_ASM926v1	94.96	0.0	0.00023364576587337	-	chromosomal replication initiator protein DnaA
NGR_c00010	Sinorhizobium_fredii_GCF_000018545.1_ASM1854v1	79.88	0.0	0.0260260414262784	dnaA	chromosomal replication initiation protein
SMc01167	Sinorhizobium_meliloti_GCF_000006965.1_ASM696v1	77.95	0.0	0.0247381191927561	dnaA	chromosomal replication initiation protein
AZC_RS05195	Azorhizobium_caulinodans_GCF_000010525.1_ASM1052v1	48.46	8e-146	0.0563411058134114	-	chromosomal replication initiator protein DnaA
/home/htaboada/sp27/red_etli/bin/footprint_discovery_enero_2018/etli_23_Feb_2018/Rhizobiales/Rhizobium_etli_GCF_000092045.1_ASM9204v1/RHE_RS08490/RHE_RS08490_Rhizobium_etli_GCF_000092045.1_ASM9204v1_Rhizobiales_taxfreq_ortho_bbh.tab
AAV28_RS23820	Bradyrhizobium_diazoefficiens_GCF_001642675.1_ASM164267v1	86.11	0.0
BBTA_RS23720	Bradyrhizobium_sp._BTAi1_GCF_000015165.1_ASM1516v1	86.87	0.0
MAFF_RS02200	Mesorhizobium_loti_GCF_000009625.1_ASM962v1	90.03	0.0
RHE_RS08490	Rhizobium_etli_GCF_000092045.1_ASM9204v1	100.00	0.0	0.077798020582008	tuf	MULTISPECIES: elongation factor Tu
REMIM1_RS08725	Rhizobium_etli_GCF_000442435.1_ASM44243v1	100.00	0.0
RL_RS09235	Rhizobium_leguminosarum_GCF_000009265.1_ASM926v1	96.42	0.0
NGR_c11730	Sinorhizobium_fredii_GCF_000018545.1_ASM1854v1	96.42	0.0	0.0265388698287666	-	elongation factor Tu
SMc01311	Sinorhizobium_meliloti_GCF_000006965.1_ASM696v1	96.42	0.0
AZC_RS13215	Azorhizobium_caulinodans_GCF_000010525.1_ASM1052v1	85.64	0.0
/home/htaboada/sp27/red_etli/bin/footprint_discovery_enero_2018/etli_23_Feb_2018/Rhizobiales/Rhizobium_etli_GCF_000092045.1_ASM9204v1/RHE_RS09425/RHE_RS09425_Rhizobium_etli_GCF_000092045.1_ASM9204v1_Rhizobiales_taxfreq_ortho_bbh.tab
MAFF_RS34005	Mesorhizobium_loti_GCF_000009625.1_ASM962v1	62.91	0.0	0.0207291832109372	-	Si-specific NAD(P)(+) transhydrogenase
RHE_RS09425	Rhizobium_etli_GCF_000092045.1_ASM9204v1	100.00	0.0	0.0777727696827603	-	Si-specific NAD(P)(+) transhydrogenase
REMIM1_RS09590	Rhizobium_etli_GCF_000442435.1_ASM44243v1	99.79	0.0	0.0246424180730447	-	Si-specific NAD(P)(+) transhydrogenase
RL_RS10725	Rhizobium_leguminosarum_GCF_000009265.1_ASM926v1	93.80	0.0	0.000216065780170035	-	Si-specific NAD(P)(+) transhydrogenase
NGR_c13940	Sinorhizobium_fredii_GCF_000018545.1_ASM1854v1	89.91	0.0	0.0249918374812604	-	soluble pyridine nucleotide transhydrogenase
SMc00300	Sinorhizobium_meliloti_GCF_000006965.1_ASM696v1	89.08	0.0	0.0237912055394449	-	soluble pyridine nucleotide transhydrogenase
/home/htaboada/sp27/red_etli/bin/footprint_discovery_enero_2018/etli_23_Feb_2018/Rhizobiales/Rhizobium_etli_GCF_000092045.1_ASM9204v1/RHE_RS07335/RHE_RS07335_Rhizobium_etli_GCF_000092045.1_ASM9204v1_Rhizobiales_taxfreq_ortho_bbh.tab
AAV28_RS16890	Bradyrhizobium_diazoefficiens_GCF_001642675.1_ASM164267v1	52.38	1e-53
BBTA_RS17860	Bradyrhizobium_sp._BTAi1_GCF_000015165.1_ASM1516v1	52.91	2e-56
MAFF_RS31920	Mesorhizobium_loti_GCF_000009625.1_ASM962v1	69.43	2e-85	0.02435946886904	-	MULTISPECIES: 50S ribosomal protein L9
RHE_RS07335	Rhizobium_etli_GCF_000092045.1_ASM9204v1	100.00	2e-125	0.0777727696827603	-	50S ribosomal protein L9
REMIM1_RS07510	Rhizobium_etli_GCF_000442435.1_ASM44243v1	100.00	2e-125	0.0249073903103892	-	50S ribosomal protein L9
RL_RS08050	Rhizobium_leguminosarum_GCF_000009265.1_ASM926v1	93.23	3e-119	0.000237265174694645	-	MULTISPECIES: 50S ribosomal protein L9
NGR_c08840	Sinorhizobium_fredii_GCF_000018545.1_ASM1854v1	85.86	8e-106	0.0260174942862369	rplI	50S ribosomal protein L9
SMc00565	Sinorhizobium_meliloti_GCF_000006965.1_ASM696v1	89.01	3e-105	0.0239349335046796	rplI	50S ribosomal protein L9
/home/htaboada/sp27/red_etli/bin/footprint_discovery_enero_2018/etli_23_Feb_2018/Rhizobiales/Rhizobium_etli_GCF_000092045.1_ASM9204v1/RHE_RS06720/RHE_RS06720_Rhizobium_etli_GCF_000092045.1_ASM9204v1_Rhizobiales_taxfreq_ortho_bbh.tab
BBTA_RS25055	Bradyrhizobium_sp._BTAi1_GCF_000015165.1_ASM1516v1	40.91	2e-12
MAFF_RS15545	Mesorhizobium_loti_GCF_000009625.1_ASM962v1	44.59	2e-65	0.0229413885338436	-	multidrug transporter
RHE_RS06720	Rhizobium_etli_GCF_000092045.1_ASM9204v1	100.00	0.0	0.0777727696827603	-	diacylglycerol kinase family lipid kinase
REMIM1_RS06895	Rhizobium_etli_GCF_000442435.1_ASM44243v1	100.00	0.0	0.0247786895093933	-	diacylglycerol kinase family lipid kinase
RL_RS07605	Rhizobium_leguminosarum_GCF_000009265.1_ASM926v1	96.50	0.0	0.000236037160987426	-	diacylglycerol kinase family lipid kinase
NGR_c07990	Sinorhizobium_fredii_GCF_000018545.1_ASM1854v1	60.61	1e-103	0.0263764741679787	-	diacylglycerol kinase protein
SMc02382	Sinorhizobium_meliloti_GCF_000006965.1_ASM696v1	61.62	9e-106	0.0262345809484355	-	hypothetical protein SMc02382
AZC_RS07530	Azorhizobium_caulinodans_GCF_000010525.1_ASM1052v1	29.17	6e-11
/home/htaboada/sp27/red_etli/bin/footprint_discovery_enero_2018/etli_23_Feb_2018/Rhizobiales/Rhizobium_etli_GCF_000092045.1_ASM9204v1/RHE_RS07340/RHE_RS07340_Rhizobium_etli_GCF_000092045.1_ASM9204v1_Rhizobiales_taxfreq_ortho_bbh.tab
AAV28_RS16895	Bradyrhizobium_diazoefficiens_GCF_001642675.1_ASM164267v1	25.88	9e-13
BBTA_RS17865	Bradyrhizobium_sp._BTAi1_GCF_000015165.1_ASM1516v1	26.40	5e-11
RHE_RS07340	Rhizobium_etli_GCF_000092045.1_ASM9204v1	100.00	0.0	0.0777475187835127	-	DUF2232 domain-containing protein
REMIM1_RS07515	Rhizobium_etli_GCF_000442435.1_ASM44243v1	99.39	0.0	0.0245667117195177	-	DUF2232 domain-containing protein
RL_RS08055	Rhizobium_leguminosarum_GCF_000009265.1_ASM926v1	94.82	0.0	0.000225954522128161	-	DUF2232 domain-containing protein
NGR_c08850	Sinorhizobium_fredii_GCF_000018545.1_ASM1854v1	61.11	2e-112	0.0270858867914207	-	hypothetical protein NGR_c08850
SMc00566	Sinorhizobium_meliloti_GCF_000006965.1_ASM696v1	62.68	9e-116	0.0256934874322576	-	hypothetical protein SMc00566
/home/htaboada/sp27/red_etli/bin/footprint_discovery_enero_2018/etli_23_Feb_2018/Rhizobiales/Rhizobium_etli_GCF_000092045.1_ASM9204v1/RHE_RS07270/RHE_RS07270_Rhizobium_etli_GCF_000092045.1_ASM9204v1_Rhizobiales_taxfreq_ortho_bbh.tab
BBTA_RS01025	Bradyrhizobium_sp._BTAi1_GCF_000015165.1_ASM1516v1	43.75	3e-29	0.114119613898881	-	endonuclease domain-containing protein
RHE_RS07270	Rhizobium_etli_GCF_000092045.1_ASM9204v1	100.00	8e-89	0.0777475187835127	-	endonuclease domain-containing protein
REMIM1_RS07445	Rhizobium_etli_GCF_000442435.1_ASM44243v1	100.00	9e-89	0.0244380109185217	-	endonuclease domain-containing protein
NGR_c05590	Sinorhizobium_fredii_GCF_000018545.1_ASM1854v1	72.27	3e-66	0.0275474323536601	-	hypothetical protein NGR_c05590
AZC_RS00405	Azorhizobium_caulinodans_GCF_000010525.1_ASM1052v1	43.97	9e-31	0.0502070084261665	-	endonuclease domain-containing protein
/home/htaboada/sp27/red_etli/bin/footprint_discovery_enero_2018/etli_23_Feb_2018/Rhizobiales/Rhizobium_etli_GCF_000092045.1_ASM9204v1/RHE_RS06135/RHE_RS06135_Rhizobium_etli_GCF_000092045.1_ASM9204v1_Rhizobiales_taxfreq_ortho_bbh.tab
AAV28_RS32895	Bradyrhizobium_diazoefficiens_GCF_001642675.1_ASM164267v1	49.75	1e-58
BBTA_RS32310	Bradyrhizobium_sp._BTAi1_GCF_000015165.1_ASM1516v1	48.24	6e-54
MAFF_RS03235	Mesorhizobium_loti_GCF_000009625.1_ASM962v1	33.15	2e-23	0.0191346306562498	-	TetR
RHE_RS06135	Rhizobium_etli_GCF_000092045.1_ASM9204v1	100.00	4e-135	0.0777475187835127	-	TetR/AcrR family transcriptional regulator
REMIM1_RS06375	Rhizobium_etli_GCF_000442435.1_ASM44243v1	99.51	8e-134	0.0248543958629203	-	TetR/AcrR family transcriptional regulator
RL_RS06955	Rhizobium_leguminosarum_GCF_000009265.1_ASM926v1	89.76	5e-124	0.000196740722356442	-	TetR
SM_b20455	Sinorhizobium_meliloti_GCF_000006965.1_ASM696v1	35.14	1e-28	0.021280193440932	-	transcriptional regulator (plasmid)
AZC_RS23415	Azorhizobium_caulinodans_GCF_000010525.1_ASM1052v1	33.51	3e-22	0.0408091082781612	-	TetR
/home/htaboada/sp27/red_etli/bin/footprint_discovery_enero_2018/etli_23_Feb_2018/Rhizobiales/Rhizobium_etli_GCF_000092045.1_ASM9204v1/RHE_RS01320/RHE_RS01320_Rhizobium_etli_GCF_000092045.1_ASM9204v1_Rhizobiales_taxfreq_ortho_bbh.tab
AAV28_RS00380	Bradyrhizobium_diazoefficiens_GCF_001642675.1_ASM164267v1	67.69	1e-14	0.0585801439699394	-	MULTISPECIES: 50S ribosomal protein L35
BBTA_RS01040	Bradyrhizobium_sp._BTAi1_GCF_000015165.1_ASM1516v1	67.69	1e-14	0.124811626046722	-	MULTISPECIES: 50S ribosomal protein L35
MAFF_RS20740	Mesorhizobium_loti_GCF_000009625.1_ASM962v1	86.57	2e-28	0.0232817278142907	-	MULTISPECIES: 50S ribosomal protein L35
RHE_RS01320	Rhizobium_etli_GCF_000092045.1_ASM9204v1	100.00	2e-31	0.0777475187835127	-	MULTISPECIES: 50S ribosomal protein L35
REMIM1_RS01740	Rhizobium_etli_GCF_000442435.1_ASM44243v1	100.00	3e-31	0.0245439998134595	-	MULTISPECIES: 50S ribosomal protein L35
RL_RS01400	Rhizobium_leguminosarum_GCF_000009265.1_ASM926v1	94.03	4e-30	0.000232547016766911	-	MULTISPECIES: 50S ribosomal protein L35
NGR_c36250	Sinorhizobium_fredii_GCF_000018545.1_ASM1854v1	92.54	6e-30	0.0260004000061539	rpmI	50S ribosomal protein L35
SMc00363	Sinorhizobium_meliloti_GCF_000006965.1_ASM696v1	92.54	1e-29	0.0257103966046382	rpmI	50S ribosomal protein L35
AZC_RS22810	Azorhizobium_caulinodans_GCF_000010525.1_ASM1052v1	69.70	2e-19	0.0536791390227202	-	50S ribosomal protein L35
/home/htaboada/sp27/red_etli/bin/footprint_discovery_enero_2018/etli_23_Feb_2018/Rhizobiales/Rhizobium_etli_GCF_000092045.1_ASM9204v1/RHE_RS09335/RHE_RS09335_Rhizobium_etli_GCF_000092045.1_ASM9204v1_Rhizobiales_taxfreq_ortho_bbh.tab
AAV28_RS20460	Bradyrhizobium_diazoefficiens_GCF_001642675.1_ASM164267v1	60.50	0.0
BBTA_RS20625	Bradyrhizobium_sp._BTAi1_GCF_000015165.1_ASM1516v1	60.91	0.0
MAFF_RS05480	Mesorhizobium_loti_GCF_000009625.1_ASM962v1	72.69	0.0	0.0223111306070896	-	serine--tRNA ligase
RHE_RS09335	Rhizobium_etli_GCF_000092045.1_ASM9204v1	100.00	0.0	0.077722267884265	-	serine--tRNA ligase
REMIM1_RS09500	Rhizobium_etli_GCF_000442435.1_ASM44243v1	100.00	0.0	0.0242865982114677	-	serine--tRNA ligase
RL_RS10635	Rhizobium_leguminosarum_GCF_000009265.1_ASM926v1	92.51	0.0	0.000224726508420942	-	serine--tRNA ligase
NGR_c13740	Sinorhizobium_fredii_GCF_000018545.1_ASM1854v1	77.75	0.0	0.0233251451731736	serS	seryl-tRNA synthetase
SMc02064	Sinorhizobium_meliloti_GCF_000006965.1_ASM696v1	78.45	0.0	0.0258372153974924	serS	seryl-tRNA synthetase
AZC_RS09015	Azorhizobium_caulinodans_GCF_000010525.1_ASM1052v1	60.67	0.0
/home/htaboada/sp27/red_etli/bin/footprint_discovery_enero_2018/etli_23_Feb_2018/Rhizobiales/Rhizobium_etli_GCF_000092045.1_ASM9204v1/RHE_RS07835/RHE_RS07835_Rhizobium_etli_GCF_000092045.1_ASM9204v1_Rhizobiales_taxfreq_ortho_bbh.tab
AAV28_RS20445	Bradyrhizobium_diazoefficiens_GCF_001642675.1_ASM164267v1	42.20	7e-27
BBTA_RS20610	Bradyrhizobium_sp._BTAi1_GCF_000015165.1_ASM1516v1	42.59	2e-26
RHE_RS07835	Rhizobium_etli_GCF_000092045.1_ASM9204v1	100.00	8e-80	0.0776970169850174	-	response regulator
REMIM1_RS08010	Rhizobium_etli_GCF_000442435.1_ASM44243v1	100.00	9e-80	0.0248014014154514	-	response regulator
RL_RS08510	Rhizobium_leguminosarum_GCF_000009265.1_ASM926v1	90.35	9e-72	0.000237006645493125	-	response regulator
SMa0114	Sinorhizobium_meliloti_GCF_000006965.1_ASM696v1	46.85	1e-31	0.0214239214061668	-	two-component response regulator (plasmid)
/home/htaboada/sp27/red_etli/bin/footprint_discovery_enero_2018/etli_23_Feb_2018/Rhizobiales/Rhizobium_etli_GCF_000092045.1_ASM9204v1/RHE_RS07220/RHE_RS07220_Rhizobium_etli_GCF_000092045.1_ASM9204v1_Rhizobiales_taxfreq_ortho_bbh.tab
AAV28_RS41570	Bradyrhizobium_diazoefficiens_GCF_001642675.1_ASM164267v1	75.50	2e-114
MAFF_RS04140	Mesorhizobium_loti_GCF_000009625.1_ASM962v1	70.77	1e-103	0.0237670264178913	-	ATP-dependent Clp protease proteolytic subunit
RHE_RS07220	Rhizobium_etli_GCF_000092045.1_ASM9204v1	100.00	6e-152	0.0776717660857697	-	ATP-dependent Clp protease proteolytic subunit
REMIM1_RS07395	Rhizobium_etli_GCF_000442435.1_ASM44243v1	98.03	2e-147	0.0245742823548704	-	ATP-dependent Clp protease proteolytic subunit
RL_RS06095	Rhizobium_leguminosarum_GCF_000009265.1_ASM926v1	94.95	5e-139	0.000224403346919043	-	ATP-dependent Clp protease proteolytic subunit
SMc03841	Sinorhizobium_meliloti_GCF_000006965.1_ASM696v1	88.89	2e-132
/home/htaboada/sp27/red_etli/bin/footprint_discovery_enero_2018/etli_23_Feb_2018/Rhizobiales/Rhizobium_etli_GCF_000092045.1_ASM9204v1/RHE_RS02690/RHE_RS02690_Rhizobium_etli_GCF_000092045.1_ASM9204v1_Rhizobiales_taxfreq_ortho_bbh.tab
RHE_RS02690	Rhizobium_etli_GCF_000092045.1_ASM9204v1	100.00	0.0	0.0776717660857697	-	methyl-accepting chemotaxis protein
REMIM1_RS03090	Rhizobium_etli_GCF_000442435.1_ASM44243v1	99.85	0.0	0.0255206117739581	-	methyl-accepting chemotaxis protein
RL_RS02965	Rhizobium_leguminosarum_GCF_000009265.1_ASM926v1	85.48	0.0	0.000225631360626261	-	methyl-accepting chemotaxis protein
/home/htaboada/sp27/red_etli/bin/footprint_discovery_enero_2018/etli_23_Feb_2018/Rhizobiales/Rhizobium_etli_GCF_000092045.1_ASM9204v1/RHE_RS09165/RHE_RS09165_Rhizobium_etli_GCF_000092045.1_ASM9204v1_Rhizobiales_taxfreq_ortho_bbh.tab
MAFF_RS28380	Mesorhizobium_loti_GCF_000009625.1_ASM962v1	60.51	2e-141	0.0247502287836274	-	NAD(P)-dependent oxidoreductase
RHE_RS09165	Rhizobium_etli_GCF_000092045.1_ASM9204v1	100.00	0.0	0.0776465151865221	-	epimerase
REMIM1_RS09330	Rhizobium_etli_GCF_000442435.1_ASM44243v1	99.68	0.0	0.0242865982114677	-	NAD-dependent epimerase
RL_RS10415	Rhizobium_leguminosarum_GCF_000009265.1_ASM926v1	86.12	0.0	0.00021962055669093	-	NAD(P)-dependent oxidoreductase
/home/htaboada/sp27/red_etli/bin/footprint_discovery_enero_2018/etli_23_Feb_2018/Rhizobiales/Rhizobium_etli_GCF_000092045.1_ASM9204v1/RHE_RS00645/RHE_RS00645_Rhizobium_etli_GCF_000092045.1_ASM9204v1_Rhizobiales_taxfreq_ortho_bbh.tab
AAV28_RS37610	Bradyrhizobium_diazoefficiens_GCF_001642675.1_ASM164267v1	64.54	6e-175
BBTA_RS34375	Bradyrhizobium_sp._BTAi1_GCF_000015165.1_ASM1516v1	53.94	0.0
MAFF_RS22565	Mesorhizobium_loti_GCF_000009625.1_ASM962v1	64.55	0.0	0.0219707913266425	-	DNA polymerase III subunit gamma
RHE_RS00645	Rhizobium_etli_GCF_000092045.1_ASM9204v1	100.00	0.0	0.0776465151865221	-	DNA polymerase III subunit gamma/tau
REMIM1_RS01085	Rhizobium_etli_GCF_000442435.1_ASM44243v1	99.68	0.0	0.0247484069679825	-	DNA polymerase III subunit gamma/tau
RL_RS00720	Rhizobium_leguminosarum_GCF_000009265.1_ASM926v1	93.12	0.0	0.000231642164561593	-	DNA polymerase III subunit gamma
NGR_c35580	Sinorhizobium_fredii_GCF_000018545.1_ASM1854v1	74.88	0.0
SMc02905	Sinorhizobium_meliloti_GCF_000006965.1_ASM696v1	78.56	0.0
AZC_RS00710	Azorhizobium_caulinodans_GCF_000010525.1_ASM1052v1	55.46	0.0	0.0539337619331342	-	DNA polymerase III subunit gamma
/home/htaboada/sp27/red_etli/bin/footprint_discovery_enero_2018/etli_23_Feb_2018/Rhizobiales/Rhizobium_etli_GCF_000092045.1_ASM9204v1/RHE_RS09410/RHE_RS09410_Rhizobium_etli_GCF_000092045.1_ASM9204v1_Rhizobiales_taxfreq_ortho_bbh.tab
RHE_RS09410	Rhizobium_etli_GCF_000092045.1_ASM9204v1	100.00	8e-102	0.0776212642872744	-	ketosteroid isomerase
REMIM1_RS09575	Rhizobium_etli_GCF_000442435.1_ASM44243v1	100.00	9e-102	0.0249376728518	-	ketosteroid isomerase
RL_RS10710	Rhizobium_leguminosarum_GCF_000009265.1_ASM926v1	85.71	8e-89	0.00021962055669093	-	ketosteroid isomerase
NGR_c19660	Sinorhizobium_fredii_GCF_000018545.1_ASM1854v1	38.13	6e-30	0.0267952840300107	-	hypothetical protein NGR_c19660
/home/htaboada/sp27/red_etli/bin/footprint_discovery_enero_2018/etli_23_Feb_2018/Rhizobiales/Rhizobium_etli_GCF_000092045.1_ASM9204v1/RHE_RS09075/RHE_RS09075_Rhizobium_etli_GCF_000092045.1_ASM9204v1_Rhizobiales_taxfreq_ortho_bbh.tab
AAV28_RS18880	Bradyrhizobium_diazoefficiens_GCF_001642675.1_ASM164267v1	62.39	8e-157
BBTA_RS18370	Bradyrhizobium_sp._BTAi1_GCF_000015165.1_ASM1516v1	60.06	7e-152
MAFF_RS02440	Mesorhizobium_loti_GCF_000009625.1_ASM962v1	78.53	0.0	0.0226010492533965	-	cysteine synthase A
RHE_RS09075	Rhizobium_etli_GCF_000092045.1_ASM9204v1	100.00	0.0	0.0775960133880268	-	MULTISPECIES: cysteine synthase A
REMIM1_RS09240	Rhizobium_etli_GCF_000442435.1_ASM44243v1	100.00	0.0	0.0255281824093108	-	MULTISPECIES: cysteine synthase A
RL_RS10270	Rhizobium_leguminosarum_GCF_000009265.1_ASM926v1	95.94	0.0	0.000234485985778309	-	cysteine synthase A
NGR_c14980	Sinorhizobium_fredii_GCF_000018545.1_ASM1854v1	80.58	0.0	0.0270089625310475	cysK2	cysteine synthase A
SMc01174	Sinorhizobium_meliloti_GCF_000006965.1_ASM696v1	81.40	0.0	0.0251354847436992	cysK2	cysteine synthase A
AZC_RS14610	Azorhizobium_caulinodans_GCF_000010525.1_ASM1052v1	72.78	0.0	0.0556235321567903	-	cysteine synthase A
/home/htaboada/sp27/red_etli/bin/footprint_discovery_enero_2018/etli_23_Feb_2018/Rhizobiales/Rhizobium_etli_GCF_000092045.1_ASM9204v1/RHE_RS08470/RHE_RS08470_Rhizobium_etli_GCF_000092045.1_ASM9204v1_Rhizobiales_taxfreq_ortho_bbh.tab
AAV28_RS38930	Bradyrhizobium_diazoefficiens_GCF_001642675.1_ASM164267v1	24.65	2e-12
BBTA_RS34975	Bradyrhizobium_sp._BTAi1_GCF_000015165.1_ASM1516v1	23.23	7e-09
RHE_RS08470	Rhizobium_etli_GCF_000092045.1_ASM9204v1	100.00	5e-170	0.0775707624887791	-	metalloprotease
REMIM1_RS08625	Rhizobium_etli_GCF_000442435.1_ASM44243v1	98.70	5e-168	0.0205921281593492	-	hypothetical protein
AZC_RS21595	Azorhizobium_caulinodans_GCF_000010525.1_ASM1052v1	25.50	9e-11
/home/htaboada/sp27/red_etli/bin/footprint_discovery_enero_2018/etli_23_Feb_2018/Rhizobiales/Rhizobium_etli_GCF_000092045.1_ASM9204v1/RHE_RS07425/RHE_RS07425_Rhizobium_etli_GCF_000092045.1_ASM9204v1_Rhizobiales_taxfreq_ortho_bbh.tab
AAV28_RS41120	Bradyrhizobium_diazoefficiens_GCF_001642675.1_ASM164267v1	29.35	8e-17
BBTA_RS01155	Bradyrhizobium_sp._BTAi1_GCF_000015165.1_ASM1516v1	35.40	1e-16	0.121104653353631	-	phosphatase PAP2 family protein
RHE_RS07425	Rhizobium_etli_GCF_000092045.1_ASM9204v1	100.00	3e-165	0.0775707624887791	-	Lipid A 4\'-phosphatase
REMIM1_RS07600	Rhizobium_etli_GCF_000442435.1_ASM44243v1	100.00	4e-165	0.0245137172720487	-	Lipid A 4\'-phosphatase
RL_RS08140	Rhizobium_leguminosarum_GCF_000009265.1_ASM926v1	89.49	3e-149	0.000232094590664252	-	phosphatase PAP2 family protein
AZC_RS03810	Azorhizobium_caulinodans_GCF_000010525.1_ASM1052v1	34.18	8e-20	0.0540726471569963	-	phosphatase PAP2 family protein
/home/htaboada/sp27/red_etli/bin/footprint_discovery_enero_2018/etli_23_Feb_2018/Rhizobiales/Rhizobium_etli_GCF_000092045.1_ASM9204v1/RHE_RS03755/RHE_RS03755_Rhizobium_etli_GCF_000092045.1_ASM9204v1_Rhizobiales_taxfreq_ortho_bbh.tab
AAV28_RS18035	Bradyrhizobium_diazoefficiens_GCF_001642675.1_ASM164267v1	49.39	7e-140
BBTA_RS22465	Bradyrhizobium_sp._BTAi1_GCF_000015165.1_ASM1516v1	47.93	8e-135
RHE_RS03755	Rhizobium_etli_GCF_000092045.1_ASM9204v1	100.00	0.0	0.0775455115895315	-	FAD-binding oxidoreductase
REMIM1_RS04150	Rhizobium_etli_GCF_000442435.1_ASM44243v1	89.83	0.0	0.0244077283771109	-	FAD-binding oxidoreductase
RL_RS04110	Rhizobium_leguminosarum_GCF_000009265.1_ASM926v1	90.84	0.0	0.000228669078744117	-	FAD-binding oxidoreductase
NGR_c03590	Sinorhizobium_fredii_GCF_000018545.1_ASM1854v1	62.89	0.0	0.0285047120383049	-	FAD dependent oxidoreductase
SMc00797	Sinorhizobium_meliloti_GCF_000006965.1_ASM696v1	63.61	0.0	0.0261838534312938	-	oxidoreductase
AZC_RS10485	Azorhizobium_caulinodans_GCF_000010525.1_ASM1052v1	45.89	4e-126
/home/htaboada/sp27/red_etli/bin/footprint_discovery_enero_2018/etli_23_Feb_2018/Rhizobiales/Rhizobium_etli_GCF_000092045.1_ASM9204v1/RHE_RS03140/RHE_RS03140_Rhizobium_etli_GCF_000092045.1_ASM9204v1_Rhizobiales_taxfreq_ortho_bbh.tab
RHE_RS03140	Rhizobium_etli_GCF_000092045.1_ASM9204v1	100.00	2e-103	0.0775455115895315	-	OsmC family peroxiredoxin
REMIM1_RS03535	Rhizobium_etli_GCF_000442435.1_ASM44243v1	99.30	2e-102	0.0243850164710528	-	OsmC family peroxiredoxin
RL_RS03525	Rhizobium_leguminosarum_GCF_000009265.1_ASM926v1	88.65	4e-91	0.000218134013782192	-	OsmC family peroxiredoxin
NGR_b12950	Sinorhizobium_fredii_GCF_000018545.1_ASM1854v1	66.67	2e-59	0.025547401583956	-	ABC transporter ATP-binding protein (plasmid)
SM_b21303	Sinorhizobium_meliloti_GCF_000006965.1_ASM696v1	69.50	1e-69
/home/htaboada/sp27/red_etli/bin/footprint_discovery_enero_2018/etli_23_Feb_2018/Rhizobiales/Rhizobium_etli_GCF_000092045.1_ASM9204v1/RHE_RS06855/RHE_RS06855_Rhizobium_etli_GCF_000092045.1_ASM9204v1_Rhizobiales_taxfreq_ortho_bbh.tab
MAFF_RS20425	Mesorhizobium_loti_GCF_000009625.1_ASM962v1	72.32	4e-141	0.0238741702654394	-	5-deoxy-glucuronate isomerase
RHE_RS06855	Rhizobium_etli_GCF_000092045.1_ASM9204v1	100.00	0.0	0.0775202606902838	iolB	5-deoxy-glucuronate isomerase
REMIM1_RS07030	Rhizobium_etli_GCF_000442435.1_ASM44243v1	99.62	0.0	0.0244455815538744	-	5-deoxy-glucuronate isomerase
RL_RS07750	Rhizobium_leguminosarum_GCF_000009265.1_ASM926v1	95.09	0.0	0.000214643869561677	-	MULTISPECIES: 5-deoxy-glucuronate isomerase
NGR_c37000	Sinorhizobium_fredii_GCF_000018545.1_ASM1854v1	74.14	2e-150	0.0251029503017995	iolB	myo-inositol catabolism IolB domain-containing protein
SMc00432	Sinorhizobium_meliloti_GCF_000006965.1_ASM696v1	74.14	1e-150	0.0246958462618047	iolB	myo-inositol catabolism protein
/home/htaboada/sp27/red_etli/bin/footprint_discovery_enero_2018/etli_23_Feb_2018/Rhizobiales/Rhizobium_etli_GCF_000092045.1_ASM9204v1/RHE_RS06540/RHE_RS06540_Rhizobium_etli_GCF_000092045.1_ASM9204v1_Rhizobiales_taxfreq_ortho_bbh.tab
AAV28_RS34135	Bradyrhizobium_diazoefficiens_GCF_001642675.1_ASM164267v1	38.00	3e-32
BBTA_RS29180	Bradyrhizobium_sp._BTAi1_GCF_000015165.1_ASM1516v1	57.14	3e-68
MAFF_RS11090	Mesorhizobium_loti_GCF_000009625.1_ASM962v1	34.83	2e-26	0.0224749976680457	-	glutathione S-transferase family protein
RHE_RS06540	Rhizobium_etli_GCF_000092045.1_ASM9204v1	100.00	2e-148	0.0775202606902838	-	glutathione S-transferase
REMIM1_RS06715	Rhizobium_etli_GCF_000442435.1_ASM44243v1	100.00	2e-148	0.0246045648962812	-	glutathione S-transferase
RL_RS07405	Rhizobium_leguminosarum_GCF_000009265.1_ASM926v1	90.64	1e-134	0.000230737312356274	-	glutathione S-transferase
NGR_b06320	Sinorhizobium_fredii_GCF_000018545.1_ASM1854v1	66.01	4e-91	0.0235046351140445	-	glutathione S-transferase (plasmid)
SM_b20005	Sinorhizobium_meliloti_GCF_000006965.1_ASM696v1	69.95	2e-103	0.022886564817085	gst15	glutathione S-transferase (plasmid)
AZC_RS16155	Azorhizobium_caulinodans_GCF_000010525.1_ASM1052v1	37.69	7e-36	0.0509245820827876	-	glutathione S-transferase family protein
/home/htaboada/sp27/red_etli/bin/footprint_discovery_enero_2018/etli_23_Feb_2018/Rhizobiales/Rhizobium_etli_GCF_000092045.1_ASM9204v1/RHE_RS03680/RHE_RS03680_Rhizobium_etli_GCF_000092045.1_ASM9204v1_Rhizobiales_taxfreq_ortho_bbh.tab
RHE_RS03680	Rhizobium_etli_GCF_000092045.1_ASM9204v1	100.00	4e-103	0.0775202606902838	-	DUF4174 domain-containing protein
REMIM1_RS04090	Rhizobium_etli_GCF_000442435.1_ASM44243v1	83.45	5e-79	0.0249830966639163	-	DUF4174 domain-containing protein
RL_RS04055	Rhizobium_leguminosarum_GCF_000009265.1_ASM926v1	83.45	7e-86	0.000221494893401947	-	DUF4174 domain-containing protein
/home/htaboada/sp27/red_etli/bin/footprint_discovery_enero_2018/etli_23_Feb_2018/Rhizobiales/Rhizobium_etli_GCF_000092045.1_ASM9204v1/RHE_RS06065/RHE_RS06065_Rhizobium_etli_GCF_000092045.1_ASM9204v1_Rhizobiales_taxfreq_ortho_bbh.tab
AAV28_RS35220	Bradyrhizobium_diazoefficiens_GCF_001642675.1_ASM164267v1	53.06	3e-43
RHE_RS06065	Rhizobium_etli_GCF_000092045.1_ASM9204v1	100.00	7e-110	0.0774950097910362	-	NUDIX domain-containing protein
REMIM1_RS06305	Rhizobium_etli_GCF_000442435.1_ASM44243v1	99.34	1e-108	0.024506146636696	-	NUDIX domain-containing protein
RL_RS06850	Rhizobium_leguminosarum_GCF_000009265.1_ASM926v1	86.09	9e-95	0.000229186137147156	-	NUDIX domain-containing protein
/home/htaboada/sp27/red_etli/bin/footprint_discovery_enero_2018/etli_23_Feb_2018/Rhizobiales/Rhizobium_etli_GCF_000092045.1_ASM9204v1/RHE_RS00065/RHE_RS00065_Rhizobium_etli_GCF_000092045.1_ASM9204v1_Rhizobiales_taxfreq_ortho_bbh.tab
AAV28_RS00950	Bradyrhizobium_diazoefficiens_GCF_001642675.1_ASM164267v1	68.21	0.0	0.0534199310877025	-	MULTISPECIES: DNA topoisomerase (ATP-hydrolyzing) subunit B
BBTA_RS00040	Bradyrhizobium_sp._BTAi1_GCF_000015165.1_ASM1516v1	68.70	0.0	0.116723685625432	gyrB	DNA topoisomerase (ATP-hydrolyzing) subunit B
MAFF_RS21250	Mesorhizobium_loti_GCF_000009625.1_ASM962v1	77.43	0.0	0.0231304659118698	-	DNA topoisomerase (ATP-hydrolyzing) subunit B
RHE_RS00065	Rhizobium_etli_GCF_000092045.1_ASM9204v1	100.00	0.0	0.0774950097910362	gyrB	DNA topoisomerase (ATP-hydrolyzing) subunit B
REMIM1_RS00505	Rhizobium_etli_GCF_000442435.1_ASM44243v1	99.63	0.0	0.0243623045649947	-	DNA topoisomerase (ATP-hydrolyzing) subunit B
RL_RS00060	Rhizobium_leguminosarum_GCF_000009265.1_ASM926v1	95.93	0.0	0.000228345917242217	-	DNA topoisomerase (ATP-hydrolyzing) subunit B
NGR_c33610	Sinorhizobium_fredii_GCF_000018545.1_ASM1854v1	87.92	0.0	0.0254961187437072	gyrB	DNA gyrase subunit B
SMc02782	Sinorhizobium_meliloti_GCF_000006965.1_ASM696v1	87.79	0.0	0.025372213157027	gyrB	DNA gyrase subunit B
AZC_RS05170	Azorhizobium_caulinodans_GCF_000010525.1_ASM1052v1	73.47	0.0	0.0509940246947187	-	DNA topoisomerase (ATP-hydrolyzing) subunit B
/home/htaboada/sp27/red_etli/bin/footprint_discovery_enero_2018/etli_23_Feb_2018/Rhizobiales/Rhizobium_etli_GCF_000092045.1_ASM9204v1/RHE_RS08385/RHE_RS08385_Rhizobium_etli_GCF_000092045.1_ASM9204v1_Rhizobiales_taxfreq_ortho_bbh.tab
BBTA_RS22175	Bradyrhizobium_sp._BTAi1_GCF_000015165.1_ASM1516v1	60.02	0.0
MAFF_RS04480	Mesorhizobium_loti_GCF_000009625.1_ASM962v1	74.55	0.0	0.0220149093815153	-	type I DNA topoisomerase
RHE_RS08385	Rhizobium_etli_GCF_000092045.1_ASM9204v1	100.00	0.0	0.0774697588917885	topA	type I DNA topoisomerase
REMIM1_RS08545	Rhizobium_etli_GCF_000442435.1_ASM44243v1	99.76	0.0	0.0247938307800987	-	type I DNA topoisomerase
RL_RS09025	Rhizobium_leguminosarum_GCF_000009265.1_ASM926v1	95.70	0.0	0.000224597243820183	-	type I DNA topoisomerase
NGR_c10860	Sinorhizobium_fredii_GCF_000018545.1_ASM1854v1	85.54	0.0	0.0242482362976524	topA	DNA topoisomerase I
SMc01364	Sinorhizobium_meliloti_GCF_000006965.1_ASM696v1	85.42	0.0	0.0249917567784645	topA	DNA topoisomerase I
AZC_RS09645	Azorhizobium_caulinodans_GCF_000010525.1_ASM1052v1	64.48	0.0	0.0498135002918904	-	type I DNA topoisomerase
/home/htaboada/sp27/red_etli/bin/footprint_discovery_enero_2018/etli_23_Feb_2018/Rhizobiales/Rhizobium_etli_GCF_000092045.1_ASM9204v1/RHE_RS07640/RHE_RS07640_Rhizobium_etli_GCF_000092045.1_ASM9204v1_Rhizobiales_taxfreq_ortho_bbh.tab
RHE_RS07640	Rhizobium_etli_GCF_000092045.1_ASM9204v1	100.00	0.0	0.0774697588917885	-	membrane protein
REMIM1_RS07815	Rhizobium_etli_GCF_000442435.1_ASM44243v1	100.00	0.0	0.0239459196205961	-	membrane protein
RL_RS08330	Rhizobium_leguminosarum_GCF_000009265.1_ASM926v1	91.39	0.0	0.000222335113306886	-	hypothetical protein
/home/htaboada/sp27/red_etli/bin/footprint_discovery_enero_2018/etli_23_Feb_2018/Rhizobiales/Rhizobium_etli_GCF_000092045.1_ASM9204v1/RHE_RS05080/RHE_RS05080_Rhizobium_etli_GCF_000092045.1_ASM9204v1_Rhizobiales_taxfreq_ortho_bbh.tab
AAV28_RS09140	Bradyrhizobium_diazoefficiens_GCF_001642675.1_ASM164267v1	67.24	0.0	0.0592398302759072	-	pyruvate, phosphate dikinase
BBTA_RS10995	Bradyrhizobium_sp._BTAi1_GCF_000015165.1_ASM1516v1	67.35	0.0
[truncated: 8,614 more rows]
