# Supplementary material for: RhizoBindingSites, a Database of DNA-Binding Motifs in Nitrogen-Fixing Bacteria Inferred Using a Footprint Discovery Approach
Source: Front Microbiol. 2020 Nov 5;11:567471. doi: 10.3389/fmicb.2020.567471 (PMC7674921; doi:10.3389/fmicb.2020.567471)
Supplement: Supplementary file 3 [file Table_3.XLSX]

## Sheet: Hoja1
Table 3. Orthologs with Genomic Coverture from Rhizobium etli CFN42 Pvalue 1e-5
Locus tag	Assembly	% of Identity	e_value	Normalized Genomic coverture	locus	Protein Name
/home/htaboada/sp27/red_etli/bin/footprint_discovery_enero_2018/etli_23_Feb_2018/Rhizobiales/Rhizobium_etli_GCF_000092045.1_ASM9204v1/RHE_RS26605/RHE_RS26605_Rhizobium_etli_GCF_000092045.1_ASM9204v1_Rhizobiales_taxfreq_ortho_bbh.tab
MAFF_RS28650	Mesorhizobium_loti_GCF_000009625.1_ASM962v1	89.35	8e-163	0.029834780062551	-	D-ribose ABC transporter substrate-binding protein
RHE_RS26605	Rhizobium_etli_GCF_000092045.1_ASM9204v1	100.00	0.0	0.0399447145545797	-	D-ribose ABC transporter substrate-binding protein
REMIM1_RS29620	Rhizobium_etli_GCF_000442435.1_ASM44243v1	99.66	0.0	0.0354551637222765	-	MULTISPECIES: D-ribose ABC transporter substrate-binding protein
RL_RS34880	Rhizobium_leguminosarum_GCF_000009265.1_ASM926v1	98.29	1e-178	0.000346261752660561	-	MULTISPECIES: D-ribose ABC transporter substrate-binding protein
NGR_b22070	Sinorhizobium_fredii_GCF_000018545.1_ASM1854v1	86.30	3e-157	0.0273135217171804	-	ribose ABC transporter periplasmic ribose-binding protein (plasmid)
SM_b20349	Sinorhizobium_meliloti_GCF_000006965.1_ASM696v1	86.60	2e-147	0.0294732912878817	-	sugar ABC transporter (plasmid)
/home/htaboada/sp27/red_etli/bin/footprint_discovery_enero_2018/etli_23_Feb_2018/Rhizobiales/Rhizobium_etli_GCF_000092045.1_ASM9204v1/RHE_RS18625/RHE_RS18625_Rhizobium_etli_GCF_000092045.1_ASM9204v1_Rhizobiales_taxfreq_ortho_bbh.tab
MAFF_RS14190	Mesorhizobium_loti_GCF_000009625.1_ASM962v1	69.29	1e-175	0.0341802172368619	-	gfo
RHE_RS18625	Rhizobium_etli_GCF_000092045.1_ASM9204v1	100.00	0.0	0.0399447145545797	-	gfo/Idh/MocA family oxidoreductase
REMIM1_RS18395	Rhizobium_etli_GCF_000442435.1_ASM44243v1	99.49	0.0	0.0382127875673424	-	gfo/Idh/MocA family oxidoreductase
RL_RS21505	Rhizobium_leguminosarum_GCF_000009265.1_ASM926v1	96.71	0.0	0.000272279381689303	-	gfo
NGR_c29450	Sinorhizobium_fredii_GCF_000018545.1_ASM1854v1	79.24	0.0	0.035519300773844	-	oxidoreductase
SMc03161	Sinorhizobium_meliloti_GCF_000006965.1_ASM696v1	78.48	0.0	0.0335948861117808	-	oxidoreductase
/home/htaboada/sp27/red_etli/bin/footprint_discovery_enero_2018/etli_23_Feb_2018/Rhizobiales/Rhizobium_etli_GCF_000092045.1_ASM9204v1/RHE_RS07245/RHE_RS07245_Rhizobium_etli_GCF_000092045.1_ASM9204v1_Rhizobiales_taxfreq_ortho_bbh.tab
AAV28_RS15430	Bradyrhizobium_diazoefficiens_GCF_001642675.1_ASM164267v1	64.33	0.0	0.0237017404410619	-	MULTISPECIES: citramalate synthase
BBTA_RS16365	Bradyrhizobium_sp._BTAi1_GCF_000015165.1_ASM1516v1	65.28	0.0
MAFF_RS31755	Mesorhizobium_loti_GCF_000009625.1_ASM962v1	77.61	0.0
RHE_RS07245	Rhizobium_etli_GCF_000092045.1_ASM9204v1	100.00	0.0	0.038556043496445	-	citramalate synthase
REMIM1_RS07420	Rhizobium_etli_GCF_000442435.1_ASM44243v1	100.00	0.0	0.0349537775686281	-	citramalate synthase
RL_RS07980	Rhizobium_leguminosarum_GCF_000009265.1_ASM926v1	97.21	0.0	0.000308967360736525	-	citramalate synthase
NGR_c08670	Sinorhizobium_fredii_GCF_000018545.1_ASM1854v1	80.78	0.0	0.0319243880442581	-	alpha-isopropylmalate
SMc02546	Sinorhizobium_meliloti_GCF_000006965.1_ASM696v1	81.34	0.0	0.035344619763436	leuA2	alpha-isopropylmalate
AZC_RS09265	Azorhizobium_caulinodans_GCF_000010525.1_ASM1052v1	63.31	0.0
/home/htaboada/sp27/red_etli/bin/footprint_discovery_enero_2018/etli_23_Feb_2018/Rhizobiales/Rhizobium_etli_GCF_000092045.1_ASM9204v1/RHE_RS31740/RHE_RS31740_Rhizobium_etli_GCF_000092045.1_ASM9204v1_Rhizobiales_taxfreq_ortho_bbh.tab
RHE_RS31740	Rhizobium_etli_GCF_000092045.1_ASM9204v1	100.00	5e-52	0.0383518271643664	-	BA14K family protein
REMIM1_RS35540	Rhizobium_etli_GCF_000442435.1_ASM44243v1	98.29	1e-50	0.035347723832209	-	BA14K family protein
/home/htaboada/sp27/red_etli/bin/footprint_discovery_enero_2018/etli_23_Feb_2018/Rhizobiales/Rhizobium_etli_GCF_000092045.1_ASM9204v1/RHE_RS06855/RHE_RS06855_Rhizobium_etli_GCF_000092045.1_ASM9204v1_Rhizobiales_taxfreq_ortho_bbh.tab
MAFF_RS20425	Mesorhizobium_loti_GCF_000009625.1_ASM962v1	72.32	4e-141	0.0363966818358393	-	5-deoxy-glucuronate isomerase
RHE_RS06855	Rhizobium_etli_GCF_000092045.1_ASM9204v1	100.00	0.0	0.0383518271643664	iolB	5-deoxy-glucuronate isomerase
REMIM1_RS07030	Rhizobium_etli_GCF_000442435.1_ASM44243v1	99.62	0.0	0.0358849232825465	-	5-deoxy-glucuronate isomerase
RL_RS07750	Rhizobium_leguminosarum_GCF_000009265.1_ASM926v1	95.09	0.0	0.00029047176799371	-	MULTISPECIES: 5-deoxy-glucuronate isomerase
NGR_c37000	Sinorhizobium_fredii_GCF_000018545.1_ASM1854v1	74.14	2e-150	0.0335655438555908	iolB	myo-inositol catabolism IolB domain-containing protein
SMc00432	Sinorhizobium_meliloti_GCF_000006965.1_ASM696v1	74.14	1e-150	0.0327005778009348	iolB	myo-inositol catabolism protein
/home/htaboada/sp27/red_etli/bin/footprint_discovery_enero_2018/etli_23_Feb_2018/Rhizobiales/Rhizobium_etli_GCF_000092045.1_ASM9204v1/RHE_RS25550/RHE_RS25550_Rhizobium_etli_GCF_000092045.1_ASM9204v1_Rhizobiales_taxfreq_ortho_bbh.tab
MAFF_RS23375	Mesorhizobium_loti_GCF_000009625.1_ASM962v1	74.42	0.0	0.0264517551483223	-	sugar isomerase
RHE_RS25550	Rhizobium_etli_GCF_000092045.1_ASM9204v1	100.00	0.0	0.0381884540987035	rhaI	L-rhamnose catabolism isomerase
REMIM1_RS25795	Rhizobium_etli_GCF_000442435.1_ASM44243v1	100.00	0.0	0.0350612174586956	-	L-rhamnose catabolism isomerase
RL_RS31865	Rhizobium_leguminosarum_GCF_000009265.1_ASM926v1	93.95	0.0	0.000281678781279913	-	L-rhamnose catabolism isomerase
NGR_c02420	Sinorhizobium_fredii_GCF_000018545.1_ASM1854v1	79.33	0.0
SMc02321	Sinorhizobium_meliloti_GCF_000006965.1_ASM696v1	79.14	0.0
/home/htaboada/sp27/red_etli/bin/footprint_discovery_enero_2018/etli_23_Feb_2018/Rhizobiales/Rhizobium_etli_GCF_000092045.1_ASM9204v1/RHE_RS20550/RHE_RS20550_Rhizobium_etli_GCF_000092045.1_ASM9204v1_Rhizobiales_taxfreq_ortho_bbh.tab
AAV28_RS15090	Bradyrhizobium_diazoefficiens_GCF_001642675.1_ASM164267v1	70.95	7e-130	0.0234398427566303	-	MULTISPECIES: beta-ketoacyl-ACP reductase
BBTA_RS35625	Bradyrhizobium_sp._BTAi1_GCF_000015165.1_ASM1516v1	71.25	2e-123
MAFF_RS16145	Mesorhizobium_loti_GCF_000009625.1_ASM962v1	74.69	6e-138	0.0278807915345051	-	beta-ketoacyl-ACP reductase
RHE_RS20550	Rhizobium_etli_GCF_000092045.1_ASM9204v1	100.00	0.0	0.0377391781681305	-	beta-ketoacyl-ACP reductase
REMIM1_RS20320	Rhizobium_etli_GCF_000442435.1_ASM44243v1	100.00	0.0	0.0327333531738997	-	beta-ketoacyl-ACP reductase
RL_RS23795	Rhizobium_leguminosarum_GCF_000009265.1_ASM926v1	95.00	3e-172	0.000327462953479339	-	beta-ketoacyl-ACP reductase
NGR_c32710	Sinorhizobium_fredii_GCF_000018545.1_ASM1854v1	84.58	2e-155	0.033682769270686	-	acetoacetyl-CoA reductase
SMc03878	Sinorhizobium_meliloti_GCF_000006965.1_ASM696v1	82.50	5e-151	0.0381441936060844	phbB	acetoacetyl-CoA reductase
AZC_RS01550	Azorhizobium_caulinodans_GCF_000010525.1_ASM1052v1	73.33	1e-126
/home/htaboada/sp27/red_etli/bin/footprint_discovery_enero_2018/etli_23_Feb_2018/Rhizobiales/Rhizobium_etli_GCF_000092045.1_ASM9204v1/RHE_RS20575/RHE_RS20575_Rhizobium_etli_GCF_000092045.1_ASM9204v1_Rhizobiales_taxfreq_ortho_bbh.tab
AAV28_RS45430	Bradyrhizobium_diazoefficiens_GCF_001642675.1_ASM164267v1	65.05	2e-86	0.0265564252013666	-	MULTISPECIES: transcriptional regulator
BBTA_RS35290	Bradyrhizobium_sp._BTAi1_GCF_000015165.1_ASM1516v1	68.33	5e-88
MAFF_RS16175	Mesorhizobium_loti_GCF_000009625.1_ASM962v1	88.00	2e-114	0.0290473518497564	-	MULTISPECIES: CarD family transcriptional regulator
RHE_RS20575	Rhizobium_etli_GCF_000092045.1_ASM9204v1	100.00	2e-141	0.0376983349017148	-	MULTISPECIES: CarD family transcriptional regulator
REMIM1_RS20345	Rhizobium_etli_GCF_000442435.1_ASM44243v1	100.00	3e-141	0.0338077520745747	-	MULTISPECIES: CarD family transcriptional regulator
RL_RS23770	Rhizobium_leguminosarum_GCF_000009265.1_ASM926v1	99.47	1e-140	0.000338984798138798	-	MULTISPECIES: CarD family transcriptional regulator
NGR_c32670	Sinorhizobium_fredii_GCF_000018545.1_ASM1854v1	95.26	4e-132	0.0337999946857812	-	transcriptional regulator, CarD family
SMc03874	Sinorhizobium_meliloti_GCF_000006965.1_ASM696v1	94.74	3e-131	0.0322728651305301	-	hypothetical protein SMc03874
AZC_RS20735	Azorhizobium_caulinodans_GCF_000010525.1_ASM1052v1	71.81	1e-95	0.0624234931577761	-	CarD family transcriptional regulator
/home/htaboada/sp27/red_etli/bin/footprint_discovery_enero_2018/etli_23_Feb_2018/Rhizobiales/Rhizobium_etli_GCF_000092045.1_ASM9204v1/RHE_RS14860/RHE_RS14860_Rhizobium_etli_GCF_000092045.1_ASM9204v1_Rhizobiales_taxfreq_ortho_bbh.tab
AAV28_RS24745	Bradyrhizobium_diazoefficiens_GCF_001642675.1_ASM164267v1	56.62	1e-103
BBTA_RS13485	Bradyrhizobium_sp._BTAi1_GCF_000015165.1_ASM1516v1	52.56	9e-88	0.0384898746427986	-	ABC transporter permease
MAFF_RS34300	Mesorhizobium_loti_GCF_000009625.1_ASM962v1	82.65	9e-157	0.0301847481571263	-	ABC transporter permease
RHE_RS14860	Rhizobium_etli_GCF_000092045.1_ASM9204v1	100.00	0.0	0.0376983349017148	-	ABC transporter permease
REMIM1_RS14700	Rhizobium_etli_GCF_000442435.1_ASM44243v1	99.01	0.0	0.030871061746063	-	ABC transporter permease
RL_RS17340	Rhizobium_leguminosarum_GCF_000009265.1_ASM926v1	93.75	0.0	0.000311393012243779	-	ABC transporter permease
NGR_b12820	Sinorhizobium_fredii_GCF_000018545.1_ASM1854v1	83.88	1e-161	0.0391923637801601	-	spermidine
/home/htaboada/sp27/red_etli/bin/footprint_discovery_enero_2018/etli_23_Feb_2018/Rhizobiales/Rhizobium_etli_GCF_000092045.1_ASM9204v1/RHE_RS23190/RHE_RS23190_Rhizobium_etli_GCF_000092045.1_ASM9204v1_Rhizobiales_taxfreq_ortho_bbh.tab
AAV28_RS16250	Bradyrhizobium_diazoefficiens_GCF_001642675.1_ASM164267v1	63.08	4e-164	0.0246183823365726	-	MULTISPECIES: acetyl-CoA C-acyltransferase
BBTA_RS16730	Bradyrhizobium_sp._BTAi1_GCF_000015165.1_ASM1516v1	61.93	8e-169	0.0257581048842538	-	acetyl-CoA C-acyltransferase
RHE_RS23190	Rhizobium_etli_GCF_000092045.1_ASM9204v1	100.00	0.0	0.037657491635299	-	acetyl-CoA C-acyltransferase
REMIM1_RS22160	Rhizobium_etli_GCF_000442435.1_ASM44243v1	99.75	0.0	0.0344882047116689	-	acetyl-CoA C-acyltransferase
RL_RS28905	Rhizobium_leguminosarum_GCF_000009265.1_ASM926v1	92.15	0.0	0.000325643714848899	-	acetyl-CoA C-acyltransferase
NGR_c29930	Sinorhizobium_fredii_GCF_000018545.1_ASM1854v1	65.90	1e-173	0.0344251968996222	-	acyl-CoA thiolase
SMa1450	Sinorhizobium_meliloti_GCF_000006965.1_ASM696v1	72.26	0.0	0.0230187182617757	-	thiolase (plasmid)
/home/htaboada/sp27/red_etli/bin/footprint_discovery_enero_2018/etli_23_Feb_2018/Rhizobiales/Rhizobium_etli_GCF_000092045.1_ASM9204v1/RHE_RS19665/RHE_RS19665_Rhizobium_etli_GCF_000092045.1_ASM9204v1_Rhizobiales_taxfreq_ortho_bbh.tab
MAFF_RS09945	Mesorhizobium_loti_GCF_000009625.1_ASM962v1	59.74	3e-158	0.0265684111798474	-	sugar ABC transporter substrate-binding protein
RHE_RS19665	Rhizobium_etli_GCF_000092045.1_ASM9204v1	100.00	0.0	0.0374941185696361	-	sugar ABC transporter substrate-binding protein
REMIM1_RS19430	Rhizobium_etli_GCF_000442435.1_ASM44243v1	99.27	0.0	0.0332705526242372	-	sugar ABC transporter substrate-binding protein
RL_RS22580	Rhizobium_leguminosarum_GCF_000009265.1_ASM926v1	96.84	0.0	0.000290168561555303	-	sugar ABC transporter substrate-binding protein
NGR_b18590	Sinorhizobium_fredii_GCF_000018545.1_ASM1854v1	83.01	0.0	0.0322369891511786	-	ABC transporter substrate-binding protein (plasmid)
SM_b20634	Sinorhizobium_meliloti_GCF_000006965.1_ASM696v1	83.25	0.0	0.0352279708533257	-	sugar uptake ABC transporter substrate-binding protein precursor (plasmid)
/home/htaboada/sp27/red_etli/bin/footprint_discovery_enero_2018/etli_23_Feb_2018/Rhizobiales/Rhizobium_etli_GCF_000092045.1_ASM9204v1/RHE_RS27555/RHE_RS27555_Rhizobium_etli_GCF_000092045.1_ASM9204v1_Rhizobiales_taxfreq_ortho_bbh.tab
AAV28_RS07740	Bradyrhizobium_diazoefficiens_GCF_001642675.1_ASM164267v1	48.98	1e-98	0.020008983090576	-	MULTISPECIES: sugar ABC transporter substrate-binding protein
BBTA_RS28800	Bradyrhizobium_sp._BTAi1_GCF_000015165.1_ASM1516v1	65.94	2e-160
MAFF_RS20385	Mesorhizobium_loti_GCF_000009625.1_ASM962v1	87.50	0.0	0.0266850672113726	-	ABC transporter substrate-binding protein
RHE_RS27555	Rhizobium_etli_GCF_000092045.1_ASM9204v1	100.00	0.0	0.0374532753032204	-	MULTISPECIES: ABC transporter substrate-binding protein
REMIM1_RS32930	Rhizobium_etli_GCF_000442435.1_ASM44243v1	99.69	0.0	0.0365295626229515	-	sugar ABC transporter substrate-binding protein
RL_RS12625	Rhizobium_leguminosarum_GCF_000009265.1_ASM926v1	95.94	0.0	0.00034444251403012	-	ABC transporter substrate-binding protein
/home/htaboada/sp27/red_etli/bin/footprint_discovery_enero_2018/etli_23_Feb_2018/Rhizobiales/Rhizobium_etli_GCF_000092045.1_ASM9204v1/RHE_RS10265/RHE_RS10265_Rhizobium_etli_GCF_000092045.1_ASM9204v1_Rhizobiales_taxfreq_ortho_bbh.tab
AAV28_RS06265	Bradyrhizobium_diazoefficiens_GCF_001642675.1_ASM164267v1	36.95	2e-83	0.0282849499186153	-	MULTISPECIES: chromosome partitioning protein ParB
BBTA_RS15595	Bradyrhizobium_sp._BTAi1_GCF_000015165.1_ASM1516v1	32.29	1e-48	0.0362969991316868	-	hypothetical protein
MAFF_RS00865	Mesorhizobium_loti_GCF_000009625.1_ASM962v1	35.87	2e-79
RHE_RS10265	Rhizobium_etli_GCF_000092045.1_ASM9204v1	100.00	0.0	0.0374124320368047	-	ParB/RepB/Spo0J family partition protein
REMIM1_RS26685	Rhizobium_etli_GCF_000442435.1_ASM44243v1	35.94	6e-85	0.0305487420758604	-	chromosome partitioning protein ParB
RL_RS24430	Rhizobium_leguminosarum_GCF_000009265.1_ASM926v1	35.40	5e-80	0.000271369762374082	-	DNA-binding protein
AZC_RS19750	Azorhizobium_caulinodans_GCF_000010525.1_ASM1052v1	38.23	5e-83	0.0634385093066831	-	DNA-binding protein
/home/htaboada/sp27/red_etli/bin/footprint_discovery_enero_2018/etli_23_Feb_2018/Rhizobiales/Rhizobium_etli_GCF_000092045.1_ASM9204v1/RHE_RS17400/RHE_RS17400_Rhizobium_etli_GCF_000092045.1_ASM9204v1_Rhizobiales_taxfreq_ortho_bbh.tab
MAFF_RS04855	Mesorhizobium_loti_GCF_000009625.1_ASM962v1	36.21	4e-06	0.0162735163977551	-	hypothetical protein
RHE_RS17400	Rhizobium_etli_GCF_000092045.1_ASM9204v1	100.00	1e-53	0.0373307455039732	-	MULTISPECIES: hypothetical protein
REMIM1_RS17165	Rhizobium_etli_GCF_000442435.1_ASM44243v1	100.00	1e-53	0.0342016983381556	-	MULTISPECIES: hypothetical protein
RL_RS19965	Rhizobium_leguminosarum_GCF_000009265.1_ASM926v1	91.96	1e-50	0.000316547521696695	-	hypothetical protein
/home/htaboada/sp27/red_etli/bin/footprint_discovery_enero_2018/etli_23_Feb_2018/Rhizobiales/Rhizobium_etli_GCF_000092045.1_ASM9204v1/RHE_RS11590/RHE_RS11590_Rhizobium_etli_GCF_000092045.1_ASM9204v1_Rhizobiales_taxfreq_ortho_bbh.tab
AAV28_RS13140	Bradyrhizobium_diazoefficiens_GCF_001642675.1_ASM164267v1	40.49	2e-37
BBTA_RS08715	Bradyrhizobium_sp._BTAi1_GCF_000015165.1_ASM1516v1	35.33	4e-19
MAFF_RS01410	Mesorhizobium_loti_GCF_000009625.1_ASM962v1	48.17	9e-55	0.0228645821789247	-	4-hydroxyphenylacetate 3-monooxygenase
RHE_RS11590	Rhizobium_etli_GCF_000092045.1_ASM9204v1	100.00	3e-122	0.0371673724383103	-	4-hydroxyphenylacetate 3-monooxygenase
REMIM1_RS11425	Rhizobium_etli_GCF_000442435.1_ASM44243v1	100.00	3e-122	0.0369951354799107	-	4-hydroxyphenylacetate 3-monooxygenase
RL_RS13385	Rhizobium_leguminosarum_GCF_000009265.1_ASM926v1	91.46	4e-112	0.000311393012243779	-	4-hydroxyphenylacetate 3-monooxygenase
NGR_c15230	Sinorhizobium_fredii_GCF_000018545.1_ASM1854v1	54.27	1e-62	0.0302832322329253	-	flavoprotein oxidoreductase
SMc00514	Sinorhizobium_meliloti_GCF_000006965.1_ASM696v1	54.88	2e-63	0.0346836092728107	-	monooxygenase
/home/htaboada/sp27/red_etli/bin/footprint_discovery_enero_2018/etli_23_Feb_2018/Rhizobiales/Rhizobium_etli_GCF_000092045.1_ASM9204v1/RHE_RS08130/RHE_RS08130_Rhizobium_etli_GCF_000092045.1_ASM9204v1_Rhizobiales_taxfreq_ortho_bbh.tab
MAFF_RS34445	Mesorhizobium_loti_GCF_000009625.1_ASM962v1	73.33	5e-34	0.0306222082753456	-	MULTISPECIES: HU family DNA-binding protein
RHE_RS08130	Rhizobium_etli_GCF_000092045.1_ASM9204v1	100.00	2e-50	0.0371673724383103	-	MULTISPECIES: DNA-binding protein HRL53
REMIM1_RS08290	Rhizobium_etli_GCF_000442435.1_ASM44243v1	100.00	2e-50	0.0367086291063974	-	MULTISPECIES: DNA-binding protein HRL53
RL_RS08775	Rhizobium_leguminosarum_GCF_000009265.1_ASM926v1	100.00	1e-49	0.000343229688276493	-	HU family DNA-binding protein
NGR_c10380	Sinorhizobium_fredii_GCF_000018545.1_ASM1854v1	81.11	1e-40	0.0334092433021305	-	DNA-binding protein HRm
SMc01906	Sinorhizobium_meliloti_GCF_000006965.1_ASM696v1	81.11	6e-41	0.030134301778507	hrm	histone-like protein
AZC_RS08355	Azorhizobium_caulinodans_GCF_000010525.1_ASM1052v1	60.67	5e-24	0.0587694350217112	-	HU family DNA-binding protein
/home/htaboada/sp27/red_etli/bin/footprint_discovery_enero_2018/etli_23_Feb_2018/Rhizobiales/Rhizobium_etli_GCF_000092045.1_ASM9204v1/RHE_RS03540/RHE_RS03540_Rhizobium_etli_GCF_000092045.1_ASM9204v1_Rhizobiales_taxfreq_ortho_bbh.tab
MAFF_RS20925	Mesorhizobium_loti_GCF_000009625.1_ASM962v1	70.83	0.0	0.0277349714950987	-	ABC transporter ATP-binding protein
RHE_RS03540	Rhizobium_etli_GCF_000092045.1_ASM9204v1	100.00	0.0	0.0371265291718946	-	ABC transporter ATP-binding protein
REMIM1_RS03940	Rhizobium_etli_GCF_000442435.1_ASM44243v1	99.45	0.0	0.0345956446017364	-	sn-glycerol-3-phosphate ABC transporter ATP-binding protein UgpC
RL_RS03925	Rhizobium_leguminosarum_GCF_000009265.1_ASM926v1	96.41	0.0	0.000289865355116897	-	ABC transporter ATP-binding protein
NGR_c03140	Sinorhizobium_fredii_GCF_000018545.1_ASM1854v1	82.27	0.0	0.0351285493901934	-	alpha-glucoside ABC transporter, ATP-binding protein
SMc03065	Sinorhizobium_meliloti_GCF_000006965.1_ASM696v1	82.55	0.0	0.0293955253478082	aglK	alpha-glucoside ABC transporter ATP-binding protein
/home/htaboada/sp27/red_etli/bin/footprint_discovery_enero_2018/etli_23_Feb_2018/Rhizobiales/Rhizobium_etli_GCF_000092045.1_ASM9204v1/RHE_RS07280/RHE_RS07280_Rhizobium_etli_GCF_000092045.1_ASM9204v1_Rhizobiales_taxfreq_ortho_bbh.tab
MAFF_RS31555	Mesorhizobium_loti_GCF_000009625.1_ASM962v1	47.27	2e-60	0.0265684111798474	-	lysozyme
RHE_RS07280	Rhizobium_etli_GCF_000092045.1_ASM9204v1	100.00	2e-179	0.0370039993726474	-	glycosyl hydrolase
REMIM1_RS07455	Rhizobium_etli_GCF_000442435.1_ASM44243v1	99.60	2e-178	0.0339510052613314	-	cell wall glycoside hydrolase
RL_RS08010	Rhizobium_leguminosarum_GCF_000009265.1_ASM926v1	83.53	2e-153	0.000317760347450322	-	glycosyl hydrolase
/home/htaboada/sp27/red_etli/bin/footprint_discovery_enero_2018/etli_23_Feb_2018/Rhizobiales/Rhizobium_etli_GCF_000092045.1_ASM9204v1/RHE_RS19725/RHE_RS19725_Rhizobium_etli_GCF_000092045.1_ASM9204v1_Rhizobiales_taxfreq_ortho_bbh.tab
AAV28_RS39925	Bradyrhizobium_diazoefficiens_GCF_001642675.1_ASM164267v1	54.34	1e-89
BBTA_RS14435	Bradyrhizobium_sp._BTAi1_GCF_000015165.1_ASM1516v1	53.31	5e-87
MAFF_RS22085	Mesorhizobium_loti_GCF_000009625.1_ASM962v1	64.68	2e-106
RHE_RS19725	Rhizobium_etli_GCF_000092045.1_ASM9204v1	100.00	0.0	0.036922312839816	-	formate dehydrogenase accessory sulfurtransferase FdhD
REMIM1_RS19490	Rhizobium_etli_GCF_000442435.1_ASM44243v1	99.64	0.0	0.0349895908653173	-	formate dehydrogenase accessory sulfurtransferase FdhD
RL_RS22645	Rhizobium_leguminosarum_GCF_000009265.1_ASM926v1	91.24	7e-167	0.000263183188537099	-	formate dehydrogenase accessory sulfurtransferase FdhD
NGR_c30870	Sinorhizobium_fredii_GCF_000018545.1_ASM1854v1	72.62	4e-125
SMc03085	Sinorhizobium_meliloti_GCF_000006965.1_ASM696v1	72.03	7e-121
AZC_RS17770	Azorhizobium_caulinodans_GCF_000010525.1_ASM1052v1	53.46	2e-87
/home/htaboada/sp27/red_etli/bin/footprint_discovery_enero_2018/etli_23_Feb_2018/Rhizobiales/Rhizobium_etli_GCF_000092045.1_ASM9204v1/RHE_RS16325/RHE_RS16325_Rhizobium_etli_GCF_000092045.1_ASM9204v1_Rhizobiales_taxfreq_ortho_bbh.tab
AAV28_RS02465	Bradyrhizobium_diazoefficiens_GCF_001642675.1_ASM164267v1	70.25	4e-110
BBTA_RS12640	Bradyrhizobium_sp._BTAi1_GCF_000015165.1_ASM1516v1	68.18	7e-109	0.0274600381167585	-	sugar ABC transporter ATP-binding protein
MAFF_RS07880	Mesorhizobium_loti_GCF_000009625.1_ASM962v1	87.76	1e-149	0.030563880259583	-	sugar ABC transporter ATP-binding protein
RHE_RS16325	Rhizobium_etli_GCF_000092045.1_ASM9204v1	100.00	2e-170	0.036922312839816	-	sugar ABC transporter ATP-binding protein
REMIM1_RS16080	Rhizobium_etli_GCF_000442435.1_ASM44243v1	99.60	1e-169	0.0349895908653173	-	sugar ABC transporter ATP-binding protein
RL_RS19810	Rhizobium_leguminosarum_GCF_000009265.1_ASM926v1	91.43	8e-153	0.000299567961145914	-	sugar ABC transporter ATP-binding protein
NGR_b15660	Sinorhizobium_fredii_GCF_000018545.1_ASM1854v1	91.50	6e-157	0.0237186089875944	-	sugar ABC transporter ATP-binding protein (plasmid)
SM_b20930	Sinorhizobium_meliloti_GCF_000006965.1_ASM696v1	91.84	2e-155	0.0362000451042452	-	sugar uptake ABC transporter ATP-binding protein (plasmid)
/home/htaboada/sp27/red_etli/bin/footprint_discovery_enero_2018/etli_23_Feb_2018/Rhizobiales/Rhizobium_etli_GCF_000092045.1_ASM9204v1/RHE_RS20480/RHE_RS20480_Rhizobium_etli_GCF_000092045.1_ASM9204v1_Rhizobiales_taxfreq_ortho_bbh.tab
MAFF_RS16185	Mesorhizobium_loti_GCF_000009625.1_ASM962v1	80.53	3e-114	0.0325761968033914	-	amino acid ABC transporter permease
RHE_RS20480	Rhizobium_etli_GCF_000092045.1_ASM9204v1	100.00	2e-139	0.0368814695734003	-	amino acid ABC transporter permease
REMIM1_RS20250	Rhizobium_etli_GCF_000442435.1_ASM44243v1	100.00	3e-139	0.0304054888891038	-	amino acid ABC transporter permease
RL_RS23870	Rhizobium_leguminosarum_GCF_000009265.1_ASM926v1	94.25	2e-131	0.000301690406214762	-	amino acid ABC transporter permease
NGR_c32840	Sinorhizobium_fredii_GCF_000018545.1_ASM1854v1	85.40	1e-119	0.0352848499436536	-	amino acid ABC transporter permease
SMc03893	Sinorhizobium_meliloti_GCF_000006965.1_ASM696v1	88.94	1e-119	0.0337115350218911	-	amino-acid transport system permease ABC transporter protein
/home/htaboada/sp27/red_etli/bin/footprint_discovery_enero_2018/etli_23_Feb_2018/Rhizobiales/Rhizobium_etli_GCF_000092045.1_ASM9204v1/RHE_RS02695/RHE_RS02695_Rhizobium_etli_GCF_000092045.1_ASM9204v1_Rhizobiales_taxfreq_ortho_bbh.tab
AAV28_RS02525	Bradyrhizobium_diazoefficiens_GCF_001642675.1_ASM164267v1	42.39	4e-67	0.0218422668815974	-	MULTISPECIES: ABC transporter substrate-binding protein
BBTA_RS03690	Bradyrhizobium_sp._BTAi1_GCF_000015165.1_ASM1516v1	41.98	6e-66	0.0396026771409747	-	ABC transporter substrate-binding protein
MAFF_RS23065	Mesorhizobium_loti_GCF_000009625.1_ASM962v1	47.62	4e-77	0.0298639440704322	-	amino acid ABC transporter
RHE_RS02695	Rhizobium_etli_GCF_000092045.1_ASM9204v1	100.00	0.0	0.0367589397741531	-	ABC transporter substrate-binding protein
REMIM1_RS03095	Rhizobium_etli_GCF_000442435.1_ASM44243v1	100.00	0.0	0.0330914861407914	-	ABC transporter substrate-binding protein
RL_RS02970	Rhizobium_leguminosarum_GCF_000009265.1_ASM926v1	93.15	1e-170	0.000375369570747613	-	amino acid ABC transporter
NGR_c01600	Sinorhizobium_fredii_GCF_000018545.1_ASM1854v1	63.71	2e-114	0.0320806885977183	-	extracellular amino acid solute-binding protein
SMc02219	Sinorhizobium_meliloti_GCF_000006965.1_ASM696v1	62.90	4e-110
AZC_RS01935	Azorhizobium_caulinodans_GCF_000010525.1_ASM1052v1	43.95	4e-63	0.0668895642129666	-	ABC transporter substrate-binding protein
/home/htaboada/sp27/red_etli/bin/footprint_discovery_enero_2018/etli_23_Feb_2018/Rhizobiales/Rhizobium_etli_GCF_000092045.1_ASM9204v1/RHE_RS02760/RHE_RS02760_Rhizobium_etli_GCF_000092045.1_ASM9204v1_Rhizobiales_taxfreq_ortho_bbh.tab
AAV28_RS35030	Bradyrhizobium_diazoefficiens_GCF_001642675.1_ASM164267v1	50.98	5e-51	0.0247493311787884	-	MULTISPECIES: carboxymuconolactone decarboxylase family protein
MAFF_RS07670	Mesorhizobium_loti_GCF_000009625.1_ASM962v1	50.66	1e-47
RHE_RS02760	Rhizobium_etli_GCF_000092045.1_ASM9204v1	100.00	9e-105	0.0367180965077374	-	carboxymuconolactone decarboxylase family protein
REMIM1_RS03160	Rhizobium_etli_GCF_000442435.1_ASM44243v1	100.00	1e-104	0.0358849232825465	-	carboxymuconolactone decarboxylase family protein
RL_RS03040	Rhizobium_leguminosarum_GCF_000009265.1_ASM926v1	95.42	1e-100	0.000235288196203673	-	MULTISPECIES: carboxymuconolactone decarboxylase family protein
SMc02239	Sinorhizobium_meliloti_GCF_000006965.1_ASM696v1	75.82	7e-76	0.0346836092728107	-	hypothetical protein SMc02239
/home/htaboada/sp27/red_etli/bin/footprint_discovery_enero_2018/etli_23_Feb_2018/Rhizobiales/Rhizobium_etli_GCF_000092045.1_ASM9204v1/RHE_RS14820/RHE_RS14820_Rhizobium_etli_GCF_000092045.1_ASM9204v1_Rhizobiales_taxfreq_ortho_bbh.tab
MAFF_RS19630	Mesorhizobium_loti_GCF_000009625.1_ASM962v1	53.71	6e-91	0.0248768987227331	-	N-acetylglucosamine kinase
RHE_RS14820	Rhizobium_etli_GCF_000092045.1_ASM9204v1	100.00	0.0	0.0366364099749059	-	N-acetylglucosamine kinase
REMIM1_RS14660	Rhizobium_etli_GCF_000442435.1_ASM44243v1	98.98	0.0	0.0335212457010614	-	N-acetylglucosamine kinase
RL_RS17295	Rhizobium_leguminosarum_GCF_000009265.1_ASM926v1	90.48	1e-179	0.000286833290732829	-	N-acetylglucosamine kinase
NGR_c35310	Sinorhizobium_fredii_GCF_000018545.1_ASM1854v1	50.00	3e-87	0.0299706311260048	-	BadF
SMc02875	Sinorhizobium_meliloti_GCF_000006965.1_ASM696v1	50.71	6e-88	0.0311841419695002	-	hypothetical protein SMc02875
/home/htaboada/sp27/red_etli/bin/footprint_discovery_enero_2018/etli_23_Feb_2018/Rhizobiales/Rhizobium_etli_GCF_000092045.1_ASM9204v1/RHE_RS05965/RHE_RS05965_Rhizobium_etli_GCF_000092045.1_ASM9204v1_Rhizobiales_taxfreq_ortho_bbh.tab
AAV28_RS02585	Bradyrhizobium_diazoefficiens_GCF_001642675.1_ASM164267v1	57.37	3e-167
BBTA_RS03735	Bradyrhizobium_sp._BTAi1_GCF_000015165.1_ASM1516v1	56.44	1e-162
MAFF_RS22480	Mesorhizobium_loti_GCF_000009625.1_ASM962v1	64.99	0.0
RHE_RS05965	Rhizobium_etli_GCF_000092045.1_ASM9204v1	100.00	0.0	0.0366364099749059	-	ATP-dependent DNA ligase
REMIM1_RS06205	Rhizobium_etli_GCF_000442435.1_ASM44243v1	99.82	0.0	0.0343807648216014	-	ATP-dependent DNA ligase
RL_RS06745	Rhizobium_leguminosarum_GCF_000009265.1_ASM926v1	93.72	0.0	0.000302903231968389	-	ATP-dependent DNA ligase
NGR_c29660	Sinorhizobium_fredii_GCF_000018545.1_ASM1854v1	72.36	0.0
SMc03177	Sinorhizobium_meliloti_GCF_000006965.1_ASM696v1	72.91	0.0
AZC_RS02010	Azorhizobium_caulinodans_GCF_000010525.1_ASM1052v1	55.43	0.0
/home/htaboada/sp27/red_etli/bin/footprint_discovery_enero_2018/etli_23_Feb_2018/Rhizobiales/Rhizobium_etli_GCF_000092045.1_ASM9204v1/RHE_RS10680/RHE_RS10680_Rhizobium_etli_GCF_000092045.1_ASM9204v1_Rhizobiales_taxfreq_ortho_bbh.tab
AAV28_RS12525	Bradyrhizobium_diazoefficiens_GCF_001642675.1_ASM164267v1	75.93	7e-166	0.0248279004841179	-	MULTISPECIES: sugar ABC transporter substrate-binding protein
BBTA_RS09910	Bradyrhizobium_sp._BTAi1_GCF_000015165.1_ASM1516v1	77.36	2e-167	0.0361333517054844	-	sugar ABC transporter substrate-binding protein
MAFF_RS05210	Mesorhizobium_loti_GCF_000009625.1_ASM962v1	38.06	2e-45	0.0277349714950987	-	ribose ABC transporter substrate-binding protein
RHE_RS10680	Rhizobium_etli_GCF_000092045.1_ASM9204v1	100.00	0.0	0.036473036909243	-	sugar ABC transporter substrate-binding protein
REMIM1_RS10525	Rhizobium_etli_GCF_000442435.1_ASM44243v1	100.00	0.0	0.0349895908653173	-	sugar ABC transporter substrate-binding protein
RL_RS12260	Rhizobium_leguminosarum_GCF_000009265.1_ASM926v1	97.81	0.0	0.000275614652511777	-	MULTISPECIES: sugar ABC transporter substrate-binding protein
NGR_b15480	Sinorhizobium_fredii_GCF_000018545.1_ASM1854v1	84.69	0.0	0.0291891283587035	-	sugar ABC transporter substrate-binding protein (plasmid)
SM_b21587	Sinorhizobium_meliloti_GCF_000006965.1_ASM696v1	85.31	0.0	0.0293177594077346	-	sugar uptake ABC transporter substrate-binding protein precursor (plasmid)
/home/htaboada/sp27/red_etli/bin/footprint_discovery_enero_2018/etli_23_Feb_2018/Rhizobiales/Rhizobium_etli_GCF_000092045.1_ASM9204v1/RHE_RS20580/RHE_RS20580_Rhizobium_etli_GCF_000092045.1_ASM9204v1_Rhizobiales_taxfreq_ortho_bbh.tab
MAFF_RS16195	Mesorhizobium_loti_GCF_000009625.1_ASM962v1	65.72	5e-131	0.0303305681965328	-	RNA polymerase factor sigma-32
RHE_RS20580	Rhizobium_etli_GCF_000092045.1_ASM9204v1	100.00	0.0	0.0363505071099958	-	MULTISPECIES: RNA polymerase factor sigma-32
REMIM1_RS20350	Rhizobium_etli_GCF_000442435.1_ASM44243v1	100.00	0.0	0.0347747110851823	-	MULTISPECIES: RNA polymerase factor sigma-32
RL_RS23765	Rhizobium_leguminosarum_GCF_000009265.1_ASM926v1	99.30	0.0	0.000288349322924863	-	MULTISPECIES: RNA polymerase factor sigma-32
NGR_c32660	Sinorhizobium_fredii_GCF_000018545.1_ASM1854v1	75.44	4e-157	0.0278605736542913	rpoH2	RNA polymerase factor sigma-32
SMc03873	Sinorhizobium_meliloti_GCF_000006965.1_ASM696v1	75.79	2e-159	0.0285789829770357	rpoH2	RNA polymerase factor sigma-32
/home/htaboada/sp27/red_etli/bin/footprint_discovery_enero_2018/etli_23_Feb_2018/Rhizobiales/Rhizobium_etli_GCF_000092045.1_ASM9204v1/RHE_RS06795/RHE_RS06795_Rhizobium_etli_GCF_000092045.1_ASM9204v1_Rhizobiales_taxfreq_ortho_bbh.tab
AAV28_RS02940	Bradyrhizobium_diazoefficiens_GCF_001642675.1_ASM164267v1	40.74	5e-07	0.0233612734513008	-	MULTISPECIES: DUF2147 domain-containing protein
BBTA_RS26645	Bradyrhizobium_sp._BTAi1_GCF_000015165.1_ASM1516v1	34.65	9e-09
MAFF_RS31435	Mesorhizobium_loti_GCF_000009625.1_ASM962v1	54.84	7e-30	0.0300097641098387	-	DUF2147 domain-containing protein
RHE_RS06795	Rhizobium_etli_GCF_000092045.1_ASM9204v1	100.00	2e-64	0.0362688205771644	-	DUF2147 domain-containing protein
REMIM1_RS06970	Rhizobium_etli_GCF_000442435.1_ASM44243v1	99.11	2e-64	0.031300821306333	-	MULTISPECIES: DUF2147 domain-containing protein
RL_RS07680	Rhizobium_leguminosarum_GCF_000009265.1_ASM926v1	90.22	4e-59	0.000264396014290726	-	DUF2147 domain-containing protein
NGR_c08080	Sinorhizobium_fredii_GCF_000018545.1_ASM1854v1	76.92	3e-50	0.0314554863838773	-	hypothetical protein NGR_c08080
SMc02391	Sinorhizobium_meliloti_GCF_000006965.1_ASM696v1	68.13	2e-45	0.0285401000069989	-	hypothetical protein SMc02391
/home/htaboada/sp27/red_etli/bin/footprint_discovery_enero_2018/etli_23_Feb_2018/Rhizobiales/Rhizobium_etli_GCF_000092045.1_ASM9204v1/RHE_RS17885/RHE_RS17885_Rhizobium_etli_GCF_000092045.1_ASM9204v1_Rhizobiales_taxfreq_ortho_bbh.tab
AAV28_RS37875	Bradyrhizobium_diazoefficiens_GCF_001642675.1_ASM164267v1	40.85	1e-101	0.0258754912218444	-	potassium
BBTA_RS34535	Bradyrhizobium_sp._BTAi1_GCF_000015165.1_ASM1516v1	39.77	3e-99
MAFF_RS15770	Mesorhizobium_loti_GCF_000009625.1_ASM962v1	63.28	0.0	0.0292514999049253	-	potassium
RHE_RS17885	Rhizobium_etli_GCF_000092045.1_ASM9204v1	100.00	0.0	0.0362279773107486	-	potassium/proton antiporter
REMIM1_RS17650	Rhizobium_etli_GCF_000442435.1_ASM44243v1	100.00	0.0	0.0334496191076831	-	potassium/proton antiporter
RL_RS20695	Rhizobium_leguminosarum_GCF_000009265.1_ASM926v1	96.31	0.0	0.000283801226348761	-	potassium
AZC_RS08150	Azorhizobium_caulinodans_GCF_000010525.1_ASM1052v1	40.61	4e-92	0.0522733316687068	-	potassium
/home/htaboada/sp27/red_etli/bin/footprint_discovery_enero_2018/etli_23_Feb_2018/Rhizobiales/Rhizobium_etli_GCF_000092045.1_ASM9204v1/RHE_RS04715/RHE_RS04715_Rhizobium_etli_GCF_000092045.1_ASM9204v1_Rhizobiales_taxfreq_ortho_bbh.tab
AAV28_RS09660	Bradyrhizobium_diazoefficiens_GCF_001642675.1_ASM164267v1	70.25	0.0	0.0279444829288542	-	MULTISPECIES: chorismate synthase
BBTA_RS11515	Bradyrhizobium_sp._BTAi1_GCF_000015165.1_ASM1516v1	70.72	0.0	0.0377043669970272	-	chorismate synthase
MAFF_RS30420	Mesorhizobium_loti_GCF_000009625.1_ASM962v1	80.27	0.0	0.0257809829670528	-	chorismate synthase
RHE_RS04715	Rhizobium_etli_GCF_000092045.1_ASM9204v1	100.00	0.0	0.0361871340443329	-	chorismate synthase
REMIM1_RS05140	Rhizobium_etli_GCF_000442435.1_ASM44243v1	100.00	0.0	0.0344165781182906	-	chorismate synthase
RL_RS05235	Rhizobium_leguminosarum_GCF_000009265.1_ASM926v1	97.26	0.0	0.000314728283066254	-	chorismate synthase
NGR_c05200	Sinorhizobium_fredii_GCF_000018545.1_ASM1854v1	86.30	0.0	0.034268896346162	aroC	chorismate synthase
SMc00007	Sinorhizobium_meliloti_GCF_000006965.1_ASM696v1	87.67	0.0	0.0368221726248338	aroC	chorismate synthase
AZC_RS09065	Azorhizobium_caulinodans_GCF_000010525.1_ASM1052v1	72.65	0.0
/home/htaboada/sp27/red_etli/bin/footprint_discovery_enero_2018/etli_23_Feb_2018/Rhizobiales/Rhizobium_etli_GCF_000092045.1_ASM9204v1/RHE_RS15965/RHE_RS15965_Rhizobium_etli_GCF_000092045.1_ASM9204v1_Rhizobiales_taxfreq_ortho_bbh.tab
AAV28_RS03975	Bradyrhizobium_diazoefficiens_GCF_001642675.1_ASM164267v1	64.37	0.0	0.0300396644043072	-	MULTISPECIES: glycerol kinase
BBTA_RS33105	Bradyrhizobium_sp._BTAi1_GCF_000015165.1_ASM1516v1	64.37	0.0
MAFF_RS03970	Mesorhizobium_loti_GCF_000009625.1_ASM962v1	75.15	0.0	0.0324012127561037	-	glycerol kinase
RHE_RS15965	Rhizobium_etli_GCF_000092045.1_ASM9204v1	100.00	0.0	0.0361054475115015	glpK	glycerol kinase
REMIM1_RS15720	Rhizobium_etli_GCF_000442435.1_ASM44243v1	99.80	0.0	0.0297966628453879	-	glycerol kinase
RL_RS18375	Rhizobium_leguminosarum_GCF_000009265.1_ASM926v1	94.37	0.0	0.00032079241183439	-	glycerol kinase
NGR_c23840	Sinorhizobium_fredii_GCF_000018545.1_ASM1854v1	78.14	0.0	0.0432171030317618	glpK	glycerol kinase
SM_b21009	Sinorhizobium_meliloti_GCF_000006965.1_ASM696v1	79.35	0.0	0.0381053106360476	glpK	glycerol kinase (plasmid)
AZC_RS14020	Azorhizobium_caulinodans_GCF_000010525.1_ASM1052v1	47.59	6e-149
/home/htaboada/sp27/red_etli/bin/footprint_discovery_enero_2018/etli_23_Feb_2018/Rhizobiales/Rhizobium_etli_GCF_000092045.1_ASM9204v1/RHE_RS14810/RHE_RS14810_Rhizobium_etli_GCF_000092045.1_ASM9204v1_Rhizobiales_taxfreq_ortho_bbh.tab
MAFF_RS19645	Mesorhizobium_loti_GCF_000009625.1_ASM962v1	74.11	2e-166	0.0265975751877287	-	sugar ABC transporter permease
RHE_RS14810	Rhizobium_etli_GCF_000092045.1_ASM9204v1	100.00	0.0	0.0361054475115015	-	sugar ABC transporter permease
REMIM1_RS14650	Rhizobium_etli_GCF_000442435.1_ASM44243v1	100.00	0.0	0.0328766063606564	-	sugar ABC transporter permease
RL_RS17285	Rhizobium_leguminosarum_GCF_000009265.1_ASM926v1	95.87	0.0	0.00028865252936327	-	sugar ABC transporter permease
NGR_c35280	Sinorhizobium_fredii_GCF_000018545.1_ASM1854v1	83.81	0.0	0.0389188378116047	-	binding-protein-dependent transport system inner membrane protein
SMc02872	Sinorhizobium_meliloti_GCF_000006965.1_ASM696v1	82.54	0.0	0.0341392476922957	-	ABC transporter permease
/home/htaboada/sp27/red_etli/bin/footprint_discovery_enero_2018/etli_23_Feb_2018/Rhizobiales/Rhizobium_etli_GCF_000092045.1_ASM9204v1/RHE_RS19040/RHE_RS19040_Rhizobium_etli_GCF_000092045.1_ASM9204v1_Rhizobiales_taxfreq_ortho_bbh.tab
MAFF_RS27115	Mesorhizobium_loti_GCF_000009625.1_ASM962v1	75.96	1e-54
RHE_RS19040	Rhizobium_etli_GCF_000092045.1_ASM9204v1	100.00	8e-96	0.0360646042450857	-	DUF779 domain-containing protein
REMIM1_RS18810	Rhizobium_etli_GCF_000442435.1_ASM44243v1	100.00	9e-96	0.0335212457010614	-	DUF779 domain-containing protein
RL_RS21995	Rhizobium_leguminosarum_GCF_000009265.1_ASM926v1	92.31	4e-89	0.00036900223554107	-	DUF779 domain-containing protein
NGR_c23140	Sinorhizobium_fredii_GCF_000018545.1_ASM1854v1	85.83	2e-76	0.0291500532203385	-	hypothetical protein NGR_c23140
SMc02688	Sinorhizobium_meliloti_GCF_000006965.1_ASM696v1	85.71	6e-76	0.0350335560031417	-	hypothetical protein SMc02688
AZC_RS09930	Azorhizobium_caulinodans_GCF_000010525.1_ASM1052v1	66.67	6e-50	0.0701376158894688	-	DUF779 domain-containing protein
/home/htaboada/sp27/red_etli/bin/footprint_discovery_enero_2018/etli_23_Feb_2018/Rhizobiales/Rhizobium_etli_GCF_000092045.1_ASM9204v1/RHE_RS07270/RHE_RS07270_Rhizobium_etli_GCF_000092045.1_ASM9204v1_Rhizobiales_taxfreq_ortho_bbh.tab
BBTA_RS01025	Bradyrhizobium_sp._BTAi1_GCF_000015165.1_ASM1516v1	43.75	3e-29	0.0397008655966962	-	endonuclease domain-containing protein
RHE_RS07270	Rhizobium_etli_GCF_000092045.1_ASM9204v1	100.00	8e-89	0.0359829177122543	-	endonuclease domain-containing protein
REMIM1_RS07445	Rhizobium_etli_GCF_000442435.1_ASM44243v1	100.00	9e-89	0.0348105243818715	-	endonuclease domain-containing protein
NGR_c05590	Sinorhizobium_fredii_GCF_000018545.1_ASM1854v1	72.27	3e-66	0.0376293582455575	-	hypothetical protein NGR_c05590
AZC_RS00405	Azorhizobium_caulinodans_GCF_000010525.1_ASM1052v1	43.97	9e-31	0.0645550270704807	-	endonuclease domain-containing protein
/home/htaboada/sp27/red_etli/bin/footprint_discovery_enero_2018/etli_23_Feb_2018/Rhizobiales/Rhizobium_etli_GCF_000092045.1_ASM9204v1/RHE_RS00890/RHE_RS00890_Rhizobium_etli_GCF_000092045.1_ASM9204v1_Rhizobiales_taxfreq_ortho_bbh.tab
AAV28_RS04045	Bradyrhizobium_diazoefficiens_GCF_001642675.1_ASM164267v1	50.85	0.0	0.0279444829288542	-	MULTISPECIES: ABC transporter substrate-binding protein
BBTA_RS33045	Bradyrhizobium_sp._BTAi1_GCF_000015165.1_ASM1516v1	50.33	0.0
MAFF_RS22530	Mesorhizobium_loti_GCF_000009625.1_ASM962v1	45.67	8e-174	0.0279391195502677	-	ABC transporter substrate-binding protein
RHE_RS00890	Rhizobium_etli_GCF_000092045.1_ASM9204v1	100.00	0.0	0.0359829177122543	-	ABC transporter substrate-binding protein
REMIM1_RS01330	Rhizobium_etli_GCF_000442435.1_ASM44243v1	99.84	0.0	0.0285790107579562	-	ABC transporter substrate-binding protein
RL_RS00975	Rhizobium_leguminosarum_GCF_000009265.1_ASM926v1	93.28	0.0	0.000268034491551607	-	ABC transporter substrate-binding protein
NGR_c34820	Sinorhizobium_fredii_GCF_000018545.1_ASM1854v1	68.55	0.0	0.0286420764215926	-	extracellular solute-binding protein
SMc02832	Sinorhizobium_meliloti_GCF_000006965.1_ASM696v1	67.97	0.0	0.0277235576362265	-	periplasmic binding protein
AZC_RS00670	Azorhizobium_caulinodans_GCF_000010525.1_ASM1052v1	54.42	0.0	0.0562318946494439	-	ABC transporter substrate-binding protein
/home/htaboada/sp27/red_etli/bin/footprint_discovery_enero_2018/etli_23_Feb_2018/Rhizobiales/Rhizobium_etli_GCF_000092045.1_ASM9204v1/RHE_RS15470/RHE_RS15470_Rhizobium_etli_GCF_000092045.1_ASM9204v1_Rhizobiales_taxfreq_ortho_bbh.tab
MAFF_RS04575	Mesorhizobium_loti_GCF_000009625.1_ASM962v1	29.30	8e-47	0.0221938099976552	-	hypothetical protein
RHE_RS15470	Rhizobium_etli_GCF_000092045.1_ASM9204v1	100.00	0.0	0.0359420744458386	-	hypothetical protein
REMIM1_RS15240	Rhizobium_etli_GCF_000442435.1_ASM44243v1	99.22	0.0	0.0334138058109939	-	hypothetical protein
RL_RS17865	Rhizobium_leguminosarum_GCF_000009265.1_ASM926v1	81.78	0.0	0.000292897419500965	-	hypothetical protein
/home/htaboada/sp27/red_etli/bin/footprint_discovery_enero_2018/etli_23_Feb_2018/Rhizobiales/Rhizobium_etli_GCF_000092045.1_ASM9204v1/RHE_RS20960/RHE_RS20960_Rhizobium_etli_GCF_000092045.1_ASM9204v1_Rhizobiales_taxfreq_ortho_bbh.tab
AAV28_RS41005	Bradyrhizobium_diazoefficiens_GCF_001642675.1_ASM164267v1	79.07	0.0	0.0286777964452627	-	MULTISPECIES: aspartate-semialdehyde dehydrogenase
BBTA_RS01660	Bradyrhizobium_sp._BTAi1_GCF_000015165.1_ASM1516v1	79.94	0.0	0.0409773155210747	-	aspartate-semialdehyde dehydrogenase
MAFF_RS18135	Mesorhizobium_loti_GCF_000009625.1_ASM962v1	82.85	0.0	0.0310013403778022	-	MULTISPECIES: aspartate-semialdehyde dehydrogenase
RHE_RS20960	Rhizobium_etli_GCF_000092045.1_ASM9204v1	100.00	0.0	0.0358195446465914	-	aspartate-semialdehyde dehydrogenase
REMIM1_RS20835	Rhizobium_etli_GCF_000442435.1_ASM44243v1	99.71	0.0	0.0333779925143047	-	MULTISPECIES: aspartate-semialdehyde dehydrogenase
RL_RS24260	Rhizobium_leguminosarum_GCF_000009265.1_ASM926v1	97.09	0.0	0.000308057741421304	-	aspartate-semialdehyde dehydrogenase
NGR_c33220	Sinorhizobium_fredii_GCF_000018545.1_ASM1854v1	92.73	0.0	0.0332138676103052	-	aspartate-semialdehyde dehydrogenase
SMc04410	Sinorhizobium_meliloti_GCF_000006965.1_ASM696v1	90.70	0.0	0.0328949926511187	asd	aspartate-semialdehyde dehydrogenase
AZC_RS19225	Azorhizobium_caulinodans_GCF_000010525.1_ASM1052v1	78.20	0.0	0.0633370076917924	-	aspartate-semialdehyde dehydrogenase
/home/htaboada/sp27/red_etli/bin/footprint_discovery_enero_2018/etli_23_Feb_2018/Rhizobiales/Rhizobium_etli_GCF_000092045.1_ASM9204v1/RHE_RS12355/RHE_RS12355_Rhizobium_etli_GCF_000092045.1_ASM9204v1_Rhizobiales_taxfreq_ortho_bbh.tab
MAFF_RS03300	Mesorhizobium_loti_GCF_000009625.1_ASM962v1	57.45	2e-89	0.0248768987227331	-	ABC transporter permease
RHE_RS12355	Rhizobium_etli_GCF_000092045.1_ASM9204v1	100.00	0.0	0.0358195446465914	-	MULTISPECIES: ABC transporter permease
REMIM1_RS12190	Rhizobium_etli_GCF_000442435.1_ASM44243v1	99.25	0.0	0.0327333531738997	-	amino acid ABC transporter permease
RL_RS14215	Rhizobium_leguminosarum_GCF_000009265.1_ASM926v1	94.78	0.0	0.000308967360736525	-	ABC transporter permease
NGR_c17190	Sinorhizobium_fredii_GCF_000018545.1_ASM1854v1	66.79	6e-130	0.0300878565411	-	amino acid ABC transporter permease
SMc00139	Sinorhizobium_meliloti_GCF_000006965.1_ASM696v1	69.40	8e-135	0.0332060564114129	-	amino acid ABC transporter permease
/home/htaboada/sp27/red_etli/bin/footprint_discovery_enero_2018/etli_23_Feb_2018/Rhizobiales/Rhizobium_etli_GCF_000092045.1_ASM9204v1/RHE_RS08935/RHE_RS08935_Rhizobium_etli_GCF_000092045.1_ASM9204v1_Rhizobiales_taxfreq_ortho_bbh.tab
AAV28_RS40210	Bradyrhizobium_diazoefficiens_GCF_001642675.1_ASM164267v1	69.32	0.0
BBTA_RS02700	Bradyrhizobium_sp._BTAi1_GCF_000015165.1_ASM1516v1	69.09	0.0
MAFF_RS33740	Mesorhizobium_loti_GCF_000009625.1_ASM962v1	75.00	0.0	0.0262476070931533	-	homogentisate 1,2-dioxygenase
RHE_RS08935	Rhizobium_etli_GCF_000092045.1_ASM9204v1	100.00	0.0	0.0357787013801757	-	homogentisate 1,2-dioxygenase
REMIM1_RS09100	Rhizobium_etli_GCF_000442435.1_ASM44243v1	99.77	0.0	0.0326975398772105	-	homogentisate 1,2-dioxygenase
RL_RS09705	Rhizobium_leguminosarum_GCF_000009265.1_ASM926v1	95.42	0.0	0.000304116057722016	-	homogentisate 1,2-dioxygenase
NGR_c29980	Sinorhizobium_fredii_GCF_000018545.1_ASM1854v1	83.26	0.0	0.0193031183523421	hmgA	homogentisate 1,2-dioxygenase
SMc03208	Sinorhizobium_meliloti_GCF_000006965.1_ASM696v1	84.76	0.0	0.0274124938759322	hmgA	homogentisate 1,2-dioxygenase
/home/htaboada/sp27/red_etli/bin/footprint_discovery_enero_2018/etli_23_Feb_2018/Rhizobiales/Rhizobium_etli_GCF_000092045.1_ASM9204v1/RHE_RS21035/RHE_RS21035_Rhizobium_etli_GCF_000092045.1_ASM9204v1_Rhizobiales_taxfreq_ortho_bbh.tab
AAV28_RS03415	Bradyrhizobium_diazoefficiens_GCF_001642675.1_ASM164267v1	64.29	0.0	0.0316634300477832	prpE	MULTISPECIES: propionyl-CoA synthetase
BBTA_RS04450	Bradyrhizobium_sp._BTAi1_GCF_000015165.1_ASM1516v1	65.39	0.0	0.0283110047330109	prpE	propionyl-CoA synthetase
MAFF_RS21655	Mesorhizobium_loti_GCF_000009625.1_ASM962v1	66.40	0.0	0.0337427571186427	prpE	propionyl-CoA synthetase
RHE_RS21035	Rhizobium_etli_GCF_000092045.1_ASM9204v1	100.00	0.0	0.0357378581137599	prpE	propionyl-CoA synthetase
REMIM1_RS20910	Rhizobium_etli_GCF_000442435.1_ASM44243v1	99.69	0.0	0.0328407930639672	prpE	propionyl-CoA synthetase
RL_RS24335	Rhizobium_leguminosarum_GCF_000009265.1_ASM926v1	89.47	0.0	0.000291381387308931	prpE	propionyl-CoA synthetase
NGR_c33370	Sinorhizobium_fredii_GCF_000018545.1_ASM1854v1	69.87	0.0	0.0326668156731943	-	AMP-dependent synthetase and ligase
SMc04095	Sinorhizobium_meliloti_GCF_000006965.1_ASM696v1	68.30	0.0	0.0334782372016704	-	acyl-COA synthetase
AZC_RS07605	Azorhizobium_caulinodans_GCF_000010525.1_ASM1052v1	66.61	0.0
/home/htaboada/sp27/red_etli/bin/footprint_discovery_enero_2018/etli_23_Feb_2018/Rhizobiales/Rhizobium_etli_GCF_000092045.1_ASM9204v1/RHE_RS16110/RHE_RS16110_Rhizobium_etli_GCF_000092045.1_ASM9204v1_Rhizobiales_taxfreq_ortho_bbh.tab
AAV28_RS24320	Bradyrhizobium_diazoefficiens_GCF_001642675.1_ASM164267v1	30.13	2e-51	0.0272111694124456	-	MULTISPECIES: MFS transporter
BBTA_RS12545	Bradyrhizobium_sp._BTAi1_GCF_000015165.1_ASM1516v1	28.32	1e-24	0.0391771938328486	-	MFS transporter
MAFF_RS13060	Mesorhizobium_loti_GCF_000009625.1_ASM962v1	31.69	2e-08	0.0258101469749341	-	MFS transporter
RHE_RS16110	Rhizobium_etli_GCF_000092045.1_ASM9204v1	100.00	0.0	0.0356970148473442	-	MFS transporter
REMIM1_RS15865	Rhizobium_etli_GCF_000442435.1_ASM44243v1	100.00	0.0	0.0314798877897788	-	MFS transporter
RL_RS18510	Rhizobium_leguminosarum_GCF_000009265.1_ASM926v1	93.06	0.0	0.00030472247059883	-	MFS transporter
SMc04362	Sinorhizobium_meliloti_GCF_000006965.1_ASM696v1	27.48	1e-36	0.0368221726248338	-	transporter
AZC_RS14780	Azorhizobium_caulinodans_GCF_000010525.1_ASM1052v1	77.85	0.0	0.0545063671963021	-	MFS transporter
/home/htaboada/sp27/red_etli/bin/footprint_discovery_enero_2018/etli_23_Feb_2018/Rhizobiales/Rhizobium_etli_GCF_000092045.1_ASM9204v1/RHE_RS24980/RHE_RS24980_Rhizobium_etli_GCF_000092045.1_ASM9204v1_Rhizobiales_taxfreq_ortho_bbh.tab
MAFF_RS20155	Mesorhizobium_loti_GCF_000009625.1_ASM962v1	52.72	4e-110	0.0235353543601942	-	AraC family transcriptional regulator
RHE_RS24980	Rhizobium_etli_GCF_000092045.1_ASM9204v1	100.00	0.0	0.0356153283145128	-	AraC family transcriptional regulator
REMIM1_RS25185	Rhizobium_etli_GCF_000442435.1_ASM44243v1	98.70	0.0	0.028543197461267	-	AraC family transcriptional regulator
RL_RS29735	Rhizobium_leguminosarum_GCF_000009265.1_ASM926v1	35.13	5e-53	0.000283194813471947	-	AraC family transcriptional regulator
/home/htaboada/sp27/red_etli/bin/footprint_discovery_enero_2018/etli_23_Feb_2018/Rhizobiales/Rhizobium_etli_GCF_000092045.1_ASM9204v1/RHE_RS14515/RHE_RS14515_Rhizobium_etli_GCF_000092045.1_ASM9204v1_Rhizobiales_taxfreq_ortho_bbh.tab
AAV28_RS29940	Bradyrhizobium_diazoefficiens_GCF_001642675.1_ASM164267v1	52.07	2e-90	0.0244874334943568	-	MULTISPECIES: outer membrane protein assembly factor BamD
BBTA_RS28845	Bradyrhizobium_sp._BTAi1_GCF_000015165.1_ASM1516v1	52.89	3e-91
MAFF_RS07290	Mesorhizobium_loti_GCF_000009625.1_ASM962v1	58.48	2e-123	0.0205897895641847	-	outer membrane protein assembly factor BamD
RHE_RS14515	Rhizobium_etli_GCF_000092045.1_ASM9204v1	100.00	0.0	0.0356153283145128	-	outer membrane protein assembly factor BamD
REMIM1_RS14355	Rhizobium_etli_GCF_000442435.1_ASM44243v1	100.00	0.0	0.0318380207566705	-	outer membrane protein assembly factor BamD
RL_RS16975	Rhizobium_leguminosarum_GCF_000009265.1_ASM926v1	98.22	0.0	0.000292594213062558	-	outer membrane protein assembly factor BamD
NGR_c20990	Sinorhizobium_fredii_GCF_000018545.1_ASM1854v1	74.81	3e-149	0.029501729465624	comL	competence lipoprotein ComL
SMc01876	Sinorhizobium_meliloti_GCF_000006965.1_ASM696v1	76.36	2e-150	0.0261682388347552	-	hypothetical protein SMc01876
AZC_RS23405	Azorhizobium_caulinodans_GCF_000010525.1_ASM1052v1	49.64	1e-96	0.0556228849600997	-	outer membrane protein assembly factor BamD
/home/htaboada/sp27/red_etli/bin/footprint_discovery_enero_2018/etli_23_Feb_2018/Rhizobiales/Rhizobium_etli_GCF_000092045.1_ASM9204v1/RHE_RS24970/RHE_RS24970_Rhizobium_etli_GCF_000092045.1_ASM9204v1_Rhizobiales_taxfreq_ortho_bbh.tab
RHE_RS24970	Rhizobium_etli_GCF_000092045.1_ASM9204v1	100.00	0.0	0.0355336417816813	-	sugar ABC transporter permease
REMIM1_RS25175	Rhizobium_etli_GCF_000442435.1_ASM44243v1	100.00	0.0	0.0290803969116045	-	sugar ABC transporter permease
RL_RS03365	Rhizobium_leguminosarum_GCF_000009265.1_ASM926v1	55.90	2e-117	0.000263789601413912	-	sugar ABC transporter permease
/home/htaboada/sp27/red_etli/bin/footprint_discovery_enero_2018/etli_23_Feb_2018/Rhizobiales/Rhizobium_etli_GCF_000092045.1_ASM9204v1/RHE_RS20815/RHE_RS20815_Rhizobium_etli_GCF_000092045.1_ASM9204v1_Rhizobiales_taxfreq_ortho_bbh.tab
AAV28_RS37845	Bradyrhizobium_diazoefficiens_GCF_001642675.1_ASM164267v1	64.60	2e-77
MAFF_RS06995	Mesorhizobium_loti_GCF_000009625.1_ASM962v1	75.76	2e-99	0.0158068922716546	-	molybdate ABC transporter permease subunit
RHE_RS20815	Rhizobium_etli_GCF_000092045.1_ASM9204v1	100.00	3e-130	0.0354519552488499	-	molybdate ABC transporter permease subunit
REMIM1_RS20690	Rhizobium_etli_GCF_000442435.1_ASM44243v1	99.14	2e-129	0.0331989260308589	-	molybdate ABC transporter permease subunit
RL_RS24115	Rhizobium_leguminosarum_GCF_000009265.1_ASM926v1	94.85	4e-124	0.000257119059768963	-	molybdate ABC transporter permease subunit
NGR_c29850	Sinorhizobium_fredii_GCF_000018545.1_ASM1854v1	78.87	2e-96	0.0311428852769568	modB	molybdate ABC transporter permease
SMc03197	Sinorhizobium_meliloti_GCF_000006965.1_ASM696v1	78.87	1e-98	0.0387663211266729	modB	molybdate ABC transporter permease
AZC_RS12265	Azorhizobium_caulinodans_GCF_000010525.1_ASM1052v1	55.61	2e-47	0.0765322176275825	-	molybdate ABC transporter permease subunit
/home/htaboada/sp27/red_etli/bin/footprint_discovery_enero_2018/etli_23_Feb_2018/Rhizobiales/Rhizobium_etli_GCF_000092045.1_ASM9204v1/RHE_RS04320/RHE_RS04320_Rhizobium_etli_GCF_000092045.1_ASM9204v1_Rhizobiales_taxfreq_ortho_bbh.tab
AAV28_RS15170	Bradyrhizobium_diazoefficiens_GCF_001642675.1_ASM164267v1	71.37	1e-107
BBTA_RS16190	Bradyrhizobium_sp._BTAi1_GCF_000015165.1_ASM1516v1	70.82	1e-108	0.0293256187754656	-	iron-sulfur cluster carrier protein ApbC
MAFF_RS22120	Mesorhizobium_loti_GCF_000009625.1_ASM962v1	80.24	4e-133	0.0280849395896741	-	Fe-S-binding ATPase
RHE_RS04320	Rhizobium_etli_GCF_000092045.1_ASM9204v1	100.00	0.0	0.0353294254496027	-	Fe-S-binding ATPase
REMIM1_RS04745	Rhizobium_etli_GCF_000442435.1_ASM44243v1	99.49	0.0	0.0304054888891038	-	Fe-S-binding ATPase
RL_RS04805	Rhizobium_leguminosarum_GCF_000009265.1_ASM926v1	97.96	1e-164	0.000225282383736249	-	Fe-S-binding ATPase
NGR_c04410	Sinorhizobium_fredii_GCF_000018545.1_ASM1854v1	85.48	3e-144	0.0279387239310214	-	ATP-binding Mrp family protein
SMc00876	Sinorhizobium_meliloti_GCF_000006965.1_ASM696v1	84.68	2e-142	0.022435473711224	-	ATP-binding MRP protein
AZC_RS17310	Azorhizobium_caulinodans_GCF_000010525.1_ASM1052v1	67.21	2e-109	0.0583634285621484	-	iron-sulfur cluster carrier protein ApbC
/home/htaboada/sp27/red_etli/bin/footprint_discovery_enero_2018/etli_23_Feb_2018/Rhizobiales/Rhizobium_etli_GCF_000092045.1_ASM9204v1/RHE_RS01115/RHE_RS01115_Rhizobium_etli_GCF_000092045.1_ASM9204v1_Rhizobiales_taxfreq_ortho_bbh.tab
AAV28_RS12665	Bradyrhizobium_diazoefficiens_GCF_001642675.1_ASM164267v1	49.30	6e-86	0.021135143133632	-	MULTISPECIES: ABC transporter permease
BBTA_RS30345	Bradyrhizobium_sp._BTAi1_GCF_000015165.1_ASM1516v1	51.40	1e-89
MAFF_RS05940	Mesorhizobium_loti_GCF_000009625.1_ASM962v1	53.67	3e-90	0.0292514999049253	-	ABC transporter permease
RHE_RS01115	Rhizobium_etli_GCF_000092045.1_ASM9204v1	100.00	0.0	0.0351660523839398	-	ABC transporter permease
REMIM1_RS01545	Rhizobium_etli_GCF_000442435.1_ASM44243v1	99.37	0.0
RL_RS01195	Rhizobium_leguminosarum_GCF_000009265.1_ASM926v1	90.76	0.0	0.000203148313732553	-	ABC transporter permease
NGR_a01430	Sinorhizobium_fredii_GCF_000018545.1_ASM1854v1	39.86	1e-69
AZC_RS13950	Azorhizobium_caulinodans_GCF_000010525.1_ASM1052v1	64.10	2e-122
/home/htaboada/sp27/red_etli/bin/footprint_discovery_enero_2018/etli_23_Feb_2018/Rhizobiales/Rhizobium_etli_GCF_000092045.1_ASM9204v1/RHE_RS06125/RHE_RS06125_Rhizobium_etli_GCF_000092045.1_ASM9204v1_Rhizobiales_taxfreq_ortho_bbh.tab
MAFF_RS27580	Mesorhizobium_loti_GCF_000009625.1_ASM962v1	39.74	5e-09
RHE_RS06125	Rhizobium_etli_GCF_000092045.1_ASM9204v1	100.00	2e-165	0.0350843658511083	-	ammonia-dependent NAD(+) synthetase
REMIM1_RS06365	Rhizobium_etli_GCF_000442435.1_ASM44243v1	99.64	4e-164	0.0329840462507239	-	ammonia-dependent NAD(+) synthetase
RL_RS06945	Rhizobium_leguminosarum_GCF_000009265.1_ASM926v1	94.58	2e-156	0.000316547521696695	-	ammonia-dependent NAD(+) synthetase
NGR_b19180	Sinorhizobium_fredii_GCF_000018545.1_ASM1854v1	38.10	1e-11
SM_b20649	Sinorhizobium_meliloti_GCF_000006965.1_ASM696v1	38.10	2e-11
/home/htaboada/sp27/red_etli/bin/footprint_discovery_enero_2018/etli_23_Feb_2018/Rhizobiales/Rhizobium_etli_GCF_000092045.1_ASM9204v1/RHE_RS20025/RHE_RS20025_Rhizobium_etli_GCF_000092045.1_ASM9204v1_Rhizobiales_taxfreq_ortho_bbh.tab
AAV28_RS41210	Bradyrhizobium_diazoefficiens_GCF_001642675.1_ASM164267v1	77.92	0.0	0.0262159582116055	-	MULTISPECIES: translational GTPase TypA
BBTA_RS01250	Bradyrhizobium_sp._BTAi1_GCF_000015165.1_ASM1516v1	78.42	0.0	0.0380316618494319	typA	translational GTPase TypA
MAFF_RS17120	Mesorhizobium_loti_GCF_000009625.1_ASM962v1	86.38	0.0	0.0295431399837381	-	translational GTPase TypA
RHE_RS20025	Rhizobium_etli_GCF_000092045.1_ASM9204v1	100.00	0.0	0.0350435225846926	typA	MULTISPECIES: translational GTPase TypA
REMIM1_RS19795	Rhizobium_etli_GCF_000442435.1_ASM44243v1	100.00	0.0	0.0325184733937647	-	MULTISPECIES: translational GTPase TypA
RL_RS23220	Rhizobium_leguminosarum_GCF_000009265.1_ASM926v1	89.77	0.0	0.000314425076627847	-	translational GTPase TypA
NGR_c32000	Sinorhizobium_fredii_GCF_000018545.1_ASM1854v1	90.91	0.0	0.0307521338933061	-	GTP-binding protein TypA
SMc03242	Sinorhizobium_meliloti_GCF_000006965.1_ASM696v1	91.40	0.0	0.0331671734413761	typA	GTP-binding protein
AZC_RS01685	Azorhizobium_caulinodans_GCF_000010525.1_ASM1052v1	82.83	0.0	0.0637430141513552	-	translational GTPase TypA
/home/htaboada/sp27/red_etli/bin/footprint_discovery_enero_2018/etli_23_Feb_2018/Rhizobiales/Rhizobium_etli_GCF_000092045.1_ASM9204v1/RHE_RS19980/RHE_RS19980_Rhizobium_etli_GCF_000092045.1_ASM9204v1_Rhizobiales_taxfreq_ortho_bbh.tab
MAFF_RS17510	Mesorhizobium_loti_GCF_000009625.1_ASM962v1	34.98	1e-24	0.0219021699188424	-	tail protein
RHE_RS19980	Rhizobium_etli_GCF_000092045.1_ASM9204v1	100.00	0.0	0.0350435225846926	-	membrane protein
REMIM1_RS19750	Rhizobium_etli_GCF_000442435.1_ASM44243v1	99.75	0.0	0.0334138058109939	-	hypothetical protein
RL_RS23175	Rhizobium_leguminosarum_GCF_000009265.1_ASM926v1	80.77	1e-171	0.000323521269780051	-	membrane protein
NGR_c32090	Sinorhizobium_fredii_GCF_000018545.1_ASM1854v1	40.33	9e-50	0.030673983616576	-	hypothetical protein NGR_c32090
SMc03233	Sinorhizobium_meliloti_GCF_000006965.1_ASM696v1	42.42	5e-48	0.0299398869283231	-	hypothetical protein SMc03233
/home/htaboada/sp27/red_etli/bin/footprint_discovery_enero_2018/etli_23_Feb_2018/Rhizobiales/Rhizobium_etli_GCF_000092045.1_ASM9204v1/RHE_RS08300/RHE_RS08300_Rhizobium_etli_GCF_000092045.1_ASM9204v1_Rhizobiales_taxfreq_ortho_bbh.tab
AAV28_RS21135	Bradyrhizobium_diazoefficiens_GCF_001642675.1_ASM164267v1	67.05	0.0	0.0251159879369927	-	MULTISPECIES: proline--tRNA ligase
BBTA_RS21170	Bradyrhizobium_sp._BTAi1_GCF_000015165.1_ASM1516v1	66.29	0.0	0.0371806952331796	-	proline--tRNA ligase
MAFF_RS06535	Mesorhizobium_loti_GCF_000009625.1_ASM962v1	74.89	0.0	0.0301847481571263	-	proline--tRNA ligase
RHE_RS08300	Rhizobium_etli_GCF_000092045.1_ASM9204v1	100.00	0.0	0.0350435225846926	-	proline--tRNA ligase
REMIM1_RS08460	Rhizobium_etli_GCF_000442435.1_ASM44243v1	100.00	0.0	0.0329124196573455	-	proline--tRNA ligase
RL_RS08940	Rhizobium_leguminosarum_GCF_000009265.1_ASM926v1	97.27	0.0	0.000312605837997406	-	proline--tRNA ligase
NGR_c10680	Sinorhizobium_fredii_GCF_000018545.1_ASM1854v1	87.95	0.0	0.0376684333839226	proS	prolyl-tRNA synthetase
SMc01934	Sinorhizobium_meliloti_GCF_000006965.1_ASM696v1	87.50	0.0	0.0349169070930314	proS	prolyl-tRNA synthetase
AZC_RS08750	Azorhizobium_caulinodans_GCF_000010525.1_ASM1052v1	69.86	0.0	0.060494962474853	-	proline--tRNA ligase
/home/htaboada/sp27/red_etli/bin/footprint_discovery_enero_2018/etli_23_Feb_2018/Rhizobiales/Rhizobium_etli_GCF_000092045.1_ASM9204v1/RHE_RS04480/RHE_RS04480_Rhizobium_etli_GCF_000092045.1_ASM9204v1_Rhizobiales_taxfreq_ortho_bbh.tab
AAV28_RS09130	Bradyrhizobium_diazoefficiens_GCF_001642675.1_ASM164267v1	57.70	0.0
BBTA_RS10985	Bradyrhizobium_sp._BTAi1_GCF_000015165.1_ASM1516v1	60.03	0.0
MAFF_RS30315	Mesorhizobium_loti_GCF_000009625.1_ASM962v1	73.54	0.0	0.0215230378163857	-	glycine--tRNA ligase subunit beta
RHE_RS04480	Rhizobium_etli_GCF_000092045.1_ASM9204v1	100.00	0.0	0.0350435225846926	-	glycine--tRNA ligase subunit beta
REMIM1_RS04905	Rhizobium_etli_GCF_000442435.1_ASM44243v1	99.57	0.0	0.0331631127341697	-	glycine--tRNA ligase subunit beta
RL_RS04955	Rhizobium_leguminosarum_GCF_000009265.1_ASM926v1	94.60	0.0	0.000274705033196557	-	glycine--tRNA ligase subunit beta
NGR_c04670	Sinorhizobium_fredii_GCF_000018545.1_ASM1854v1	80.58	0.0	0.0207879736102146	glyS	glycyl-tRNA synthetase subunit beta
SMc00851	Sinorhizobium_meliloti_GCF_000006965.1_ASM696v1	79.89	0.0	0.0117037739810718	glyS	glycyl-tRNA synthetase subunit beta
AZC_RS05290	Azorhizobium_caulinodans_GCF_000010525.1_ASM1052v1	63.01	0.0	0.0661790529087318	-	glycine--tRNA ligase subunit beta
/home/htaboada/sp27/red_etli/bin/footprint_discovery_enero_2018/etli_23_Feb_2018/Rhizobiales/Rhizobium_etli_GCF_000092045.1_ASM9204v1/RHE_RS21275/RHE_RS21275_Rhizobium_etli_GCF_000092045.1_ASM9204v1_Rhizobiales_taxfreq_ortho_bbh.tab
RHE_RS21275	Rhizobium_etli_GCF_000092045.1_ASM9204v1	100.00	0.0	0.0349618360518611	-	MULTISPECIES: plasmid replication protein RepCa2
REMIM1_RS36125	Rhizobium_etli_GCF_000442435.1_ASM44243v1	27.10	2e-24	0.0284715708678887	-	replication initiation protein C
/home/htaboada/sp27/red_etli/bin/footprint_discovery_enero_2018/etli_23_Feb_2018/Rhizobiales/Rhizobium_etli_GCF_000092045.1_ASM9204v1/RHE_RS07420/RHE_RS07420_Rhizobium_etli_GCF_000092045.1_ASM9204v1_Rhizobiales_taxfreq_ortho_bbh.tab
AAV28_RS17045	Bradyrhizobium_diazoefficiens_GCF_001642675.1_ASM164267v1	32.03	1e-52	0.025823111684958	-	MULTISPECIES: LPS export ABC transporter permease LptF
BBTA_RS17955	Bradyrhizobium_sp._BTAi1_GCF_000015165.1_ASM1516v1	31.76	1e-47	0.0387844400099629	lptF	LPS export ABC transporter permease LptF
MAFF_RS32010	Mesorhizobium_loti_GCF_000009625.1_ASM962v1	50.27	2e-123	0.0267433952271351	-	LPS export ABC transporter permease LptF
RHE_RS07420	Rhizobium_etli_GCF_000092045.1_ASM9204v1	100.00	0.0	0.0349209927854454	-	MULTISPECIES: LptF/LptG family permease
REMIM1_RS07595	Rhizobium_etli_GCF_000442435.1_ASM44243v1	99.75	0.0	0.0323035936136297	-	LptF/LptG family permease
RL_RS08135	Rhizobium_leguminosarum_GCF_000009265.1_ASM926v1	94.66	0.0	0.000322308444026424	-	LPS export ABC transporter permease LptF
NGR_c09030	Sinorhizobium_fredii_GCF_000018545.1_ASM1854v1	54.42	3e-146	0.0261021924278634	-	permease
SMc00584	Sinorhizobium_meliloti_GCF_000006965.1_ASM696v1	55.25	1e-147	0.0279179724864104	-	hypothetical protein SMc00584
AZC_RS22180	Azorhizobium_caulinodans_GCF_000010525.1_ASM1052v1	30.92	5e-48	0.0775472337764894	-	LPS export ABC transporter permease LptF
/home/htaboada/sp27/red_etli/bin/footprint_discovery_enero_2018/etli_23_Feb_2018/Rhizobiales/Rhizobium_etli_GCF_000092045.1_ASM9204v1/RHE_RS19180/RHE_RS19180_Rhizobium_etli_GCF_000092045.1_ASM9204v1_Rhizobiales_taxfreq_ortho_bbh.tab
AAV28_RS03930	Bradyrhizobium_diazoefficiens_GCF_001642675.1_ASM164267v1	35.17	1e-111	0.0291492122772396	-	MULTISPECIES: M23 family peptidase
BBTA_RS05645	Bradyrhizobium_sp._BTAi1_GCF_000015165.1_ASM1516v1	35.14	8e-112	0.0349550902368273	-	M23 family peptidase
MAFF_RS14490	Mesorhizobium_loti_GCF_000009625.1_ASM962v1	55.24	0.0	0.0329844929137294	-	M23 family peptidase
RHE_RS19180	Rhizobium_etli_GCF_000092045.1_ASM9204v1	100.00	0.0	0.034839306252614	-	M23 family peptidase
REMIM1_RS18950	Rhizobium_etli_GCF_000442435.1_ASM44243v1	99.85	0.0	0.0323394069103188	-	M23 family peptidase
RL_RS22070	Rhizobium_leguminosarum_GCF_000009265.1_ASM926v1	95.82	0.0	0.000307754534982898	-	M23 family peptidase
NGR_c26530	Sinorhizobium_fredii_GCF_000018545.1_ASM1854v1	69.74	0.0	0.0340735206543366	-	metalloendopeptidase
SMc02432	Sinorhizobium_meliloti_GCF_000006965.1_ASM696v1	70.11	0.0	0.0346447263027739	-	hypothetical protein SMc02432
AZC_RS21545	Azorhizobium_caulinodans_GCF_000010525.1_ASM1052v1	36.11	4e-116
/home/htaboada/sp27/red_etli/bin/footprint_discovery_enero_2018/etli_23_Feb_2018/Rhizobiales/Rhizobium_etli_GCF_000092045.1_ASM9204v1/RHE_RS29130/RHE_RS29130_Rhizobium_etli_GCF_000092045.1_ASM9204v1_Rhizobiales_taxfreq_ortho_bbh.tab
AAV28_RS12600	Bradyrhizobium_diazoefficiens_GCF_001642675.1_ASM164267v1	75.39	2e-144	0.0201923114696781	-	MULTISPECIES: CbbQ
BBTA_RS09725	Bradyrhizobium_sp._BTAi1_GCF_000015165.1_ASM1516v1	74.22	3e-141	0.02618358819238	-	CbbQ
RHE_RS29130	Rhizobium_etli_GCF_000092045.1_ASM9204v1	100.00	0.0	0.0347984629861982	-	CbbQ/NirQ/NorQ/GpvN family protein
REMIM1_RS30460	Rhizobium_etli_GCF_000442435.1_ASM44243v1	100.00	0.0	0.0335928722944397	-	CbbQ/NirQ/NorQ/GpvN family protein
NGR_c09870	Sinorhizobium_fredii_GCF_000018545.1_ASM1854v1	79.55	5e-158	0.0269618454718948	norQ	NorQ protein required for nitric oxide reductase activity
SMa1272	Sinorhizobium_meliloti_GCF_000006965.1_ASM696v1	77.32	3e-155	0.0235241968722539	norQ	NorQ accessory protein for nitric oxide reductase (plasmid)
/home/htaboada/sp27/red_etli/bin/footprint_discovery_enero_2018/etli_23_Feb_2018/Rhizobiales/Rhizobium_etli_GCF_000092045.1_ASM9204v1/RHE_RS16330/RHE_RS16330_Rhizobium_etli_GCF_000092045.1_ASM9204v1_Rhizobiales_taxfreq_ortho_bbh.tab
RHE_RS16330	Rhizobium_etli_GCF_000092045.1_ASM9204v1	100.00	0.0	0.0347984629861982	-	NAD(P)-dependent oxidoreductase
REMIM1_RS16085	Rhizobium_etli_GCF_000442435.1_ASM44243v1	100.00	0.0	0.0332705526242372	-	NAD(P)-dependent oxidoreductase
RL_RS19805	Rhizobium_leguminosarum_GCF_000009265.1_ASM926v1	80.37	0.0	0.000295929483885033	-	NAD(P)-dependent oxidoreductase
NGR_b15670	Sinorhizobium_fredii_GCF_000018545.1_ASM1854v1	82.21	0.0	0.0273525968555455	-	UDP-glucose 4-epimerase (plasmid)
/home/htaboada/sp27/red_etli/bin/footprint_discovery_enero_2018/etli_23_Feb_2018/Rhizobiales/Rhizobium_etli_GCF_000092045.1_ASM9204v1/RHE_RS03510/RHE_RS03510_Rhizobium_etli_GCF_000092045.1_ASM9204v1_Rhizobiales_taxfreq_ortho_bbh.tab
AAV28_RS41255	Bradyrhizobium_diazoefficiens_GCF_001642675.1_ASM164267v1	53.38	8e-104
BBTA_RS01295	Bradyrhizobium_sp._BTAi1_GCF_000015165.1_ASM1516v1	56.08	8e-109	0.0318130596537417	-	bifunctional methylenetetrahydrofolate dehydrogenase
MAFF_RS26590	Mesorhizobium_loti_GCF_000009625.1_ASM962v1	67.56	1e-146	0.0289598598261125	-	bifunctional methylenetetrahydrofolate dehydrogenase
RHE_RS03510	Rhizobium_etli_GCF_000092045.1_ASM9204v1	100.00	0.0	0.0347984629861982	-	bifunctional methylenetetrahydrofolate dehydrogenase/methenyltetrahydrofolate cyclohydrolase
REMIM1_RS03910	Rhizobium_etli_GCF_000442435.1_ASM44243v1	99.00	0.0	0.0333063659209264	-	bifunctional methylenetetrahydrofolate dehydrogenase/methenyltetrahydrofolate cyclohydrolase FolD
RL_RS03895	Rhizobium_leguminosarum_GCF_000009265.1_ASM926v1	94.31	0.0	0.000271672968812489	-	bifunctional methylenetetrahydrofolate dehydrogenase
NGR_c03080	Sinorhizobium_fredii_GCF_000018545.1_ASM1854v1	84.28	0.0	0.0261021924278634	folD2	bifunctional 5,10-methylene-tetrahydrofolate dehydrogenase
SMc03059	Sinorhizobium_meliloti_GCF_000006965.1_ASM696v1	83.95	0.0	0.0254683453740931	folD2	bifunctional 5,10-methylene-tetrahydrofolate dehydrogenase
AZC_RS11935	Azorhizobium_caulinodans_GCF_000010525.1_ASM1052v1	57.79	7e-110	0.0762277127829104	-	bifunctional methylenetetrahydrofolate dehydrogenase
/home/htaboada/sp27/red_etli/bin/footprint_discovery_enero_2018/etli_23_Feb_2018/Rhizobiales/Rhizobium_etli_GCF_000092045.1_ASM9204v1/RHE_RS15095/RHE_RS15095_Rhizobium_etli_GCF_000092045.1_ASM9204v1_Rhizobiales_taxfreq_ortho_bbh.tab
BBTA_RS09870	Bradyrhizobium_sp._BTAi1_GCF_000015165.1_ASM1516v1	29.61	9e-42	0.0300129379655156	-	Zn-dependent oxidoreductase
MAFF_RS33725	Mesorhizobium_loti_GCF_000009625.1_ASM962v1	83.14	0.0	0.0242936185651075	-	L-threonine 3-dehydrogenase
RHE_RS15095	Rhizobium_etli_GCF_000092045.1_ASM9204v1	100.00	0.0	0.0347576197197825	-	MULTISPECIES: L-threonine 3-dehydrogenase
REMIM1_RS14870	Rhizobium_etli_GCF_000442435.1_ASM44243v1	99.71	0.0	0.0329840462507239	-	MULTISPECIES: L-threonine 3-dehydrogenase
RL_RS17540	Rhizobium_leguminosarum_GCF_000009265.1_ASM926v1	98.84	0.0	0.00029047176799371	-	L-threonine 3-dehydrogenase
NGR_c22690	Sinorhizobium_fredii_GCF_000018545.1_ASM1854v1	93.91	0.0	0.0375121328304624	tdh	L-threonine 3-dehydrogenase
SMc01564	Sinorhizobium_meliloti_GCF_000006965.1_ASM696v1	92.15	0.0	0.0278402065463368	tdh	L-threonine 3-dehydrogenase
/home/htaboada/sp27/red_etli/bin/footprint_discovery_enero_2018/etli_23_Feb_2018/Rhizobiales/Rhizobium_etli_GCF_000092045.1_ASM9204v1/RHE_RS00920/RHE_RS00920_Rhizobium_etli_GCF_000092045.1_ASM9204v1_Rhizobiales_taxfreq_ortho_bbh.tab
AAV28_RS08040	Bradyrhizobium_diazoefficiens_GCF_001642675.1_ASM164267v1	70.97	0.0	0.0227327190086649	-	MULTISPECIES: nicotinate phosphoribosyltransferase
BBTA_RS01495	Bradyrhizobium_sp._BTAi1_GCF_000015165.1_ASM1516v1	71.43	0.0	0.0270672842938728	pncB	nicotinate phosphoribosyltransferase
MAFF_RS20105	Mesorhizobium_loti_GCF_000009625.1_ASM962v1	78.57	0.0	0.0213772177769793	-	nicotinate phosphoribosyltransferase
RHE_RS00920	Rhizobium_etli_GCF_000092045.1_ASM9204v1	100.00	0.0	0.0347576197197825	pncB	nicotinate phosphoribosyltransferase
REMIM1_RS01360	Rhizobium_etli_GCF_000442435.1_ASM44243v1	99.08	0.0	0.032160340426873	-	nicotinate phosphoribosyltransferase
RL_RS01005	Rhizobium_leguminosarum_GCF_000009265.1_ASM926v1	97.70	0.0	0.00029047176799371	-	MULTISPECIES: nicotinate phosphoribosyltransferase
NGR_c02120	Sinorhizobium_fredii_GCF_000018545.1_ASM1854v1	84.10	0.0	0.0257895913209429	pncB	nicotinate phosphoribosyltransferase
SMc02276	Sinorhizobium_meliloti_GCF_000006965.1_ASM696v1	84.79	0.0	0.0296677061380656	pncB	nicotinate phosphoribosyltransferase
AZC_RS17380	Azorhizobium_caulinodans_GCF_000010525.1_ASM1052v1	59.86	0.0
/home/htaboada/sp27/red_etli/bin/footprint_discovery_enero_2018/etli_23_Feb_2018/Rhizobiales/Rhizobium_etli_GCF_000092045.1_ASM9204v1/RHE_RS18995/RHE_RS18995_Rhizobium_etli_GCF_000092045.1_ASM9204v1_Rhizobiales_taxfreq_ortho_bbh.tab
AAV28_RS38590	Bradyrhizobium_diazoefficiens_GCF_001642675.1_ASM164267v1	22.53	4e-06
RHE_RS18995	Rhizobium_etli_GCF_000092045.1_ASM9204v1	100.00	0.0	0.0347167764533668	nrdF	class 1b ribonucleoside-diphosphate reductase subunit beta
REMIM1_RS18765	Rhizobium_etli_GCF_000442435.1_ASM44243v1	96.30	0.0	0.0336644988878181	-	class 1b ribonucleoside-diphosphate reductase subunit beta
RL_RS21945	Rhizobium_leguminosarum_GCF_000009265.1_ASM926v1	94.75	0.0	0.000301993612653169	-	class 1b ribonucleoside-diphosphate reductase subunit beta
/home/htaboada/sp27/red_etli/bin/footprint_discovery_enero_2018/etli_23_Feb_2018/Rhizobiales/Rhizobium_etli_GCF_000092045.1_ASM9204v1/RHE_RS13980/RHE_RS13980_Rhizobium_etli_GCF_000092045.1_ASM9204v1_Rhizobiales_taxfreq_ortho_bbh.tab
AAV28_RS34350	Bradyrhizobium_diazoefficiens_GCF_001642675.1_ASM164267v1	60.17	2e-159	0.0265564252013666	-	MULTISPECIES: branched-chain amino acid aminotransferase
BBTA_RS08080	Bradyrhizobium_sp._BTAi1_GCF_000015165.1_ASM1516v1	60.77	5e-151	0.032042166050425	-	branched-chain amino acid aminotransferase
RHE_RS13980	Rhizobium_etli_GCF_000092045.1_ASM9204v1	100.00	0.0	0.0347167764533668	-	branched-chain amino acid aminotransferase
REMIM1_RS13825	Rhizobium_etli_GCF_000442435.1_ASM44243v1	99.73	0.0	0.0285790107579562	-	branched-chain amino acid aminotransferase
RL_RS16495	Rhizobium_leguminosarum_GCF_000009265.1_ASM926v1	93.99	0.0	0.000331101430740221	-	branched-chain amino acid aminotransferase
NGR_c35490	Sinorhizobium_fredii_GCF_000018545.1_ASM1854v1	61.43	2e-156	0.0319634631826231	ilvE	branched-chain amino acid aminotransferase
SMc02896	Sinorhizobium_meliloti_GCF_000006965.1_ASM696v1	59.71	2e-149	0.0267126004152701	ilvE1	branched-chain amino acid aminotransferase
/home/htaboada/sp27/red_etli/bin/footprint_discovery_enero_2018/etli_23_Feb_2018/Rhizobiales/Rhizobium_etli_GCF_000092045.1_ASM9204v1/RHE_RS01540/RHE_RS01540_Rhizobium_etli_GCF_000092045.1_ASM9204v1_Rhizobiales_taxfreq_ortho_bbh.tab
MAFF_RS22645	Mesorhizobium_loti_GCF_000009625.1_ASM962v1	71.75	0.0	0.0186358010361389	-	peptidase
RHE_RS01540	Rhizobium_etli_GCF_000092045.1_ASM9204v1	100.00	0.0	0.0347167764533668	-	peptidase
REMIM1_RS01960	Rhizobium_etli_GCF_000442435.1_ASM44243v1	98.82	0.0	0.0340226318547098	-	peptidase M75
RL_RS01680	Rhizobium_leguminosarum_GCF_000009265.1_ASM926v1	96.23	0.0	0.000314425076627847	-	peptidase
NGR_c36600	Sinorhizobium_fredii_GCF_000018545.1_ASM1854v1	79.13	0.0	0.0328231162266546	-	hypothetical protein NGR_c36600
SMc00402	Sinorhizobium_meliloti_GCF_000006965.1_ASM696v1	78.88	0.0	0.0293955253478082	-	signal peptide protein
AZC_RS14190	Azorhizobium_caulinodans_GCF_000010525.1_ASM1052v1	58.16	9e-156	0.0624234931577761	-	peptidase
/home/htaboada/sp27/red_etli/bin/footprint_discovery_enero_2018/etli_23_Feb_2018/Rhizobiales/Rhizobium_etli_GCF_000092045.1_ASM9204v1/RHE_RS20030/RHE_RS20030_Rhizobium_etli_GCF_000092045.1_ASM9204v1_Rhizobiales_taxfreq_ortho_bbh.tab
AAV28_RS35825	Bradyrhizobium_diazoefficiens_GCF_001642675.1_ASM164267v1	53.01	0.0	0.0268183228857982	-	MULTISPECIES: M3 family peptidase
BBTA_RS06375	Bradyrhizobium_sp._BTAi1_GCF_000015165.1_ASM1516v1	52.86	0.0	0.0390790053771271	-	M3 family peptidase
MAFF_RS17205	Mesorhizobium_loti_GCF_000009625.1_ASM962v1	62.55	0.0	0.0196273773041024	-	dipeptidyl carboxypeptidase II
RHE_RS20030	Rhizobium_etli_GCF_000092045.1_ASM9204v1	100.00	0.0	0.0346759331869511	-	peptidase M3
REMIM1_RS19800	Rhizobium_etli_GCF_000442435.1_ASM44243v1	99.86	0.0	0.0328766063606564	-	peptidyl-dipeptidase Dcp
RL_RS23225	Rhizobium_leguminosarum_GCF_000009265.1_ASM926v1	92.95	0.0	0.000291078180870524	-	dipeptidyl carboxypeptidase II
NGR_c33160	Sinorhizobium_fredii_GCF_000018545.1_ASM1854v1	78.82	0.0	0.031260110692052	-	peptidyl-dipeptidase Dcp
SMc04403	Sinorhizobium_meliloti_GCF_000006965.1_ASM696v1	78.72	0.0	0.0229409523217021	dcp	peptidyl-dipeptidase A protein
/home/htaboada/sp27/red_etli/bin/footprint_discovery_enero_2018/etli_23_Feb_2018/Rhizobiales/Rhizobium_etli_GCF_000092045.1_ASM9204v1/RHE_RS19685/RHE_RS19685_Rhizobium_etli_GCF_000092045.1_ASM9204v1_Rhizobiales_taxfreq_ortho_bbh.tab
MAFF_RS07755	Mesorhizobium_loti_GCF_000009625.1_ASM962v1	47.36	0.0	0.0268600512586603	-	outer membrane protein assembly factor
RHE_RS19685	Rhizobium_etli_GCF_000092045.1_ASM9204v1	100.00	0.0	0.0346350899205353	-	outer membrane protein assembly factor
REMIM1_RS19450	Rhizobium_etli_GCF_000442435.1_ASM44243v1	99.20	0.0	0.0323035936136297	-	outer membrane protein assembly factor
RL_RS22600	Rhizobium_leguminosarum_GCF_000009265.1_ASM926v1	93.16	0.0	0.000263789601413912	-	outer membrane protein assembly factor
NGR_c30780	Sinorhizobium_fredii_GCF_000018545.1_ASM1854v1	62.58	0.0	0.0307130587549411	-	cell surface protein
SMc03097	Sinorhizobium_meliloti_GCF_000006965.1_ASM696v1	63.43	0.0	0.0294732912878817	-	hypothetical protein SMc03097
AZC_RS03865	Azorhizobium_caulinodans_GCF_000010525.1_ASM1052v1	36.79	8e-101	0.0705436223490316	-	outer membrane protein assembly factor
/home/htaboada/sp27/red_etli/bin/footprint_discovery_enero_2018/etli_23_Feb_2018/Rhizobiales/Rhizobium_etli_GCF_000092045.1_ASM9204v1/RHE_RS19010/RHE_RS19010_Rhizobium_etli_GCF_000092045.1_ASM9204v1_Rhizobiales_taxfreq_ortho_bbh.tab
RHE_RS19010	Rhizobium_etli_GCF_000092045.1_ASM9204v1	100.00	9e-51	0.0345942466541196	-	MULTISPECIES: glutaredoxin-like protein NrdH
REMIM1_RS18780	Rhizobium_etli_GCF_000442435.1_ASM44243v1	100.00	2e-46	0.0319812739434272	-	glutaredoxin-like protein NrdH
RL_RS21960	Rhizobium_leguminosarum_GCF_000009265.1_ASM926v1	94.52	1e-48	0.000252267756754454	-	glutaredoxin-like protein NrdH
/home/htaboada/sp27/red_etli/bin/footprint_discovery_enero_2018/etli_23_Feb_2018/Rhizobiales/Rhizobium_etli_GCF_000092045.1_ASM9204v1/RHE_RS18310/RHE_RS18310_Rhizobium_etli_GCF_000092045.1_ASM9204v1_Rhizobiales_taxfreq_ortho_bbh.tab
RHE_RS18310	Rhizobium_etli_GCF_000092045.1_ASM9204v1	100.00	0.0	0.0345942466541196	-	DUF475 domain-containing protein
REMIM1_RS18075	Rhizobium_etli_GCF_000442435.1_ASM44243v1	98.07	0.0	0.0289371437248479	-	DUF475 domain-containing protein
RL_RS21155	Rhizobium_leguminosarum_GCF_000009265.1_ASM926v1	94.77	0.0	0.000268034491551607	-	DUF475 domain-containing protein
NGR_b18640	Sinorhizobium_fredii_GCF_000018545.1_ASM1854v1	80.12	0.0	0.0321979140128135	-	hypothetical protein NGR_b18640 (plasmid)
SM_b21468	Sinorhizobium_meliloti_GCF_000006965.1_ASM696v1	81.56	0.0	0.0294732912878817	-	hypothetical protein SM_b21468 (plasmid)
/home/htaboada/sp27/red_etli/bin/footprint_discovery_enero_2018/etli_23_Feb_2018/Rhizobiales/Rhizobium_etli_GCF_000092045.1_ASM9204v1/RHE_RS06225/RHE_RS06225_Rhizobium_etli_GCF_000092045.1_ASM9204v1_Rhizobiales_taxfreq_ortho_bbh.tab
AAV28_RS26455	Bradyrhizobium_diazoefficiens_GCF_001642675.1_ASM164267v1	48.67	2e-86	0.020166121701235	-	MULTISPECIES: diacylglycerol kinase
BBTA_RS26195	Bradyrhizobium_sp._BTAi1_GCF_000015165.1_ASM1516v1	50.67	1e-98	0.0306020686998441	-	diacylglycerol kinase
MAFF_RS31145	Mesorhizobium_loti_GCF_000009625.1_ASM962v1	58.57	4e-115
RHE_RS06225	Rhizobium_etli_GCF_000092045.1_ASM9204v1	100.00	0.0	0.0345534033877039	-	diacylglycerol kinase
REMIM1_RS06435	Rhizobium_etli_GCF_000442435.1_ASM44243v1	99.01	0.0	0.0314798877897788	-	diheme cytochrome c-type signal peptide protein CycG
RL_RS07020	Rhizobium_leguminosarum_GCF_000009265.1_ASM926v1	90.79	0.0	0.000283498019910354	-	diacylglycerol kinase
NGR_c07340	Sinorhizobium_fredii_GCF_000018545.1_ASM1854v1	73.84	6e-170	0.0316508620757026	cycG	diheme cytochrome c-type
SMc00086	Sinorhizobium_meliloti_GCF_000006965.1_ASM696v1	69.87	2e-158	0.0305231314788749	cycG	diheme cytochrome C-type signal peptide protein
/home/htaboada/sp27/red_etli/bin/footprint_discovery_enero_2018/etli_23_Feb_2018/Rhizobiales/Rhizobium_etli_GCF_000092045.1_ASM9204v1/RHE_RS17785/RHE_RS17785_Rhizobium_etli_GCF_000092045.1_ASM9204v1_Rhizobiales_taxfreq_ortho_bbh.tab
AAV28_RS04605	Bradyrhizobium_diazoefficiens_GCF_001642675.1_ASM164267v1	65.85	2e-77	0.0254302651583106	-	MULTISPECIES: Holliday junction branch migration protein RuvA
BBTA_RS32345	Bradyrhizobium_sp._BTAi1_GCF_000015165.1_ASM1516v1	64.39	1e-74
MAFF_RS16350	Mesorhizobium_loti_GCF_000009625.1_ASM962v1	76.21	2e-88	0.0306222082753456	-	Holliday junction branch migration protein RuvA
RHE_RS17785	Rhizobium_etli_GCF_000092045.1_ASM9204v1	100.00	9e-126	0.0345125601212882	-	Holliday junction branch migration protein RuvA
REMIM1_RS17550	Rhizobium_etli_GCF_000442435.1_ASM44243v1	99.51	3e-125	0.0316947675699138	-	Holliday junction branch migration protein RuvA
RL_RS20575	Rhizobium_leguminosarum_GCF_000009265.1_ASM926v1	95.59	2e-120	0.000295323071008219	-	Holliday junction branch migration protein RuvA
NGR_c27920	Sinorhizobium_fredii_GCF_000018545.1_ASM1854v1	83.41	4e-106	0.0352457748052886	ruvA	Holliday junction DNA helicase RuvA
SMc03966	Sinorhizobium_meliloti_GCF_000006965.1_ASM696v1	84.88	3e-106	0.0336337690818175	ruvA	Holliday junction DNA helicase RuvA
AZC_RS02615	Azorhizobium_caulinodans_GCF_000010525.1_ASM1052v1	57.69	2e-67
/home/htaboada/sp27/red_etli/bin/footprint_discovery_enero_2018/etli_23_Feb_2018/Rhizobiales/Rhizobium_etli_GCF_000092045.1_ASM9204v1/RHE_RS00565/RHE_RS00565_Rhizobium_etli_GCF_000092045.1_ASM9204v1_Rhizobiales_taxfreq_ortho_bbh.tab
MAFF_RS22790	Mesorhizobium_loti_GCF_000009625.1_ASM962v1	52.51	1e-107	0.0275016594320484	-	class I SAM-dependent methyltransferase
RHE_RS00565	Rhizobium_etli_GCF_000092045.1_ASM9204v1	100.00	0.0	0.0345125601212882	-	class I SAM-dependent methyltransferase
REMIM1_RS01005	Rhizobium_etli_GCF_000442435.1_ASM44243v1	99.70	0.0	0.0301547958122796	-	class I SAM-dependent methyltransferase
RL_RS00640	Rhizobium_leguminosarum_GCF_000009265.1_ASM926v1	90.83	0.0	0.000295323071008219	-	class I SAM-dependent methyltransferase
NGR_c35740	Sinorhizobium_fredii_GCF_000018545.1_ASM1854v1	69.82	2e-160	0.0261021924278634	-	methyltransferase small
SMc00325	Sinorhizobium_meliloti_GCF_000006965.1_ASM696v1	70.12	6e-148	0.028345685156815	-	hypothetical protein SMc00325
/home/htaboada/sp27/red_etli/bin/footprint_discovery_enero_2018/etli_23_Feb_2018/Rhizobiales/Rhizobium_etli_GCF_000092045.1_ASM9204v1/RHE_RS20440/RHE_RS20440_Rhizobium_etli_GCF_000092045.1_ASM9204v1_Rhizobiales_taxfreq_ortho_bbh.tab
MAFF_RS33830	Mesorhizobium_loti_GCF_000009625.1_ASM962v1	55.58	0.0
RHE_RS20440	Rhizobium_etli_GCF_000092045.1_ASM9204v1	100.00	0.0	0.0344717168548724	-	protein ndvB
REMIM1_RS20210	Rhizobium_etli_GCF_000442435.1_ASM44243v1	99.61	0.0	0.0325542866904539	-	protein ndvB
RL_RS23915	Rhizobium_leguminosarum_GCF_000009265.1_ASM926v1	95.14	0.0
NGR_c32910	Sinorhizobium_fredii_GCF_000018545.1_ASM1854v1	68.89	0.0
SMc04382	Sinorhizobium_meliloti_GCF_000006965.1_ASM696v1	68.97	0.0	0.0340614817522222	ndvB	beta-(1,2)-glucan production associated transmembrane protein
/home/htaboada/sp27/red_etli/bin/footprint_discovery_enero_2018/etli_23_Feb_2018/Rhizobiales/Rhizobium_etli_GCF_000092045.1_ASM9204v1/RHE_RS18790/RHE_RS18790_Rhizobium_etli_GCF_000092045.1_ASM9204v1_Rhizobiales_taxfreq_ortho_bbh.tab
AAV28_RS00295	Bradyrhizobium_diazoefficiens_GCF_001642675.1_ASM164267v1	48.18	9e-29	0.0214232305865068	-	MULTISPECIES: cysteine biosynthesis protein
BBTA_RS00985	Bradyrhizobium_sp._BTAi1_GCF_000015165.1_ASM1516v1	54.01	2e-33	0.028736488041137	-	cysteine biosynthesis protein
MAFF_RS21865	Mesorhizobium_loti_GCF_000009625.1_ASM962v1	57.26	5e-65	0.0256643269355277	-	cysteine biosynthesis protein
RHE_RS18790	Rhizobium_etli_GCF_000092045.1_ASM9204v1	100.00	1e-122	0.0344717168548724	-	cysteine biosynthesis protein
REMIM1_RS18560	Rhizobium_etli_GCF_000442435.1_ASM44243v1	98.73	2e-120	0.0324110335036972	-	hypothetical protein
RL_RS21705	Rhizobium_leguminosarum_GCF_000009265.1_ASM926v1	92.41	3e-110	0.000238926673464555	-	cysteine biosynthesis protein
NGR_c35380	Sinorhizobium_fredii_GCF_000018545.1_ASM1854v1	71.06	1e-83	0.0251253139687368	-	CysZ-like protein
SMc02882	Sinorhizobium_meliloti_GCF_000006965.1_ASM696v1	73.71	1e-85	0.0304842485088381	-	CysZ-like protein
AZC_RS18980	Azorhizobium_caulinodans_GCF_000010525.1_ASM1052v1	53.73	3e-36	0.0580589237174763	-	sulfate transporter family protein
/home/htaboada/sp27/red_etli/bin/footprint_discovery_enero_2018/etli_23_Feb_2018/Rhizobiales/Rhizobium_etli_GCF_000092045.1_ASM9204v1/RHE_RS12375/RHE_RS12375_Rhizobium_etli_GCF_000092045.1_ASM9204v1_Rhizobiales_taxfreq_ortho_bbh.tab
RHE_RS12375	Rhizobium_etli_GCF_000092045.1_ASM9204v1	100.00	3e-173	0.0344717168548724	-	S-adenosylmethionine-dependent methyltransferase
REMIM1_RS12210	Rhizobium_etli_GCF_000442435.1_ASM44243v1	100.00	3e-173	0.0321961537235622	-	S-adenosylmethionine-dependent methyltransferase
RL_RS14235	Rhizobium_leguminosarum_GCF_000009265.1_ASM926v1	93.75	2e-154	0.000281375574841506	-	S-adenosylmethionine-dependent methyltransferase
NGR_c17230	Sinorhizobium_fredii_GCF_000018545.1_ASM1854v1	76.95	5e-132	0.0299315559876397	-	methyltransferase protein
SMc00134	Sinorhizobium_meliloti_GCF_000006965.1_ASM696v1	75.66	7e-127	0.0265181855650862	-	hypothetical protein SMc00134
/home/htaboada/sp27/red_etli/bin/footprint_discovery_enero_2018/etli_23_Feb_2018/Rhizobiales/Rhizobium_etli_GCF_000092045.1_ASM9204v1/RHE_RS11595/RHE_RS11595_Rhizobium_etli_GCF_000092045.1_ASM9204v1_Rhizobiales_taxfreq_ortho_bbh.tab
MAFF_RS01405	Mesorhizobium_loti_GCF_000009625.1_ASM962v1	40.47	5e-68	0.0214647098006232	-	ABC transporter substrate-binding protein
RHE_RS11595	Rhizobium_etli_GCF_000092045.1_ASM9204v1	100.00	0.0	0.0344717168548724	-	ABC transporter substrate-binding protein
REMIM1_RS11430	Rhizobium_etli_GCF_000442435.1_ASM44243v1	100.00	0.0	0.0321961537235622	-	ABC transporter substrate-binding protein
RL_RS13390	Rhizobium_leguminosarum_GCF_000009265.1_ASM926v1	92.16	0.0	0.000270156936620455	-	ABC transporter substrate-binding protein
NGR_c15220	Sinorhizobium_fredii_GCF_000018545.1_ASM1854v1	51.97	2e-96	0.0292282034970686	-	ABC transporter substrate-binding protein
SMc00513	Sinorhizobium_meliloti_GCF_000006965.1_ASM696v1	51.99	5e-94	0.0270236641755644	-	amino acid-binding periplasmic protein
/home/htaboada/sp27/red_etli/bin/footprint_discovery_enero_2018/etli_23_Feb_2018/Rhizobiales/Rhizobium_etli_GCF_000092045.1_ASM9204v1/RHE_RS06630/RHE_RS06630_Rhizobium_etli_GCF_000092045.1_ASM9204v1_Rhizobiales_taxfreq_ortho_bbh.tab
AAV28_RS12180	Bradyrhizobium_diazoefficiens_GCF_001642675.1_ASM164267v1	44.13	0.0
BBTA_RS14425	Bradyrhizobium_sp._BTAi1_GCF_000015165.1_ASM1516v1	44.44	0.0
MAFF_RS31370	Mesorhizobium_loti_GCF_000009625.1_ASM962v1	60.38	0.0
RHE_RS06630	Rhizobium_etli_GCF_000092045.1_ASM9204v1	100.00	0.0	0.0344308735884567	-	bifunctional glutamine-synthetase adenylyltransferase/deadenyltransferase
REMIM1_RS06805	Rhizobium_etli_GCF_000442435.1_ASM44243v1	99.70	0.0	0.031515701086468	-	bifunctional glutamine-synthetase adenylyltransferase/deadenyltransferase
RL_RS07495	Rhizobium_leguminosarum_GCF_000009265.1_ASM926v1	92.08	0.0	0.000268337697990014	-	bifunctional glutamine-synthetase adenylyltransferase
NGR_c07860	Sinorhizobium_fredii_GCF_000018545.1_ASM1854v1	70.05	0.0	0.0273525968555455	-	bifunctional glutamine-synthetase adenylyltransferase
SMc02368	Sinorhizobium_meliloti_GCF_000006965.1_ASM696v1	71.14	0.0	0.0288511637672932	glnE	bifunctional glutamine-synthetase adenylyltransferase
AZC_RS05845	Azorhizobium_caulinodans_GCF_000010525.1_ASM1052v1	44.76	0.0	0.0668895642129666	-	bifunctional glutamine-synthetase adenylyltransferase
/home/htaboada/sp27/red_etli/bin/footprint_discovery_enero_2018/etli_23_Feb_2018/Rhizobiales/Rhizobium_etli_GCF_000092045.1_ASM9204v1/RHE_RS13730/RHE_RS13730_Rhizobium_etli_GCF_000092045.1_ASM9204v1_Rhizobiales_taxfreq_ortho_bbh.tab
RHE_RS13730	Rhizobium_etli_GCF_000092045.1_ASM9204v1	100.00	0.0	0.034390030322041	-	ferrichrome ABC transporter substrate-binding protein
REMIM1_RS13565	Rhizobium_etli_GCF_000442435.1_ASM44243v1	100.00	0.0	0.0316231409765355	-	ferrichrome ABC transporter substrate-binding protein
AZC_RS00935	Azorhizobium_caulinodans_GCF_000010525.1_ASM1052v1	33.33	7e-08	0.0213153391270455	-	preprotein translocase subunit YidC
/home/htaboada/sp27/red_etli/bin/footprint_discovery_enero_2018/etli_23_Feb_2018/Rhizobiales/Rhizobium_etli_GCF_000092045.1_ASM9204v1/RHE_RS22910/RHE_RS22910_Rhizobium_etli_GCF_000092045.1_ASM9204v1_Rhizobiales_taxfreq_ortho_bbh.tab
MAFF_RS21405	Mesorhizobium_loti_GCF_000009625.1_ASM962v1	59.06	2e-71	0.0234770263444316	-	MULTISPECIES: FMN reductase
RHE_RS22910	Rhizobium_etli_GCF_000092045.1_ASM9204v1	100.00	3e-136	0.0343491870556253	msuE	FMN reductase
REMIM1_RS21885	Rhizobium_etli_GCF_000442435.1_ASM44243v1	100.00	3e-136	0.0325184733937647	-	FMN reductase
RL_RS28560	Rhizobium_leguminosarum_GCF_000009265.1_ASM926v1	87.63	2e-120	0.000324430889095271	-	FMN reductase
SM_b20573	Sinorhizobium_meliloti_GCF_000006965.1_ASM696v1	54.12	8e-65	0.0300954188084703	-	NADH-dependent FMN reductase (plasmid)
/home/htaboada/sp27/red_etli/bin/footprint_discovery_enero_2018/etli_23_Feb_2018/Rhizobiales/Rhizobium_etli_GCF_000092045.1_ASM9204v1/RHE_RS18145/RHE_RS18145_Rhizobium_etli_GCF_000092045.1_ASM9204v1_Rhizobiales_taxfreq_ortho_bbh.tab
AAV28_RS06845	Bradyrhizobium_diazoefficiens_GCF_001642675.1_ASM164267v1	41.02	2e-47	0.0226541497033354	-	MULTISPECIES: aminodeoxychorismate synthase, component I
MAFF_RS12835	Mesorhizobium_loti_GCF_000009625.1_ASM962v1	61.87	2e-157	0.0258684749906967	-	aminodeoxychorismate synthase, component I
RHE_RS18145	Rhizobium_etli_GCF_000092045.1_ASM9204v1	100.00	0.0	0.0343491870556253	pabB	aminodeoxychorismate synthase, component I
REMIM1_RS17910	Rhizobium_etli_GCF_000442435.1_ASM44243v1	100.00	0.0	0.0314082611964005	-	aminodeoxychorismate synthase, component I
RL_RS20995	Rhizobium_leguminosarum_GCF_000009265.1_ASM926v1	91.10	0.0	0.000339591211015611	-	aminodeoxychorismate synthase, component I
NGR_c28430	Sinorhizobium_fredii_GCF_000018545.1_ASM1854v1	74.54	0.0	0.0273916719939105	-	aminodeoxychorismate synthase
SMc04013	Sinorhizobium_meliloti_GCF_000006965.1_ASM696v1	74.80	0.0	0.0298621209882496	pabB	aminodeoxychorismate synthase
AZC_RS08285	Azorhizobium_caulinodans_GCF_000010525.1_ASM1052v1	41.41	1e-49	0.0652655383747155	-	aminodeoxychorismate synthase component I
/home/htaboada/sp27/red_etli/bin/footprint_discovery_enero_2018/etli_23_Feb_2018/Rhizobiales/Rhizobium_etli_GCF_000092045.1_ASM9204v1/RHE_RS10970/RHE_RS10970_Rhizobium_etli_GCF_000092045.1_ASM9204v1_Rhizobiales_taxfreq_ortho_bbh.tab
MAFF_RS28520	Mesorhizobium_loti_GCF_000009625.1_ASM962v1	54.42	3e-100	0.0299806001019574	-	ABC transporter substrate-binding protein
RHE_RS10970	Rhizobium_etli_GCF_000092045.1_ASM9204v1	100.00	0.0	0.0343083437892095	-	ABC transporter substrate-binding protein
REMIM1_RS10815	Rhizobium_etli_GCF_000442435.1_ASM44243v1	99.64	0.0	0.0281850644943753	-	octopine ABC transporter substrate-binding protein OccT 1
/home/htaboada/sp27/red_etli/bin/footprint_discovery_enero_2018/etli_23_Feb_2018/Rhizobiales/Rhizobium_etli_GCF_000092045.1_ASM9204v1/RHE_RS05165/RHE_RS05165_Rhizobium_etli_GCF_000092045.1_ASM9204v1_Rhizobiales_taxfreq_ortho_bbh.tab
AAV28_RS03145	Bradyrhizobium_diazoefficiens_GCF_001642675.1_ASM164267v1	30.85	4e-14	0.0206637273016551	-	MULTISPECIES: dehydrogenase
BBTA_RS10430	Bradyrhizobium_sp._BTAi1_GCF_000015165.1_ASM1516v1	60.63	7e-102	0.0395372181704938	-	KR domain-containing protein
RHE_RS05165	Rhizobium_etli_GCF_000092045.1_ASM9204v1	100.00	2e-180	0.0343083437892095	-	KR domain-containing protein
REMIM1_RS05595	Rhizobium_etli_GCF_000442435.1_ASM44243v1	93.82	6e-169	0.0337003121845072	-	KR domain-containing protein
RL_RS05735	Rhizobium_leguminosarum_GCF_000009265.1_ASM926v1	85.21	7e-159	0.000317457141011915	-	KR domain-containing protein
/home/htaboada/sp27/red_etli/bin/footprint_discovery_enero_2018/etli_23_Feb_2018/Rhizobiales/Rhizobium_etli_GCF_000092045.1_ASM9204v1/RHE_RS18205/RHE_RS18205_Rhizobium_etli_GCF_000092045.1_ASM9204v1_Rhizobiales_taxfreq_ortho_bbh.tab
AAV28_RS04420	Bradyrhizobium_diazoefficiens_GCF_001642675.1_ASM164267v1	41.84	4e-91	0.0213446612811773	-	MULTISPECIES: lytic murein transglycosylase
BBTA_RS32605	Bradyrhizobium_sp._BTAi1_GCF_000015165.1_ASM1516v1	41.05	4e-90
MAFF_RS12915	Mesorhizobium_loti_GCF_000009625.1_ASM962v1	58.05	4e-153	0.0237395024153631	-	lytic murein transglycosylase
RHE_RS18205	Rhizobium_etli_GCF_000092045.1_ASM9204v1	100.00	0.0	0.0342266572563781	-	lytic murein transglycosylase
REMIM1_RS17970	Rhizobium_etli_GCF_000442435.1_ASM44243v1	100.00	0.0	0.032375220207008	-	lytic murein transglycosylase
RL_RS21065	Rhizobium_leguminosarum_GCF_000009265.1_ASM926v1	93.86	0.0	0.000233772164011639	-	lytic murein transglycosylase
NGR_c28660	Sinorhizobium_fredii_GCF_000018545.1_ASM1854v1	75.92	0.0	0.0279777990693865	-	peptidoglycan-binding protein
SMc04024	Sinorhizobium_meliloti_GCF_000006965.1_ASM696v1	76.25	0.0	0.0259738239845712	-	membrane-bound lytic murein transglycosylase
AZC_RS00825	Azorhizobium_caulinodans_GCF_000010525.1_ASM1052v1	42.41	2e-101
/home/htaboada/sp27/red_etli/bin/footprint_discovery_enero_2018/etli_23_Feb_2018/Rhizobiales/Rhizobium_etli_GCF_000092045.1_ASM9204v1/RHE_RS09725/RHE_RS09725_Rhizobium_etli_GCF_000092045.1_ASM9204v1_Rhizobiales_taxfreq_ortho_bbh.tab
AAV28_RS24795	Bradyrhizobium_diazoefficiens_GCF_001642675.1_ASM164267v1	64.71	4e-26	0.0252993163160948	-	MULTISPECIES: DUF3126 domain-containing protein
BBTA_RS24465	Bradyrhizobium_sp._BTAi1_GCF_000015165.1_ASM1516v1	64.71	3e-26	0.0405518322129485	-	MULTISPECIES: DUF3126 domain-containing protein
MAFF_RS01755	Mesorhizobium_loti_GCF_000009625.1_ASM962v1	73.13	1e-29	0.0244686026123952	-	DUF3126 domain-containing protein
RHE_RS09725	Rhizobium_etli_GCF_000092045.1_ASM9204v1	100.00	4e-45	0.0342266572563781	-	MULTISPECIES: DUF3126 domain-containing protein
REMIM1_RS09890	Rhizobium_etli_GCF_000442435.1_ASM44243v1	100.00	4e-45	0.0341658850414664	-	MULTISPECIES: DUF3126 domain-containing protein
RL_RS11455	Rhizobium_leguminosarum_GCF_000009265.1_ASM926v1	95.52	1e-43	0.000307148122106084	-	MULTISPECIES: DUF3126 domain-containing protein
SMc02112	Sinorhizobium_meliloti_GCF_000006965.1_ASM696v1	71.64	5e-33	0.0300176528683967	-	hypothetical protein SMc02112
AZC_RS17790	Azorhizobium_caulinodans_GCF_000010525.1_ASM1052v1	60.29	2e-25
/home/htaboada/sp27/red_etli/bin/footprint_discovery_enero_2018/etli_23_Feb_2018/Rhizobiales/Rhizobium_etli_GCF_000092045.1_ASM9204v1/RHE_RS20405/RHE_RS20405_Rhizobium_etli_GCF_000092045.1_ASM9204v1_Rhizobiales_taxfreq_ortho_bbh.tab
MAFF_RS22595	Mesorhizobium_loti_GCF_000009625.1_ASM962v1	78.43	0.0	0.0303014041886515	-	ABC transporter substrate-binding protein
RHE_RS20405	Rhizobium_etli_GCF_000092045.1_ASM9204v1	100.00	0.0	0.0341858139899624	-	ABC transporter substrate-binding protein
REMIM1_RS20175	Rhizobium_etli_GCF_000442435.1_ASM44243v1	99.82	0.0	0.031300821306333	-	ABC transporter substrate-binding protein
RL_RS23945	Rhizobium_leguminosarum_GCF_000009265.1_ASM926v1	93.78	0.0	0.000295019864569812	-	ABC transporter substrate-binding protein
NGR_c24450	Sinorhizobium_fredii_GCF_000018545.1_ASM1854v1	82.42	0.0	0.0382154853210335	-	peptide ABC transporter substrate-binding protein
SMc01525	Sinorhizobium_meliloti_GCF_000006965.1_ASM696v1	82.60	0.0	0.0299398869283231	dppA2	dipeptide binding periplasmic protein
AZC_RS10155	Azorhizobium_caulinodans_GCF_000010525.1_ASM1052v1	30.59	1e-40	0.060494962474853	-	ABC transporter substrate-binding protein
/home/htaboada/sp27/red_etli/bin/footprint_discovery_enero_2018/etli_23_Feb_2018/Rhizobiales/Rhizobium_etli_GCF_000092045.1_ASM9204v1/RHE_RS25165/RHE_RS25165_Rhizobium_etli_GCF_000092045.1_ASM9204v1_Rhizobiales_taxfreq_ortho_bbh.tab
RHE_RS25165	Rhizobium_etli_GCF_000092045.1_ASM9204v1	100.00	0.0	0.0341449707235466	-	aminotransferase class V-fold PLP-dependent enzyme
REMIM1_RS25410	Rhizobium_etli_GCF_000442435.1_ASM44243v1	99.20	0.0	0.0334854324043722	-	aminotransferase class V-fold PLP-dependent enzyme
SMc00277	Sinorhizobium_meliloti_GCF_000006965.1_ASM696v1	69.42	0.0	0.031572971669868	-	hypothetical protein SMc00277
/home/htaboada/sp27/red_etli/bin/footprint_discovery_enero_2018/etli_23_Feb_2018/Rhizobiales/Rhizobium_etli_GCF_000092045.1_ASM9204v1/RHE_RS24485/RHE_RS24485_Rhizobium_etli_GCF_000092045.1_ASM9204v1_Rhizobiales_taxfreq_ortho_bbh.tab
MAFF_RS26330	Mesorhizobium_loti_GCF_000009625.1_ASM962v1	85.86	0.0	0.0279391195502677	-	periplasmic alpha-galactoside-binding protein
RHE_RS24485	Rhizobium_etli_GCF_000092045.1_ASM9204v1	100.00	0.0	0.0341449707235466	-	periplasmic alpha-galactoside-binding protein
REMIM1_RS24695	Rhizobium_etli_GCF_000442435.1_ASM44243v1	100.00	0.0	0.031515701086468	-	periplasmic alpha-galactoside-binding protein
RL_RS30985	Rhizobium_leguminosarum_GCF_000009265.1_ASM926v1	94.82	0.0	0.000260151124153031	-	periplasmic alpha-galactoside-binding protein
NGR_b02760	Sinorhizobium_fredii_GCF_000018545.1_ASM1854v1	79.73	0.0	0.0363398786795104	-	periplasmic alpha-galactoside-binding protein (plasmid)
SM_b21647	Sinorhizobium_meliloti_GCF_000006965.1_ASM696v1	77.74	0.0	0.0374443001454223	agpA	alpha-galactoside ABC transporter substrate-binding protein precursor (plasmid)
/home/htaboada/sp27/red_etli/bin/footprint_discovery_enero_2018/etli_23_Feb_2018/Rhizobiales/Rhizobium_etli_GCF_000092045.1_ASM9204v1/RHE_RS07695/RHE_RS07695_Rhizobium_etli_GCF_000092045.1_ASM9204v1_Rhizobiales_taxfreq_ortho_bbh.tab
AAV28_RS21950	Bradyrhizobium_diazoefficiens_GCF_001642675.1_ASM164267v1	73.44	0.0	0.0237541199779482	glyA	MULTISPECIES: serine hydroxymethyltransferase
BBTA_RS21765	Bradyrhizobium_sp._BTAi1_GCF_000015165.1_ASM1516v1	75.35	0.0	0.0278200624544037	glyA	serine hydroxymethyltransferase
MAFF_RS34130	Mesorhizobium_loti_GCF_000009625.1_ASM962v1	85.21	0.0	0.02776413550298	glyA	serine hydroxymethyltransferase
RHE_RS07695	Rhizobium_etli_GCF_000092045.1_ASM9204v1	100.00	0.0	0.0341449707235466	glyA	serine hydroxymethyltransferase
REMIM1_RS07870	Rhizobium_etli_GCF_000442435.1_ASM44243v1	99.77	0.0	0.0329124196573455	glyA	serine hydroxymethyltransferase
RL_RS08395	Rhizobium_leguminosarum_GCF_000009265.1_ASM926v1	96.99	0.0	0.000304116057722016	glyA	serine hydroxymethyltransferase
NGR_c09570	Sinorhizobium_fredii_GCF_000018545.1_ASM1854v1	90.72	0.0	0.0321979140128135	glyA	serine hydroxymethyltransferase
SMc01770	Sinorhizobium_meliloti_GCF_000006965.1_ASM696v1	89.79	0.0	0.0287345148571828	glyA	serine hydroxymethyltransferase
AZC_RS06490	Azorhizobium_caulinodans_GCF_000010525.1_ASM1052v1	74.35	0.0	0.0507508074453465	glyA	serine hydroxymethyltransferase
/home/htaboada/sp27/red_etli/bin/footprint_discovery_enero_2018/etli_23_Feb_2018/Rhizobiales/Rhizobium_etli_GCF_000092045.1_ASM9204v1/RHE_RS02365/RHE_RS02365_Rhizobium_etli_GCF_000092045.1_ASM9204v1_Rhizobiales_taxfreq_ortho_bbh.tab
MAFF_RS30905	Mesorhizobium_loti_GCF_000009625.1_ASM962v1	86.16	0.0	0.0282015956211992	-	ABC transporter permease
RHE_RS02365	Rhizobium_etli_GCF_000092045.1_ASM9204v1	100.00	0.0	0.0341449707235466	-	ABC transporter permease
REMIM1_RS02785	Rhizobium_etli_GCF_000442435.1_ASM44243v1	100.00	0.0	0.0309785016361305	-	ABC transporter permease
RL_RS02565	Rhizobium_leguminosarum_GCF_000009265.1_ASM926v1	93.50	0.0	0.000307148122106084	-	ABC transporter permease
NGR_c01110	Sinorhizobium_fredii_GCF_000018545.1_ASM1854v1	77.21	8e-156	0.0317680874907978	-	ribose transport system, inner-membrane translocator
SMc02170	Sinorhizobium_meliloti_GCF_000006965.1_ASM696v1	65.71	2e-126	0.0297065891081024	-	ABC transporter permease
/home/htaboada/sp27/red_etli/bin/footprint_discovery_enero_2018/etli_23_Feb_2018/Rhizobiales/Rhizobium_etli_GCF_000092045.1_ASM9204v1/RHE_RS14750/RHE_RS14750_Rhizobium_etli_GCF_000092045.1_ASM9204v1_Rhizobiales_taxfreq_ortho_bbh.tab
MAFF_RS13105	Mesorhizobium_loti_GCF_000009625.1_ASM962v1	59.87	0.0	0.0288723678024687	-	aldehyde dehydrogenase
RHE_RS14750	Rhizobium_etli_GCF_000092045.1_ASM9204v1	100.00	0.0	0.0341041274571309	-	aldehyde dehydrogenase
REMIM1_RS14590	Rhizobium_etli_GCF_000442435.1_ASM44243v1	100.00	0.0	0.0300831692189013	-	aldehyde dehydrogenase
RL_RS17220	Rhizobium_leguminosarum_GCF_000009265.1_ASM926v1	96.75	0.0	0.000295929483885033	-	aldehyde dehydrogenase
NGR_c21440	Sinorhizobium_fredii_GCF_000018545.1_ASM1854v1	86.12	0.0	0.0335655438555908	-	aldehyde dehydrogenase
SMc01588	Sinorhizobium_meliloti_GCF_000006965.1_ASM696v1	86.77	0.0	0.0322339821604933	-	aldehyde dehydrogenase
/home/htaboada/sp27/red_etli/bin/footprint_discovery_enero_2018/etli_23_Feb_2018/Rhizobiales/Rhizobium_etli_GCF_000092045.1_ASM9204v1/RHE_RS26880/RHE_RS26880_Rhizobium_etli_GCF_000092045.1_ASM9204v1_Rhizobiales_taxfreq_ortho_bbh.tab
AAV28_RS16110	Bradyrhizobium_diazoefficiens_GCF_001642675.1_ASM164267v1	66.26	1e-153	0.021789887344711	-	MULTISPECIES: hypothetical protein
BBTA_RS16645	Bradyrhizobium_sp._BTAi1_GCF_000015165.1_ASM1516v1	67.78	9e-157	0.0338750172238916	-	NAD-dependent epimerase
MAFF_RS12750	Mesorhizobium_loti_GCF_000009625.1_ASM962v1	63.61	7e-145
RHE_RS26880	Rhizobium_etli_GCF_000092045.1_ASM9204v1	100.00	0.0	0.0340632841907152	-	NAD-dependent epimerase
REMIM1_RS29895	Rhizobium_etli_GCF_000442435.1_ASM44243v1	99.09	0.0	0.0298324761420771	-	NAD-dependent epimerase
RL_RS34060	Rhizobium_leguminosarum_GCF_000009265.1_ASM926v1	59.69	2e-135	0.000100664537551056	-	NAD-dependent epimerase
NGR_b20280	Sinorhizobium_fredii_GCF_000018545.1_ASM1854v1	73.70	0.0	0.0271962963020852	-	nucleoside-diphosphate-sugar epimerase (plasmid)
SM_b20663	Sinorhizobium_meliloti_GCF_000006965.1_ASM696v1	73.39	1e-180	0.0223577077711504	-	hypothetical protein SM_b20663 (plasmid)
AZC_RS19315	Azorhizobium_caulinodans_GCF_000010525.1_ASM1052v1	65.24	3e-153	0.0602919592450716	-	NAD-dependent epimerase
/home/htaboada/sp27/red_etli/bin/footprint_discovery_enero_2018/etli_23_Feb_2018/Rhizobiales/Rhizobium_etli_GCF_000092045.1_ASM9204v1/RHE_RS07795/RHE_RS07795_Rhizobium_etli_GCF_000092045.1_ASM9204v1_Rhizobiales_taxfreq_ortho_bbh.tab
AAV28_RS21915	Bradyrhizobium_diazoefficiens_GCF_001642675.1_ASM164267v1	73.48	0.0	0.0211613329020751	hppA	MULTISPECIES: K+-insensitive pyrophosphate-energized proton pump
BBTA_RS21730	Bradyrhizobium_sp._BTAi1_GCF_000015165.1_ASM1516v1	73.55	0.0	0.0302420443621989	hppA	sodium-translocating pyrophosphatase
MAFF_RS34195	Mesorhizobium_loti_GCF_000009625.1_ASM962v1	86.31	0.0	0.0255768349118839	hppA	K+-insensitive pyrophosphate-energized proton pump
RHE_RS07795	Rhizobium_etli_GCF_000092045.1_ASM9204v1	100.00	0.0	0.0340632841907152	hppA	sodium-translocating pyrophosphatase
REMIM1_RS07970	Rhizobium_etli_GCF_000442435.1_ASM44243v1	99.71	0.0	0.031515701086468	hppA	sodium-translocating pyrophosphatase
RL_RS08470	Rhizobium_leguminosarum_GCF_000009265.1_ASM926v1	94.86	0.0	0.000265002427167539	hppA	sodium-translocating pyrophosphatase
NGR_c09670	Sinorhizobium_fredii_GCF_000018545.1_ASM1854v1	89.44	0.0	0.0315727117989725	hppA	membrane-bound proton-translocating pyrophosphatase
SMc01780	Sinorhizobium_meliloti_GCF_000006965.1_ASM696v1	89.59	0.0	0.029784355048176	hppA	membrane-bound proton-translocating pyrophosphatase
AZC_RS15835	Azorhizobium_caulinodans_GCF_000010525.1_ASM1052v1	72.24	0.0
/home/htaboada/sp27/red_etli/bin/footprint_discovery_enero_2018/etli_23_Feb_2018/Rhizobiales/Rhizobium_etli_GCF_000092045.1_ASM9204v1/RHE_RS06075/RHE_RS06075_Rhizobium_etli_GCF_000092045.1_ASM9204v1_Rhizobiales_taxfreq_ortho_bbh.tab
BBTA_RS37250	Bradyrhizobium_sp._BTAi1_GCF_000015165.1_ASM1516v1	49.41	2e-162
RHE_RS06075	Rhizobium_etli_GCF_000092045.1_ASM9204v1	100.00	0.0	0.0340632841907152	-	glucose-6-phosphate dehydrogenase
REMIM1_RS06315	Rhizobium_etli_GCF_000442435.1_ASM44243v1	99.41	0.0	0.0316589542732247	-	glucose-6-phosphate dehydrogenase
RL_RS06860	Rhizobium_leguminosarum_GCF_000009265.1_ASM926v1	91.04	0.0	0.000273189001004523	-	glucose-6-phosphate dehydrogenase
/home/htaboada/sp27/red_etli/bin/footprint_discovery_enero_2018/etli_23_Feb_2018/Rhizobiales/Rhizobium_etli_GCF_000092045.1_ASM9204v1/RHE_RS18505/RHE_RS18505_Rhizobium_etli_GCF_000092045.1_ASM9204v1_Rhizobiales_taxfreq_ortho_bbh.tab
AAV28_RS15175	Bradyrhizobium_diazoefficiens_GCF_001642675.1_ASM164267v1	63.20	3e-160	0.0260850093693897	-	MULTISPECIES: ABC transporter substrate-binding protein
BBTA_RS16195	Bradyrhizobium_sp._BTAi1_GCF_000015165.1_ASM1516v1	63.50	1e-160	0.0310275520079703	-	ABC transporter substrate-binding protein
MAFF_RS21165	Mesorhizobium_loti_GCF_000009625.1_ASM962v1	63.96	4e-164	0.0221063179740114	-	ABC transporter substrate-binding protein
RHE_RS18505	Rhizobium_etli_GCF_000092045.1_ASM9204v1	100.00	0.0	0.0340224409242995	-	ABC transporter substrate-binding protein
REMIM1_RS18275	Rhizobium_etli_GCF_000442435.1_ASM44243v1	100.00	0.0	0.0301906091089688	-	ABC transporter substrate-binding protein
RL_RS21360	Rhizobium_leguminosarum_GCF_000009265.1_ASM926v1	97.01	0.0	0.000288046116486456	-	ABC transporter substrate-binding protein
NGR_c17750	Sinorhizobium_fredii_GCF_000018545.1_ASM1854v1	65.49	1e-165	0.0226245051133726	dctP	TRAP dicarboxylate transporter subunit DctP
SMc04251	Sinorhizobium_meliloti_GCF_000006965.1_ASM696v1	65.49	2e-162	0.0321950991904566	-	mannitol-binding periplasmic signal peptide protein
AZC_RS17305	Azorhizobium_caulinodans_GCF_000010525.1_ASM1052v1	62.31	2e-145	0.0651640367598249	-	ABC transporter substrate-binding protein
/home/htaboada/sp27/red_etli/bin/footprint_discovery_enero_2018/etli_23_Feb_2018/Rhizobiales/Rhizobium_etli_GCF_000092045.1_ASM9204v1/RHE_RS15235/RHE_RS15235_Rhizobium_etli_GCF_000092045.1_ASM9204v1_Rhizobiales_taxfreq_ortho_bbh.tab
AAV28_RS08645	Bradyrhizobium_diazoefficiens_GCF_001642675.1_ASM164267v1	56.99	4e-151	0.0264516661275939	-	MULTISPECIES: alkene reductase
BBTA_RS10425	Bradyrhizobium_sp._BTAi1_GCF_000015165.1_ASM1516v1	57.68	1e-153	0.0322385429618679	-	alkene reductase
MAFF_RS09835	Mesorhizobium_loti_GCF_000009625.1_ASM962v1	66.76	0.0	0.0326053608112727	-	alkene reductase
RHE_RS15235	Rhizobium_etli_GCF_000092045.1_ASM9204v1	100.00	0.0	0.0340224409242995	-	alkene reductase
REMIM1_RS15005	Rhizobium_etli_GCF_000442435.1_ASM44243v1	100.00	0.0	0.0309426883394413	-	alkene reductase
RL_RS17680	Rhizobium_leguminosarum_GCF_000009265.1_ASM926v1	91.71	0.0	0.000295019864569812	-	alkene reductase
SMc01227	Sinorhizobium_meliloti_GCF_000006965.1_ASM696v1	72.99	0.0	0.0370943534150913	nerA	glycerol trinitrate (GTN) reductase
AZC_RS05460	Azorhizobium_caulinodans_GCF_000010525.1_ASM1052v1	59.78	3e-159	0.059479946325946	-	alkene reductase
/home/htaboada/sp27/red_etli/bin/footprint_discovery_enero_2018/etli_23_Feb_2018/Rhizobiales/Rhizobium_etli_GCF_000092045.1_ASM9204v1/RHE_RS12350/RHE_RS12350_Rhizobium_etli_GCF_000092045.1_ASM9204v1_Rhizobiales_taxfreq_ortho_bbh.tab
MAFF_RS03295	Mesorhizobium_loti_GCF_000009625.1_ASM962v1	57.50	2e-91	0.0237686664232444	-	amino acid ABC transporter
RHE_RS12350	Rhizobium_etli_GCF_000092045.1_ASM9204v1	100.00	5e-172	0.0340224409242995	-	MULTISPECIES: amino acid ABC transporter
REMIM1_RS12185	Rhizobium_etli_GCF_000442435.1_ASM44243v1	100.00	5e-172	0.0328407930639672	-	MULTISPECIES: amino acid ABC transporter
RL_RS14210	Rhizobium_leguminosarum_GCF_000009265.1_ASM926v1	97.67	2e-175	0.000287742910048049	-	amino acid ABC transporter
NGR_c17180	Sinorhizobium_fredii_GCF_000018545.1_ASM1854v1	67.95	6e-116	0.0368869306166213	-	ABC transporter substrate-binding protein
SMc00140	Sinorhizobium_meliloti_GCF_000006965.1_ASM696v1	69.11	1e-126	0.0337504179919279	-	amino-acid binding periplasmic protein
/home/htaboada/sp27/red_etli/bin/footprint_discovery_enero_2018/etli_23_Feb_2018/Rhizobiales/Rhizobium_etli_GCF_000092045.1_ASM9204v1/RHE_RS06165/RHE_RS06165_Rhizobium_etli_GCF_000092045.1_ASM9204v1_Rhizobiales_taxfreq_ortho_bbh.tab
AAV28_RS35915	Bradyrhizobium_diazoefficiens_GCF_001642675.1_ASM164267v1	69.19	8e-90	0.0252207470107653	-	MULTISPECIES: superoxide dismutase
BBTA_RS06305	Bradyrhizobium_sp._BTAi1_GCF_000015165.1_ASM1516v1	70.35	1e-91	0.0329913211223988	-	superoxide dismutase
MAFF_RS31135	Mesorhizobium_loti_GCF_000009625.1_ASM962v1	87.88	6e-117	0.0299514360940761	-	superoxide dismutase
RHE_RS06165	Rhizobium_etli_GCF_000092045.1_ASM9204v1	100.00	3e-132	0.033940754391468	-	superoxide dismutase
REMIM1_RS06405	Rhizobium_etli_GCF_000442435.1_ASM44243v1	100.00	3e-132	0.0300831692189013	-	superoxide dismutase
RL_RS06985	Rhizobium_leguminosarum_GCF_000009265.1_ASM926v1	97.00	4e-129	0.000322308444026424	-	MULTISPECIES: superoxide dismutase
NGR_c07300	Sinorhizobium_fredii_GCF_000018545.1_ASM1854v1	82.50	1e-111	0.0275088974090057	sodB	superoxide dismutase contains Mn
SMc00043	Sinorhizobium_meliloti_GCF_000006965.1_ASM696v1	84.50	8e-114	0.027451376845969	sodB	superoxide dismutase Fe protein
AZC_RS15755	Azorhizobium_caulinodans_GCF_000010525.1_ASM1052v1	65.33	2e-86	0.060494962474853	-	superoxide dismutase
/home/htaboada/sp27/red_etli/bin/footprint_discovery_enero_2018/etli_23_Feb_2018/Rhizobiales/Rhizobium_etli_GCF_000092045.1_ASM9204v1/RHE_RS19385/RHE_RS19385_Rhizobium_etli_GCF_000092045.1_ASM9204v1_Rhizobiales_taxfreq_ortho_bbh.tab
RHE_RS19385	Rhizobium_etli_GCF_000092045.1_ASM9204v1	100.00	2e-160	0.0338999111250523	-	electron transfer flavoprotein subunit beta/FixA family protein
SMa1391	Sinorhizobium_meliloti_GCF_000006965.1_ASM696v1	91.57	1e-147
/home/htaboada/sp27/red_etli/bin/footprint_discovery_enero_2018/etli_23_Feb_2018/Rhizobiales/Rhizobium_etli_GCF_000092045.1_ASM9204v1/RHE_RS09240/RHE_RS09240_Rhizobium_etli_GCF_000092045.1_ASM9204v1_Rhizobiales_taxfreq_ortho_bbh.tab
RHE_RS09240	Rhizobium_etli_GCF_000092045.1_ASM9204v1	100.00	2e-63	0.0338999111250523	-	hypothetical protein
REMIM1_RS09405	Rhizobium_etli_GCF_000442435.1_ASM44243v1	100.00	2e-63	0.0314798877897788	-	hypothetical protein
/home/htaboada/sp27/red_etli/bin/footprint_discovery_enero_2018/etli_23_Feb_2018/Rhizobiales/Rhizobium_etli_GCF_000092045.1_ASM9204v1/RHE_RS00270/RHE_RS00270_Rhizobium_etli_GCF_000092045.1_ASM9204v1_Rhizobiales_taxfreq_ortho_bbh.tab
AAV28_RS04300	Bradyrhizobium_diazoefficiens_GCF_001642675.1_ASM164267v1	61.36	0.0	0.0327372105539529	-	MULTISPECIES: malate synthase G
BBTA_RS32745	Bradyrhizobium_sp._BTAi1_GCF_000015165.1_ASM1516v1	62.33	0.0
MAFF_RS19185	Mesorhizobium_loti_GCF_000009625.1_ASM962v1	75.38	0.0	0.0290473518497564	-	malate synthase G
RHE_RS00270	Rhizobium_etli_GCF_000092045.1_ASM9204v1	100.00	0.0	0.0338999111250523	-	malate synthase G
REMIM1_RS00710	Rhizobium_etli_GCF_000442435.1_ASM44243v1	99.86	0.0	0.0325542866904539	-	malate synthase G
RL_RS00270	Rhizobium_leguminosarum_GCF_000009265.1_ASM926v1	91.70	0.0	0.000271672968812489	-	malate synthase G
NGR_c34110	Sinorhizobium_fredii_GCF_000018545.1_ASM1854v1	77.46	0.0	0.0347768731449078	glcB	malate synthase G
SMc02581	Sinorhizobium_meliloti_GCF_000006965.1_ASM696v1	79.39	0.0	0.0256238772542402	glcB	malate synthase G
/home/htaboada/sp27/red_etli/bin/footprint_discovery_enero_2018/etli_23_Feb_2018/Rhizobiales/Rhizobium_etli_GCF_000092045.1_ASM9204v1/RHE_RS18480/RHE_RS18480_Rhizobium_etli_GCF_000092045.1_ASM9204v1_Rhizobiales_taxfreq_ortho_bbh.tab
RHE_RS18480	Rhizobium_etli_GCF_000092045.1_ASM9204v1	100.00	2e-20	0.0338590678586366	-	MULTISPECIES: aa3-type cytochrome c oxidase subunit IV
REMIM1_RS18250	Rhizobium_etli_GCF_000442435.1_ASM44243v1	100.00	2e-20	0.030871061746063	-	MULTISPECIES: aa3-type cytochrome c oxidase subunit IV
RL_RS21335	Rhizobium_leguminosarum_GCF_000009265.1_ASM926v1	89.19	5e-18
/home/htaboada/sp27/red_etli/bin/footprint_discovery_enero_2018/etli_23_Feb_2018/Rhizobiales/Rhizobium_etli_GCF_000092045.1_ASM9204v1/RHE_RS28690/RHE_RS28690_Rhizobium_etli_GCF_000092045.1_ASM9204v1_Rhizobiales_taxfreq_ortho_bbh.tab
/home/htaboada/sp27/red_etli/bin/footprint_discovery_enero_2018/etli_23_Feb_2018/Rhizobiales/Rhizobium_etli_GCF_000092045.1_ASM9204v1/RHE_RS15775/RHE_RS15775_Rhizobium_etli_GCF_000092045.1_ASM9204v1_Rhizobiales_taxfreq_ortho_bbh.tab
MAFF_RS11865	Mesorhizobium_loti_GCF_000009625.1_ASM962v1	62.89	4e-83	0.0291056798655189	-	thymidine kinase
RHE_RS15775	Rhizobium_etli_GCF_000092045.1_ASM9204v1	100.00	2e-152	0.0338182245922208	-	MULTISPECIES: thymidine kinase
REMIM1_RS15530	Rhizobium_etli_GCF_000442435.1_ASM44243v1	99.50	6e-152	0.031085941526198	-	thymidine kinase
RL_RS18185	Rhizobium_leguminosarum_GCF_000009265.1_ASM926v1	96.00	1e-147	0.000302296819091575	-	thymidine kinase
NGR_c23630	Sinorhizobium_fredii_GCF_000018545.1_ASM1854v1	74.23	7e-107	0.0292672786354336	tdk	thymidine kinase
SMc02736	Sinorhizobium_meliloti_GCF_000006965.1_ASM696v1	75.00	5e-108	0.0284623340669254	tdk	thymidine kinase
/home/htaboada/sp27/red_etli/bin/footprint_discovery_enero_2018/etli_23_Feb_2018/Rhizobiales/Rhizobium_etli_GCF_000092045.1_ASM9204v1/RHE_RS12175/RHE_RS12175_Rhizobium_etli_GCF_000092045.1_ASM9204v1_Rhizobiales_taxfreq_ortho_bbh.tab
AAV28_RS29545	Bradyrhizobium_diazoefficiens_GCF_001642675.1_ASM164267v1	68.26	0.0	0.0249326595578905	-	MULTISPECIES: class II fumarate hydratase
BBTA_RS28565	Bradyrhizobium_sp._BTAi1_GCF_000015165.1_ASM1516v1	69.50	0.0
MAFF_RS33220	Mesorhizobium_loti_GCF_000009625.1_ASM962v1	86.71	0.0	0.0259268030064592	-	class II fumarate hydratase
RHE_RS12175	Rhizobium_etli_GCF_000092045.1_ASM9204v1	100.00	0.0	0.0338182245922208	fumC	class II fumarate hydratase
REMIM1_RS12010	Rhizobium_etli_GCF_000442435.1_ASM44243v1	99.78	0.0	0.0308352484493738	-	class II fumarate hydratase
RL_RS13950	Rhizobium_leguminosarum_GCF_000009265.1_ASM926v1	95.90	0.0	0.000288349322924863	-	class II fumarate hydratase
NGR_c17050	Sinorhizobium_fredii_GCF_000018545.1_ASM1854v1	86.80	0.0	0.02707907088699	fumC	fumarate hydratase
SMc00149	Sinorhizobium_meliloti_GCF_000006965.1_ASM696v1	88.31	0.0	0.0306397803889852	fumC	fumarate hydratase
AZC_RS13265	Azorhizobium_caulinodans_GCF_000010525.1_ASM1052v1	82.03	0.0	0.0694271045852339	-	class II fumarate hydratase
/home/htaboada/sp27/red_etli/bin/footprint_discovery_enero_2018/etli_23_Feb_2018/Rhizobiales/Rhizobium_etli_GCF_000092045.1_ASM9204v1/RHE_RS26895/RHE_RS26895_Rhizobium_etli_GCF_000092045.1_ASM9204v1_Rhizobiales_taxfreq_ortho_bbh.tab
AAV28_RS16095	Bradyrhizobium_diazoefficiens_GCF_001642675.1_ASM164267v1	44.55	1e-123	0.03113963467892	-	MULTISPECIES: carbohydrate ABC transporter substrate-binding protein
BBTA_RS16630	Bradyrhizobium_sp._BTAi1_GCF_000015165.1_ASM1516v1	41.91	4e-112	0.0345623364139416	-	ABC transporter substrate-binding protein
RHE_RS26895	Rhizobium_etli_GCF_000092045.1_ASM9204v1	100.00	0.0	0.0337365380593894	-	carbohydrate ABC transporter substrate-binding protein
REMIM1_RS29910	Rhizobium_etli_GCF_000442435.1_ASM44243v1	100.00	0.0	0.031945460646738	-	carbohydrate ABC transporter substrate-binding protein
RL_RS34050	Rhizobium_leguminosarum_GCF_000009265.1_ASM926v1	92.63	0.0	0.000272885794566116	-	carbohydrate ABC transporter substrate-binding protein
NGR_b20250	Sinorhizobium_fredii_GCF_000018545.1_ASM1854v1	86.64	0.0	0.0285639261448625	-	sugar ABC transporter substrate-binding protein (plasmid)
SM_b20660	Sinorhizobium_meliloti_GCF_000006965.1_ASM696v1	86.64	0.0	0.0260904728946816	-	sugar uptake ABC transporter substrate-binding protein precursor (plasmid)
AZC_RS21610	Azorhizobium_caulinodans_GCF_000010525.1_ASM1052v1	69.19	0.0	0.0546078688111928	-	carbohydrate ABC transporter substrate-binding protein
/home/htaboada/sp27/red_etli/bin/footprint_discovery_enero_2018/etli_23_Feb_2018/Rhizobiales/Rhizobium_etli_GCF_000092045.1_ASM9204v1/RHE_RS12140/RHE_RS12140_Rhizobium_etli_GCF_000092045.1_ASM9204v1_Rhizobiales_taxfreq_ortho_bbh.tab
AAV28_RS15245	Bradyrhizobium_diazoefficiens_GCF_001642675.1_ASM164267v1	52.97	8e-157	0.0194066184163833	-	MULTISPECIES: glutathione-disulfide reductase
BBTA_RS16290	Bradyrhizobium_sp._BTAi1_GCF_000015165.1_ASM1516v1	53.63	5e-156	0.0369843183217367	gor	glutathione-disulfide reductase
MAFF_RS03185	Mesorhizobium_loti_GCF_000009625.1_ASM962v1	69.70	0.0	0.0268892152665415	-	glutathione-disulfide reductase
RHE_RS12140	Rhizobium_etli_GCF_000092045.1_ASM9204v1	100.00	0.0	0.0337365380593894	gor	glutathione-disulfide reductase
REMIM1_RS11975	Rhizobium_etli_GCF_000442435.1_ASM44243v1	100.00	0.0	0.031085941526198	-	glutathione-disulfide reductase
RL_RS13915	Rhizobium_leguminosarum_GCF_000009265.1_ASM926v1	94.58	0.0	0.000276221065388591	-	glutathione-disulfide reductase
NGR_c17000	Sinorhizobium_fredii_GCF_000018545.1_ASM1854v1	76.41	0.0	0.0332920178870353	-	glutathione reductase
SMc00154	Sinorhizobium_meliloti_GCF_000006965.1_ASM696v1	76.41	0.0	0.030134301778507	gor	glutathione reductase
AZC_RS12080	Azorhizobium_caulinodans_GCF_000010525.1_ASM1052v1	54.10	7e-156	0.055521383345209	-	glutathione-disulfide reductase
/home/htaboada/sp27/red_etli/bin/footprint_discovery_enero_2018/etli_23_Feb_2018/Rhizobiales/Rhizobium_etli_GCF_000092045.1_ASM9204v1/RHE_RS05865/RHE_RS05865_Rhizobium_etli_GCF_000092045.1_ASM9204v1_Rhizobiales_taxfreq_ortho_bbh.tab
AAV28_RS08950	Bradyrhizobium_diazoefficiens_GCF_001642675.1_ASM164267v1	58.21	8e-91	0.0286254169083764	-	MULTISPECIES: glutathione S-transferase family protein
BBTA_RS10845	Bradyrhizobium_sp._BTAi1_GCF_000015165.1_ASM1516v1	60.40	5e-91	0.0363951875874082	-	glutathione S-transferase
RHE_RS05865	Rhizobium_etli_GCF_000092045.1_ASM9204v1	100.00	3e-156	0.0337365380593894	-	glutathione S-transferase family protein
REMIM1_RS06105	Rhizobium_etli_GCF_000442435.1_ASM44243v1	99.51	1e-155	0.0355267903156548	-	glutathione S-transferase family protein
RL_RS06695	Rhizobium_leguminosarum_GCF_000009265.1_ASM926v1	85.92	4e-134	0.000284104432787168	-	glutathione S-transferase family protein
NGR_c07090	Sinorhizobium_fredii_GCF_000018545.1_ASM1854v1	64.88	8e-99	0.0365743295097008	-	glutathione S-transferase
SMc00036	Sinorhizobium_meliloti_GCF_000006965.1_ASM696v1	68.32	4e-93	0.0303675995987277	gst1	glutathione S-transferase
AZC_RS17630	Azorhizobium_caulinodans_GCF_000010525.1_ASM1052v1	32.51	4e-23	0.0680060819767642	-	glutathione S-transferase family protein
/home/htaboada/sp27/red_etli/bin/footprint_discovery_enero_2018/etli_23_Feb_2018/Rhizobiales/Rhizobium_etli_GCF_000092045.1_ASM9204v1/RHE_RS20080/RHE_RS20080_Rhizobium_etli_GCF_000092045.1_ASM9204v1_Rhizobiales_taxfreq_ortho_bbh.tab
AAV28_RS37695	Bradyrhizobium_diazoefficiens_GCF_001642675.1_ASM164267v1	34.36	7e-22	0.00948069617642476	-	MULTISPECIES: LysE family translocator
MAFF_RS18030	Mesorhizobium_loti_GCF_000009625.1_ASM962v1	49.74	2e-49	0.0212313977375729	-	MULTISPECIES: LysE family translocator
RHE_RS20080	Rhizobium_etli_GCF_000092045.1_ASM9204v1	100.00	1e-123	0.0336956947929737	-	LysE family translocator
REMIM1_RS19850	Rhizobium_etli_GCF_000442435.1_ASM44243v1	100.00	2e-123	0.0319812739434272	-	LysE family translocator
RL_RS23270	Rhizobium_leguminosarum_GCF_000009265.1_ASM926v1	94.71	3e-118	0.000318973173203949	-	LysE family translocator
NGR_c32530	Sinorhizobium_fredii_GCF_000018545.1_ASM1854v1	78.84	4e-98
SMc03827	Sinorhizobium_meliloti_GCF_000006965.1_ASM696v1	77.25	8e-97	0.0309897271193163	-	amino acid efflux transmembrane protein
AZC_RS10710	Azorhizobium_caulinodans_GCF_000010525.1_ASM1052v1	36.03	2e-18
/home/htaboada/sp27/red_etli/bin/footprint_discovery_enero_2018/etli_23_Feb_2018/Rhizobiales/Rhizobium_etli_GCF_000092045.1_ASM9204v1/RHE_RS00065/RHE_RS00065_Rhizobium_etli_GCF_000092045.1_ASM9204v1_Rhizobiales_taxfreq_ortho_bbh.tab
AAV28_RS00950	Bradyrhizobium_diazoefficiens_GCF_001642675.1_ASM164267v1	68.21	0.0	0.0228374780824375	-	MULTISPECIES: DNA topoisomerase (ATP-hydrolyzing) subunit B
BBTA_RS00040	Bradyrhizobium_sp._BTAi1_GCF_000015165.1_ASM1516v1	68.70	0.0	0.0364606465578891	gyrB	DNA topoisomerase (ATP-hydrolyzing) subunit B
MAFF_RS21250	Mesorhizobium_loti_GCF_000009625.1_ASM962v1	77.43	0.0	0.0293098279206879	-	DNA topoisomerase (ATP-hydrolyzing) subunit B
RHE_RS00065	Rhizobium_etli_GCF_000092045.1_ASM9204v1	100.00	0.0	0.0336956947929737	gyrB	DNA topoisomerase (ATP-hydrolyzing) subunit B
REMIM1_RS00505	Rhizobium_etli_GCF_000442435.1_ASM44243v1	99.63	0.0	0.0309426883394413	-	DNA topoisomerase (ATP-hydrolyzing) subunit B
RL_RS00060	Rhizobium_leguminosarum_GCF_000009265.1_ASM926v1	95.93	0.0	0.000302296819091575	-	DNA topoisomerase (ATP-hydrolyzing) subunit B
NGR_c33610	Sinorhizobium_fredii_GCF_000018545.1_ASM1854v1	87.92	0.0	0.0290328278052433	gyrB	DNA gyrase subunit B
SMc02782	Sinorhizobium_meliloti_GCF_000006965.1_ASM696v1	87.79	0.0	0.0281512703066311	gyrB	DNA gyrase subunit B
AZC_RS05170	Azorhizobium_caulinodans_GCF_000010525.1_ASM1052v1	73.47	0.0	0.0613069753939785	-	DNA topoisomerase (ATP-hydrolyzing) subunit B
/home/htaboada/sp27/red_etli/bin/footprint_discovery_enero_2018/etli_23_Feb_2018/Rhizobiales/Rhizobium_etli_GCF_000092045.1_ASM9204v1/RHE_RS12395/RHE_RS12395_Rhizobium_etli_GCF_000092045.1_ASM9204v1_Rhizobiales_taxfreq_ortho_bbh.tab
AAV28_RS30755	Bradyrhizobium_diazoefficiens_GCF_001642675.1_ASM164267v1	70.25	2e-56
BBTA_RS04580	Bradyrhizobium_sp._BTAi1_GCF_000015165.1_ASM1516v1	74.29	1e-56	0.0338750172238916	-	DUF1801 domain-containing protein
MAFF_RS09975	Mesorhizobium_loti_GCF_000009625.1_ASM962v1	77.67	1e-57	0.0271225273295918	-	DUF1801 domain-containing protein
RHE_RS12395	Rhizobium_etli_GCF_000092045.1_ASM9204v1	100.00	8e-94	0.0336140082601422	-	DUF1801 domain-containing protein
REMIM1_RS12230	Rhizobium_etli_GCF_000442435.1_ASM44243v1	98.68	3e-93	0.0329482329540347	-	DUF1801 domain-containing protein
RL_RS14255	Rhizobium_leguminosarum_GCF_000009265.1_ASM926v1	74.19	2e-72	0.000288349322924863	-	DUF1801 domain-containing protein
NGR_c30740	Sinorhizobium_fredii_GCF_000018545.1_ASM1854v1	79.81	3e-58	0.0250471636920066	-	hypothetical protein NGR_c30740
SM_b21004	Sinorhizobium_meliloti_GCF_000006965.1_ASM696v1	78.10	5e-59	0.0147755286139776	-	hypothetical protein SM_b21004 (plasmid)
AZC_RS12130	Azorhizobium_caulinodans_GCF_000010525.1_ASM1052v1	61.68	2e-40	0.0566379011090066	-	DUF1801 domain-containing protein
/home/htaboada/sp27/red_etli/bin/footprint_discovery_enero_2018/etli_23_Feb_2018/Rhizobiales/Rhizobium_etli_GCF_000092045.1_ASM9204v1/RHE_RS20775/RHE_RS20775_Rhizobium_etli_GCF_000092045.1_ASM9204v1_Rhizobiales_taxfreq_ortho_bbh.tab
AAV28_RS40605	Bradyrhizobium_diazoefficiens_GCF_001642675.1_ASM164267v1	40.33	8e-33	0.0240945869677093	-	MULTISPECIES: N-acetyltransferase
BBTA_RS02035	Bradyrhizobium_sp._BTAi1_GCF_000015165.1_ASM1516v1	38.12	7e-33	0.0348241722958654	-	N-acetyltransferase
MAFF_RS16770	Mesorhizobium_loti_GCF_000009625.1_ASM962v1	50.80	3e-59	0.0222813020212991	-	N-acetyltransferase
RHE_RS20775	Rhizobium_etli_GCF_000092045.1_ASM9204v1	100.00	2e-141	0.0335731649937265	-	MULTISPECIES: N-acetyltransferase
REMIM1_RS20650	Rhizobium_etli_GCF_000442435.1_ASM44243v1	100.00	2e-141	0.0306203686692388	-	MULTISPECIES: N-acetyltransferase
RL_RS24075	Rhizobium_leguminosarum_GCF_000009265.1_ASM926v1	94.50	4e-135	0.000295929483885033	-	N-acetyltransferase
NGR_c31680	Sinorhizobium_fredii_GCF_000018545.1_ASM1854v1	79.79	6e-112	0.0297752554341795	-	acetyltransferase
SMc03773	Sinorhizobium_meliloti_GCF_000006965.1_ASM696v1	80.31	9e-113	0.0284234510968886	-	hypothetical protein SMc03773
AZC_RS20985	Azorhizobium_caulinodans_GCF_000010525.1_ASM1052v1	42.16	2e-44	0.0530853445878324	-	N-acetyltransferase
/home/htaboada/sp27/red_etli/bin/footprint_discovery_enero_2018/etli_23_Feb_2018/Rhizobiales/Rhizobium_etli_GCF_000092045.1_ASM9204v1/RHE_RS18745/RHE_RS18745_Rhizobium_etli_GCF_000092045.1_ASM9204v1_Rhizobiales_taxfreq_ortho_bbh.tab
MAFF_RS08885	Mesorhizobium_loti_GCF_000009625.1_ASM962v1	60.61	2e-26	0.0275308234399297	-	DoxX family protein
RHE_RS18745	Rhizobium_etli_GCF_000092045.1_ASM9204v1	100.00	5e-72	0.0335731649937265	-	DoxX family protein
REMIM1_RS18515	Rhizobium_etli_GCF_000442435.1_ASM44243v1	98.64	1e-70	0.0318022074599813	-	DoxX family protein
RL_RS21660	Rhizobium_leguminosarum_GCF_000009265.1_ASM926v1	77.93	6e-50	0.000225888796613063	-	DoxX family protein
SM_b20597	Sinorhizobium_meliloti_GCF_000006965.1_ASM696v1	48.96	5e-12	0.00995404032941652	-	hypothetical protein SM_b20597 (plasmid)
/home/htaboada/sp27/red_etli/bin/footprint_discovery_enero_2018/etli_23_Feb_2018/Rhizobiales/Rhizobium_etli_GCF_000092045.1_ASM9204v1/RHE_RS09975/RHE_RS09975_Rhizobium_etli_GCF_000092045.1_ASM9204v1_Rhizobiales_taxfreq_ortho_bbh.tab
AAV28_RS19080	Bradyrhizobium_diazoefficiens_GCF_001642675.1_ASM164267v1	77.63	3e-42	0.0236493609041756	-	MULTISPECIES: RNA-binding protein Hfq
BBTA_RS19070	Bradyrhizobium_sp._BTAi1_GCF_000015165.1_ASM1516v1	77.22	2e-43	0.0302093148769584	-	MULTISPECIES: RNA-binding protein Hfq
MAFF_RS02645	Mesorhizobium_loti_GCF_000009625.1_ASM962v1	88.46	8e-49	0.0286098917315371	-	MULTISPECIES: RNA chaperone Hfq
RHE_RS09975	Rhizobium_etli_GCF_000092045.1_ASM9204v1	100.00	3e-57	0.0335731649937265	-	MULTISPECIES: RNA-binding protein Hfq
REMIM1_RS10140	Rhizobium_etli_GCF_000442435.1_ASM44243v1	100.00	4e-57	0.032160340426873	-	MULTISPECIES: RNA-binding protein Hfq
RL_RS11815	Rhizobium_leguminosarum_GCF_000009265.1_ASM926v1	100.00	4e-57	0.000287439703609642	-	MULTISPECIES: RNA-binding protein Hfq
NGR_c13010	Sinorhizobium_fredii_GCF_000018545.1_ASM1854v1	97.50	5e-56	0.0307521338933061	hfq	RNA-binding protein Hfq
SMc01048	Sinorhizobium_meliloti_GCF_000006965.1_ASM696v1	97.50	5e-56	0.0348780241229946	hfq	RNA-binding protein Hfq
AZC_RS15890	Azorhizobium_caulinodans_GCF_000010525.1_ASM1052v1	78.75	9e-44	0.0754156998637848	-	RNA-binding protein Hfq
/home/htaboada/sp27/red_etli/bin/footprint_discovery_enero_2018/etli_23_Feb_2018/Rhizobiales/Rhizobium_etli_GCF_000092045.1_ASM9204v1/RHE_RS04455/RHE_RS04455_Rhizobium_etli_GCF_000092045.1_ASM9204v1_Rhizobiales_taxfreq_ortho_bbh.tab
RHE_RS04455	Rhizobium_etli_GCF_000092045.1_ASM9204v1	100.00	0.0	0.0335731649937265	-	DUF2207 domain-containing protein
REMIM1_RS04880	Rhizobium_etli_GCF_000442435.1_ASM44243v1	99.83	0.0	0.0299041027354554	-	DUF2207 domain-containing protein
RL_RS04930	Rhizobium_leguminosarum_GCF_000009265.1_ASM926v1	86.54	0.0	0.00028289160703354	-	DUF2207 domain-containing protein
NGR_c04660	Sinorhizobium_fredii_GCF_000018545.1_ASM1854v1	58.89	0.0	0.0207879736102146	-	hypothetical protein NGR_c04660
SMc00852	Sinorhizobium_meliloti_GCF_000006965.1_ASM696v1	58.10	0.0	0.032661694830898	-	transmembrane signal peptide protein
/home/htaboada/sp27/red_etli/bin/footprint_discovery_enero_2018/etli_23_Feb_2018/Rhizobiales/Rhizobium_etli_GCF_000092045.1_ASM9204v1/RHE_RS26890/RHE_RS26890_Rhizobium_etli_GCF_000092045.1_ASM9204v1_Rhizobiales_taxfreq_ortho_bbh.tab
AAV28_RS16090	Bradyrhizobium_diazoefficiens_GCF_001642675.1_ASM164267v1	68.08	6e-174	0.0217375078078247	-	MULTISPECIES: ABC transporter ATP-binding protein
BBTA_RS16625	Bradyrhizobium_sp._BTAi1_GCF_000015165.1_ASM1516v1	67.14	2e-169	0.0313221173751346	-	ABC transporter ATP-binding protein
MAFF_RS28605	Mesorhizobium_loti_GCF_000009625.1_ASM962v1	66.10	1e-168	0.00594945760778142	-	ABC transporter ATP-binding protein
RHE_RS26890	Rhizobium_etli_GCF_000092045.1_ASM9204v1	100.00	0.0	0.0335323217273108	-	ABC transporter ATP-binding protein
REMIM1_RS29905	Rhizobium_etli_GCF_000442435.1_ASM44243v1	99.15	0.0	0.0315515143831571	-	sn-glycerol-3-phosphate ABC transporter ATP-binding protein UgpC
RL_RS34055	Rhizobium_leguminosarum_GCF_000009265.1_ASM926v1	91.83	0.0	0.000253177376069674	-	ABC transporter ATP-binding protein
NGR_b20260	Sinorhizobium_fredii_GCF_000018545.1_ASM1854v1	82.25	0.0	0.0283685504530372	-	sugar ABC transporter ATP-binding protein (plasmid)
SM_b20661	Sinorhizobium_meliloti_GCF_000006965.1_ASM696v1	82.20	0.0	0.0264015366549759	-	sugar uptake ABC transporter ATP-binding protein (plasmid)
AZC_RS21605	Azorhizobium_caulinodans_GCF_000010525.1_ASM1052v1	70.54	0.0	0.0584649301770391	-	sn-glycerol-3-phosphate ABC transporter ATP-binding protein UgpC
/home/htaboada/sp27/red_etli/bin/footprint_discovery_enero_2018/etli_23_Feb_2018/Rhizobiales/Rhizobium_etli_GCF_000092045.1_ASM9204v1/RHE_RS20540/RHE_RS20540_Rhizobium_etli_GCF_000092045.1_ASM9204v1_Rhizobiales_taxfreq_ortho_bbh.tab
AAV28_RS39625	Bradyrhizobium_diazoefficiens_GCF_001642675.1_ASM164267v1	53.50	3e-69	0.025168367473879	-	polyhydroxyalkanoate synthesis repressor PhaR
BBTA_RS35635	Bradyrhizobium_sp._BTAi1_GCF_000015165.1_ASM1516v1	55.61	2e-70
MAFF_RS16135	Mesorhizobium_loti_GCF_000009625.1_ASM962v1	56.93	6e-76	0.0205606255563035	-	polyhydroxyalkanoate synthesis repressor PhaR
RHE_RS20540	Rhizobium_etli_GCF_000092045.1_ASM9204v1	100.00	2e-143	0.0335323217273108	phaR	polyhydroxyalkanoate synthesis repressor PhaR
REMIM1_RS20310	Rhizobium_etli_GCF_000442435.1_ASM44243v1	100.00	2e-143	0.0310143149328196	-	polyhydroxyalkanoate synthesis repressor PhaR
RL_RS23805	Rhizobium_leguminosarum_GCF_000009265.1_ASM926v1	95.81	3e-136	0.000260454330591437	-	MULTISPECIES: polyhydroxyalkanoate synthesis repressor PhaR
NGR_c32730	Sinorhizobium_fredii_GCF_000018545.1_ASM1854v1	87.43	3e-128	0.0319243880442581	-	polyhydroxyalkanoate synthesis repressor PhaR
SMc03880	Sinorhizobium_meliloti_GCF_000006965.1_ASM696v1	86.91	3e-127	0.0345280773926636	-	hypothetical protein SMc03880
AZC_RS01560	Azorhizobium_caulinodans_GCF_000010525.1_ASM1052v1	55.00	2e-70	0.0584649301770391	-	polyhydroxyalkanoate synthesis repressor PhaR
/home/htaboada/sp27/red_etli/bin/footprint_discovery_enero_2018/etli_23_Feb_2018/Rhizobiales/Rhizobium_etli_GCF_000092045.1_ASM9204v1/RHE_RS01930/RHE_RS01930_Rhizobium_etli_GCF_000092045.1_ASM9204v1_Rhizobiales_taxfreq_ortho_bbh.tab
AAV28_RS00855	Bradyrhizobium_diazoefficiens_GCF_001642675.1_ASM164267v1	48.47	1e-38	0.0232827041459713	-	MULTISPECIES: universal stress protein A
BBTA_RS00185	Bradyrhizobium_sp._BTAi1_GCF_000015165.1_ASM1516v1	48.78	5e-41	0.0301765853917179	-	universal stress protein
MAFF_RS21785	Mesorhizobium_loti_GCF_000009625.1_ASM962v1	63.80	5e-70	0.0209105936508788	-	MULTISPECIES: universal stress protein
RHE_RS01930	Rhizobium_etli_GCF_000092045.1_ASM9204v1	100.00	7e-109	0.0335323217273108	-	MULTISPECIES: universal stress protein
REMIM1_RS02345	Rhizobium_etli_GCF_000442435.1_ASM44243v1	100.00	8e-109	0.0312291947129546	-	MULTISPECIES: universal stress protein
RL_RS02085	Rhizobium_leguminosarum_GCF_000009265.1_ASM926v1	98.16	9e-105	0.000278343510457438	-	MULTISPECIES: universal stress protein
NGR_c00360	Sinorhizobium_fredii_GCF_000018545.1_ASM1854v1	86.42	8e-92	0.0228198808051979	-	universal stress protein UspA
SMc01120	Sinorhizobium_meliloti_GCF_000006965.1_ASM696v1	85.89	3e-93	0.0349557900630682	-	hypothetical protein SMc01120
AZC_RS23985	Azorhizobium_caulinodans_GCF_000010525.1_ASM1052v1	54.55	1e-40	0.0569424059536787	-	universal stress protein UspA
/home/htaboada/sp27/red_etli/bin/footprint_discovery_enero_2018/etli_23_Feb_2018/Rhizobiales/Rhizobium_etli_GCF_000092045.1_ASM9204v1/RHE_RS14245/RHE_RS14245_Rhizobium_etli_GCF_000092045.1_ASM9204v1_Rhizobiales_taxfreq_ortho_bbh.tab
MAFF_RS01225	Mesorhizobium_loti_GCF_000009625.1_ASM962v1	42.50	5e-14
RHE_RS14245	Rhizobium_etli_GCF_000092045.1_ASM9204v1	100.00	0.0	0.033491478460895	-	oxidoreductase
RL_RS16690	Rhizobium_leguminosarum_GCF_000009265.1_ASM926v1	87.03	0.0	0.000299264754707507	-	oxidoreductase
/home/htaboada/sp27/red_etli/bin/footprint_discovery_enero_2018/etli_23_Feb_2018/Rhizobiales/Rhizobium_etli_GCF_000092045.1_ASM9204v1/RHE_RS06265/RHE_RS06265_Rhizobium_etli_GCF_000092045.1_ASM9204v1_Rhizobiales_taxfreq_ortho_bbh.tab
AAV28_RS28025	Bradyrhizobium_diazoefficiens_GCF_001642675.1_ASM164267v1	31.09	1e-32	0.016290035971647	-	MULTISPECIES: PQQ-dependent dehydrogenase, methanol
BBTA_RS35470	Bradyrhizobium_sp._BTAi1_GCF_000015165.1_ASM1516v1	49.48	0.0
MAFF_RS07125	Mesorhizobium_loti_GCF_000009625.1_ASM962v1	70.73	0.0	0.0290765158576376	-	glucose
RHE_RS06265	Rhizobium_etli_GCF_000092045.1_ASM9204v1	100.00	0.0	0.033491478460895	-	glucose/quinate/shikimate family membrane-bound PQQ-dependent dehydrogenase
REMIM1_RS06475	Rhizobium_etli_GCF_000442435.1_ASM44243v1	100.00	0.0	0.0310501282295088	-	glucose/quinate/shikimate family membrane-bound PQQ-dependent dehydrogenase
RL_RS07055	Rhizobium_leguminosarum_GCF_000009265.1_ASM926v1	93.58	0.0	0.000283194813471947	-	glucose
NGR_c07380	Sinorhizobium_fredii_GCF_000018545.1_ASM1854v1	80.23	0.0	0.0267664697800695	-	glucose dehydrogenase
SMc00110	Sinorhizobium_meliloti_GCF_000006965.1_ASM696v1	79.20	0.0	0.036238928074282	gcd	glucose dehydrogenase
/home/htaboada/sp27/red_etli/bin/footprint_discovery_enero_2018/etli_23_Feb_2018/Rhizobiales/Rhizobium_etli_GCF_000092045.1_ASM9204v1/RHE_RS04840/RHE_RS04840_Rhizobium_etli_GCF_000092045.1_ASM9204v1_Rhizobiales_taxfreq_ortho_bbh.tab
BBTA_RS03915	Bradyrhizobium_sp._BTAi1_GCF_000015165.1_ASM1516v1	50.00	7e-30	0.0282128162772894	-	DUF983 domain-containing protein
MAFF_RS30560	Mesorhizobium_loti_GCF_000009625.1_ASM962v1	58.87	4e-43	0.014086215806659	-	DUF983 domain-containing protein
RHE_RS04840	Rhizobium_etli_GCF_000092045.1_ASM9204v1	100.00	7e-70	0.033491478460895	-	DUF983 domain-containing protein
REMIM1_RS05265	Rhizobium_etli_GCF_000442435.1_ASM44243v1	100.00	7e-70	0.0279343714175512	-	DUF983 domain-containing protein
RL_RS05340	Rhizobium_leguminosarum_GCF_000009265.1_ASM926v1	92.06	9e-66	0.000210425268254316	-	DUF983 domain-containing protein
NGR_c05300	Sinorhizobium_fredii_GCF_000018545.1_ASM1854v1	57.60	2e-44
SMc00014	Sinorhizobium_meliloti_GCF_000006965.1_ASM696v1	62.40	5e-48	0.0268292493253805	-	hypothetical protein SMc00014
AZC_RS15265	Azorhizobium_caulinodans_GCF_000010525.1_ASM1052v1	53.78	2e-37	0.0433411895583259	-	DUF983 domain-containing protein
/home/htaboada/sp27/red_etli/bin/footprint_discovery_enero_2018/etli_23_Feb_2018/Rhizobiales/Rhizobium_etli_GCF_000092045.1_ASM9204v1/RHE_RS02820/RHE_RS02820_Rhizobium_etli_GCF_000092045.1_ASM9204v1_Rhizobiales_taxfreq_ortho_bbh.tab
AAV28_RS02660	Bradyrhizobium_diazoefficiens_GCF_001642675.1_ASM164267v1	72.14	0.0	0.0247231414103452	-	MULTISPECIES: acetyl-CoA acetyltransferase
BBTA_RS03825	Bradyrhizobium_sp._BTAi1_GCF_000015165.1_ASM1516v1	73.88	0.0	0.0407482091243914	-	acetyl-CoA acetyltransferase
MAFF_RS23030	Mesorhizobium_loti_GCF_000009625.1_ASM962v1	82.84	0.0	0.0222521380134178	-	MULTISPECIES: acetyl-CoA acetyltransferase
RHE_RS02820	Rhizobium_etli_GCF_000092045.1_ASM9204v1	100.00	0.0	0.0334506351944793	-	acetyl-CoA acetyltransferase
REMIM1_RS03220	Rhizobium_etli_GCF_000442435.1_ASM44243v1	100.00	0.0	0.0310501282295088	-	acetyl-CoA acetyltransferase
RL_RS03105	Rhizobium_leguminosarum_GCF_000009265.1_ASM926v1	96.77	0.0	0.000285014052102388	-	acetyl-CoA acetyltransferase
NGR_c01680	Sinorhizobium_fredii_GCF_000018545.1_ASM1854v1	92.29	0.0	0.0349722488367331	fadA	acetyl-CoA acetyltransferase
SMc02228	Sinorhizobium_meliloti_GCF_000006965.1_ASM696v1	92.79	0.0	0.0412548312090271	fadA	acetyl-CoA acetyltransferase
AZC_RS15355	Azorhizobium_caulinodans_GCF_000010525.1_ASM1052v1	36.14	8e-73
/home/htaboada/sp27/red_etli/bin/footprint_discovery_enero_2018/etli_23_Feb_2018/Rhizobiales/Rhizobium_etli_GCF_000092045.1_ASM9204v1/RHE_RS27640/RHE_RS27640_Rhizobium_etli_GCF_000092045.1_ASM9204v1_Rhizobiales_taxfreq_ortho_bbh.tab
RHE_RS27640	Rhizobium_etli_GCF_000092045.1_ASM9204v1	100.00	0.0	0.0334097919280636	-	peptide ABC transporter
REMIM1_RS32845	Rhizobium_etli_GCF_000442435.1_ASM44243v1	99.53	0.0	0.0309785016361305	-	peptide ABC transporter substrate-binding protein
RL_RS36810	Rhizobium_leguminosarum_GCF_000009265.1_ASM926v1	94.73	0.0	0.000264699220729133	-	peptide ABC transporter
/home/htaboada/sp27/red_etli/bin/footprint_discovery_enero_2018/etli_23_Feb_2018/Rhizobiales/Rhizobium_etli_GCF_000092045.1_ASM9204v1/RHE_RS01645/RHE_RS01645_Rhizobium_etli_GCF_000092045.1_ASM9204v1_Rhizobiales_taxfreq_ortho_bbh.tab
AAV28_RS20130	Bradyrhizobium_diazoefficiens_GCF_001642675.1_ASM164267v1	64.35	2e-114	0.0273421182546615	-	MULTISPECIES: cysteine synthase A
BBTA_RS20380	Bradyrhizobium_sp._BTAi1_GCF_000015165.1_ASM1516v1	65.40	2e-113	0.0356424094268773	cysK	cysteine synthase A
MAFF_RS18990	Mesorhizobium_loti_GCF_000009625.1_ASM962v1	81.96	1e-158	0.0268017232428977	-	cysteine synthase A
RHE_RS01645	Rhizobium_etli_GCF_000092045.1_ASM9204v1	100.00	0.0	0.0334097919280636	cysK	cysteine synthase A
REMIM1_RS02060	Rhizobium_etli_GCF_000442435.1_ASM44243v1	100.00	0.0	0.0302622357023471	-	cysteine synthase A
RL_RS01775	Rhizobium_leguminosarum_GCF_000009265.1_ASM926v1	95.62	0.0	0.000270460143058862	-	cysteine synthase A
NGR_c36850	Sinorhizobium_fredii_GCF_000018545.1_ASM1854v1	83.39	4e-163	0.0287202266983227	cysK1	cysteine synthase A
SMc00421	Sinorhizobium_meliloti_GCF_000006965.1_ASM696v1	84.33	9e-165	0.02889004673733	cysK1	O-acetylserine sulfhydrylase A
AZC_RS03625	Azorhizobium_caulinodans_GCF_000010525.1_ASM1052v1	69.21	6e-133	0.0437471960178886	-	cysteine synthase A
/home/htaboada/sp27/red_etli/bin/footprint_discovery_enero_2018/etli_23_Feb_2018/Rhizobiales/Rhizobium_etli_GCF_000092045.1_ASM9204v1/RHE_RS23955/RHE_RS23955_Rhizobium_etli_GCF_000092045.1_ASM9204v1_Rhizobiales_taxfreq_ortho_bbh.tab
AAV28_RS31030	Bradyrhizobium_diazoefficiens_GCF_001642675.1_ASM164267v1	37.35	2e-42
MAFF_RS20200	Mesorhizobium_loti_GCF_000009625.1_ASM962v1	62.50	1e-112
RHE_RS23955	Rhizobium_etli_GCF_000092045.1_ASM9204v1	100.00	0.0	0.0333689486616479	-	L-iditol 2-dehydrogenase
REMIM1_RS22915	Rhizobium_etli_GCF_000442435.1_ASM44243v1	100.00	0.0	0.0250693076824177	-	L-iditol 2-dehydrogenase
RL_RS03425	Rhizobium_leguminosarum_GCF_000009265.1_ASM926v1	53.33	6e-91	0.000257119059768963	-	L-iditol 2-dehydrogenase
NGR_c24700	Sinorhizobium_fredii_GCF_000018545.1_ASM1854v1	63.14	2e-115
SMc01500	Sinorhizobium_meliloti_GCF_000006965.1_ASM696v1	64.31	6e-119
/home/htaboada/sp27/red_etli/bin/footprint_discovery_enero_2018/etli_23_Feb_2018/Rhizobiales/Rhizobium_etli_GCF_000092045.1_ASM9204v1/RHE_RS12160/RHE_RS12160_Rhizobium_etli_GCF_000092045.1_ASM9204v1_Rhizobiales_taxfreq_ortho_bbh.tab
AAV28_RS15235	Bradyrhizobium_diazoefficiens_GCF_001642675.1_ASM164267v1	59.63	4e-82	0.0224708213242333	-	MULTISPECIES: ribose-5-phosphate isomerase
BBTA_RS16280	Bradyrhizobium_sp._BTAi1_GCF_000015165.1_ASM1516v1	61.74	1e-78	0.0382280387608748	-	ribose-5-phosphate isomerase RpiA
MAFF_RS03195	Mesorhizobium_loti_GCF_000009625.1_ASM962v1	73.71	4e-110	0.0334219530319486	-	ribose-5-phosphate isomerase
RHE_RS12160	Rhizobium_etli_GCF_000092045.1_ASM9204v1	100.00	2e-155	0.0333689486616479	-	MULTISPECIES: ribose-5-phosphate isomerase
REMIM1_RS11995	Rhizobium_etli_GCF_000442435.1_ASM44243v1	100.00	2e-155	0.0306203686692388	-	MULTISPECIES: ribose-5-phosphate isomerase
RL_RS13935	Rhizobium_leguminosarum_GCF_000009265.1_ASM926v1	97.84	2e-151	0.000346868165537374	-	MULTISPECIES: ribose-5-phosphate isomerase
NGR_c17020	Sinorhizobium_fredii_GCF_000018545.1_ASM1854v1	82.25	6e-127	0.0351285493901934	rpiA	ribose-5-phosphate isomerase A
SMc00152	Sinorhizobium_meliloti_GCF_000006965.1_ASM696v1	81.82	5e-127	0.0293566423777714	rpiA	ribose-5-phosphate isomerase A
AZC_RS12200	Azorhizobium_caulinodans_GCF_000010525.1_ASM1052v1	59.15	7e-78	0.0587694350217112	-	ribose-5-phosphate isomerase RpiA
/home/htaboada/sp27/red_etli/bin/footprint_discovery_enero_2018/etli_23_Feb_2018/Rhizobiales/Rhizobium_etli_GCF_000092045.1_ASM9204v1/RHE_RS09690/RHE_RS09690_Rhizobium_etli_GCF_000092045.1_ASM9204v1_Rhizobiales_taxfreq_ortho_bbh.tab
AAV28_RS11080	Bradyrhizobium_diazoefficiens_GCF_001642675.1_ASM164267v1	46.13	1e-93	0.0125710888527179	-	ABC transporter permease
BBTA_RS18355	Bradyrhizobium_sp._BTAi1_GCF_000015165.1_ASM1516v1	47.30	5e-87	0.0245143844451158	-	amino acid ABC transporter permease
MAFF_RS33155	Mesorhizobium_loti_GCF_000009625.1_ASM962v1	64.81	6e-162	0.0285807277236559	-	amino acid ABC transporter permease
RHE_RS09690	Rhizobium_etli_GCF_000092045.1_ASM9204v1	100.00	0.0	0.0333689486616479	-	amino acid ABC transporter permease
REMIM1_RS09855	Rhizobium_etli_GCF_000442435.1_ASM44243v1	99.50	0.0	0.0326975398772105	-	amino acid ABC transporter permease
RL_RS11420	Rhizobium_leguminosarum_GCF_000009265.1_ASM926v1	77.75	0.0	0.000311696218682186	-	amino acid ABC transporter permease
NGR_c13160	Sinorhizobium_fredii_GCF_000018545.1_ASM1854v1	70.20	4e-173	0.0361835781260501	aapQ	amino-acid ABC transporter membrane protein
SMc02119	Sinorhizobium_meliloti_GCF_000006965.1_ASM696v1	66.67	2e-168	0.0327005778009348	aapQ	general L-amino acid transport permease ABC transporter protein
AZC_RS08220	Azorhizobium_caulinodans_GCF_000010525.1_ASM1052v1	49.77	1e-113	0.0610024705493064	-	amino acid ABC transporter permease
/home/htaboada/sp27/red_etli/bin/footprint_discovery_enero_2018/etli_23_Feb_2018/Rhizobiales/Rhizobium_etli_GCF_000092045.1_ASM9204v1/RHE_RS08255/RHE_RS08255_Rhizobium_etli_GCF_000092045.1_ASM9204v1_Rhizobiales_taxfreq_ortho_bbh.tab
AAV28_RS21295	Bradyrhizobium_diazoefficiens_GCF_001642675.1_ASM164267v1	61.96	2e-40	0.0272111694124456	-	MULTISPECIES: NADH-quinone oxidoreductase subunit J
BBTA_RS21275	Bradyrhizobium_sp._BTAi1_GCF_000015165.1_ASM1516v1	62.50	6e-39
MAFF_RS06585	Mesorhizobium_loti_GCF_000009625.1_ASM962v1	70.65	7e-52	0.0214355457927419	-	NADH-quinone oxidoreductase subunit J
RHE_RS08255	Rhizobium_etli_GCF_000092045.1_ASM9204v1	100.00	4e-83	0.0333689486616479	-	MULTISPECIES: NADH-quinone oxidoreductase subunit J
REMIM1_RS08415	Rhizobium_etli_GCF_000442435.1_ASM44243v1	100.00	4e-83	0.0291878368016721	-	MULTISPECIES: NADH-quinone oxidoreductase subunit J
RL_RS08895	Rhizobium_leguminosarum_GCF_000009265.1_ASM926v1	98.04	8e-81	0.000261363949906658	-	NADH-quinone oxidoreductase subunit J
NGR_c10590	Sinorhizobium_fredii_GCF_000018545.1_ASM1854v1	86.27	1e-69	0.0318462377675279	nuoJ	NADH dehydrogenase subunit J
SMc01923	Sinorhizobium_meliloti_GCF_000006965.1_ASM696v1	88.73	8e-70	0.0271403130856747	nuoJ	NADH dehydrogenase subunit J
AZC_RS08705	Azorhizobium_caulinodans_GCF_000010525.1_ASM1052v1	68.28	3e-45	0.0552168785005369	-	NADH-quinone oxidoreductase subunit J
/home/htaboada/sp27/red_etli/bin/footprint_discovery_enero_2018/etli_23_Feb_2018/Rhizobiales/Rhizobium_etli_GCF_000092045.1_ASM9204v1/RHE_RS11265/RHE_RS11265_Rhizobium_etli_GCF_000092045.1_ASM9204v1_Rhizobiales_taxfreq_ortho_bbh.tab
AAV28_RS24615	Bradyrhizobium_diazoefficiens_GCF_001642675.1_ASM164267v1	44.56	1e-70	0.0239636381254935	-	MULTISPECIES: phospholipase
BBTA_RS24395	Bradyrhizobium_sp._BTAi1_GCF_000015165.1_ASM1516v1	44.52	4e-74	0.0258890228252157	-	phospholipase
MAFF_RS04825	Mesorhizobium_loti_GCF_000009625.1_ASM962v1	69.93	4e-137	0.0292806639128066	-	patatin family protein
RHE_RS11265	Rhizobium_etli_GCF_000092045.1_ASM9204v1	100.00	0.0	0.0333281053952321	-	MULTISPECIES: phosphoesterase
REMIM1_RS11105	Rhizobium_etli_GCF_000442435.1_ASM44243v1	100.00	0.0	0.0307278085593063	-	MULTISPECIES: phosphoesterase
RL_RS13055	Rhizobium_leguminosarum_GCF_000009265.1_ASM926v1	94.38	0.0	0.000260454330591437	-	patatin
NGR_c12550	Sinorhizobium_fredii_GCF_000018545.1_ASM1854v1	73.10	5e-146	0.0269227703335298	-	phosphoesterase
SMc01003	Sinorhizobium_meliloti_GCF_000006965.1_ASM696v1	73.82	8e-143	0.0251961645838356	-	hypothetical protein SMc01003
AZC_RS18890	Azorhizobium_caulinodans_GCF_000010525.1_ASM1052v1	49.83	7e-80	0.0501417977560023	-	phospholipase
/home/htaboada/sp27/red_etli/bin/footprint_discovery_enero_2018/etli_23_Feb_2018/Rhizobiales/Rhizobium_etli_GCF_000092045.1_ASM9204v1/RHE_RS00770/RHE_RS00770_Rhizobium_etli_GCF_000092045.1_ASM9204v1_Rhizobiales_taxfreq_ortho_bbh.tab
AAV28_RS37690	Bradyrhizobium_diazoefficiens_GCF_001642675.1_ASM164267v1	58.37	0.0	0.0303801313940683	-	MULTISPECIES: DNA polymerase I
BBTA_RS34430	Bradyrhizobium_sp._BTAi1_GCF_000015165.1_ASM1516v1	58.20	0.0
MAFF_RS13960	Mesorhizobium_loti_GCF_000009625.1_ASM962v1	72.26	0.0	0.0287848757788248	-	DNA polymerase I
RHE_RS00770	Rhizobium_etli_GCF_000092045.1_ASM9204v1	100.00	0.0	0.0332872621288164	-	DNA polymerase I
REMIM1_RS01210	Rhizobium_etli_GCF_000442435.1_ASM44243v1	99.90	0.0	0.0295459697685637	-	DNA polymerase I
RL_RS00850	Rhizobium_leguminosarum_GCF_000009265.1_ASM926v1	95.30	0.0	0.000277130684703811	-	DNA polymerase I
NGR_c35150	Sinorhizobium_fredii_GCF_000018545.1_ASM1854v1	79.72	0.0	0.0266492443649743	polA	DNA polymerase I
SMc02850	Sinorhizobium_meliloti_GCF_000006965.1_ASM696v1	76.63	0.0	0.0291233445575507	polA	DNA polymerase I
AZC_RS22895	Azorhizobium_caulinodans_GCF_000010525.1_ASM1052v1	58.93	0.0	0.0676000755172015	-	DNA polymerase I
/home/htaboada/sp27/red_etli/bin/footprint_discovery_enero_2018/etli_23_Feb_2018/Rhizobiales/Rhizobium_etli_GCF_000092045.1_ASM9204v1/RHE_RS06865/RHE_RS06865_Rhizobium_etli_GCF_000092045.1_ASM9204v1_Rhizobiales_taxfreq_ortho_bbh.tab
BBTA_RS02335	Bradyrhizobium_sp._BTAi1_GCF_000015165.1_ASM1516v1	57.60	0.0
MAFF_RS20440	Mesorhizobium_loti_GCF_000009625.1_ASM962v1	72.73	0.0	0.0258393109828154	-	3D-(3,5
RHE_RS06865	Rhizobium_etli_GCF_000092045.1_ASM9204v1	100.00	0.0	0.0332464188624007	iolD	3D-(3,5/4)-trihydroxycyclohexane-1,2-dione acylhydrolase (decyclizing)
REMIM1_RS07040	Rhizobium_etli_GCF_000442435.1_ASM44243v1	100.00	0.0	0.0294385298784962	-	3D-(3,5/4)-trihydroxycyclohexane-1,2-dione acylhydrolase (decyclizing)
RL_RS07760	Rhizobium_leguminosarum_GCF_000009265.1_ASM926v1	94.32	0.0	0.000309573773613338	-	3D-(3,5
NGR_c37020	Sinorhizobium_fredii_GCF_000018545.1_ASM1854v1	72.96	0.0
SMc01166	Sinorhizobium_meliloti_GCF_000006965.1_ASM696v1	72.48	0.0	0.0300565358384335	iolD	malonic semialdehyde oxidative decarboxylase
/home/htaboada/sp27/red_etli/bin/footprint_discovery_enero_2018/etli_23_Feb_2018/Rhizobiales/Rhizobium_etli_GCF_000092045.1_ASM9204v1/RHE_RS17045/RHE_RS17045_Rhizobium_etli_GCF_000092045.1_ASM9204v1_Rhizobiales_taxfreq_ortho_bbh.tab
AAV28_RS07395	Bradyrhizobium_diazoefficiens_GCF_001642675.1_ASM164267v1	58.11	8e-26	0.0200613626274623	-	MULTISPECIES: flagellar export protein FliJ
BBTA_RS30620	Bradyrhizobium_sp._BTAi1_GCF_000015165.1_ASM1516v1	58.11	1e-25
MAFF_RS12110	Mesorhizobium_loti_GCF_000009625.1_ASM962v1	63.48	4e-32	0.0249935547542582	-	flagellar export protein FliJ
RHE_RS17045	Rhizobium_etli_GCF_000092045.1_ASM9204v1	100.00	7e-57	0.0332055755959849	-	MULTISPECIES: hypothetical protein
REMIM1_RS16810	Rhizobium_etli_GCF_000442435.1_ASM44243v1	100.00	8e-57	0.0313366346030221	-	MULTISPECIES: hypothetical protein
RL_RS19375	Rhizobium_leguminosarum_GCF_000009265.1_ASM926v1	97.37	2e-54	0.000293200625939371	-	MULTISPECIES: hypothetical protein
NGR_c27570	Sinorhizobium_fredii_GCF_000018545.1_ASM1854v1	83.19	8e-46	0.0327449659499244	-	hypothetical protein NGR_c27570
SMc00655	Sinorhizobium_meliloti_GCF_000006965.1_ASM696v1	86.73	8e-48	0.0272958449658219	-	hypothetical protein SMc00655
AZC_RS06185	Azorhizobium_caulinodans_GCF_000010525.1_ASM1052v1	54.05	7e-22	0.0609009689344157	-	hypothetical protein
/home/htaboada/sp27/red_etli/bin/footprint_discovery_enero_2018/etli_23_Feb_2018/Rhizobiales/Rhizobium_etli_GCF_000092045.1_ASM9204v1/RHE_RS05065/RHE_RS05065_Rhizobium_etli_GCF_000092045.1_ASM9204v1_Rhizobiales_taxfreq_ortho_bbh.tab
AAV28_RS08915	Bradyrhizobium_diazoefficiens_GCF_001642675.1_ASM164267v1	51.31	0.0	0.0288087452874785	-	MULTISPECIES: chromosome segregation protein SMC
BBTA_RS10795	Bradyrhizobium_sp._BTAi1_GCF_000015165.1_ASM1516v1	51.61	0.0	0.0328931326666774	smc	chromosome segregation protein SMC
MAFF_RS30665	Mesorhizobium_loti_GCF_000009625.1_ASM962v1	65.16	0.0
RHE_RS05065	Rhizobium_etli_GCF_000092045.1_ASM9204v1	100.00	0.0	0.0332055755959849	-	chromosome segregation protein SMC
REMIM1_RS05500	Rhizobium_etli_GCF_000442435.1_ASM44243v1	98.09	0.0	0.0309426883394413	-	chromosome segregation protein SMC
RL_RS05630	Rhizobium_leguminosarum_GCF_000009265.1_ASM926v1	92.97	0.0	0.000211638094007943	-	chromosome segregation protein SMC
NGR_c05610	Sinorhizobium_fredii_GCF_000018545.1_ASM1854v1	76.56	0.0
SMc00024	Sinorhizobium_meliloti_GCF_000006965.1_ASM696v1	75.61	0.0
AZC_RS21855	Azorhizobium_caulinodans_GCF_000010525.1_ASM1052v1	52.47	0.0	0.0681075835916549	-	chromosome segregation protein SMC
/home/htaboada/sp27/red_etli/bin/footprint_discovery_enero_2018/etli_23_Feb_2018/Rhizobiales/Rhizobium_etli_GCF_000092045.1_ASM9204v1/RHE_RS04135/RHE_RS04135_Rhizobium_etli_GCF_000092045.1_ASM9204v1_Rhizobiales_taxfreq_ortho_bbh.tab
AAV28_RS34340	Bradyrhizobium_diazoefficiens_GCF_001642675.1_ASM164267v1	66.00	0.0	0.0213184715127341	-	histidine--tRNA ligase
BBTA_RS08085	Bradyrhizobium_sp._BTAi1_GCF_000015165.1_ASM1516v1	61.18	0.0	0.0361660811907249	-	histidine--tRNA ligase
MAFF_RS28265	Mesorhizobium_loti_GCF_000009625.1_ASM962v1	69.70	0.0	0.0235936823759567	-	histidine--tRNA ligase
RHE_RS04135	Rhizobium_etli_GCF_000092045.1_ASM9204v1	100.00	0.0	0.0332055755959849	-	histidine--tRNA ligase
REMIM1_RS04555	Rhizobium_etli_GCF_000442435.1_ASM44243v1	99.01	0.0	0.0299041027354554	-	histidine--tRNA ligase
RL_RS04590	Rhizobium_leguminosarum_GCF_000009265.1_ASM926v1	95.63	0.0	0.000237107434834114	-	histidine--tRNA ligase
NGR_c04010	Sinorhizobium_fredii_GCF_000018545.1_ASM1854v1	86.31	0.0	0.0257505161825778	hisS	histidyl-tRNA synthetase
SMc00919	Sinorhizobium_meliloti_GCF_000006965.1_ASM696v1	84.72	0.0	0.0243407392430263	hisS	histidyl-tRNA synthetase
AZC_RS21735	Azorhizobium_caulinodans_GCF_000010525.1_ASM1052v1	63.93	0.0
/home/htaboada/sp27/red_etli/bin/footprint_discovery_enero_2018/etli_23_Feb_2018/Rhizobiales/Rhizobium_etli_GCF_000092045.1_ASM9204v1/RHE_RS28025/RHE_RS28025_Rhizobium_etli_GCF_000092045.1_ASM9204v1_Rhizobiales_taxfreq_ortho_bbh.tab
AAV28_RS29350	Bradyrhizobium_diazoefficiens_GCF_001642675.1_ASM164267v1	40.26	2e-70	0.0191447207319516	-	MULTISPECIES: ABC transporter substrate-binding protein
BBTA_RS28365	Bradyrhizobium_sp._BTAi1_GCF_000015165.1_ASM1516v1	40.26	1e-70
MAFF_RS32280	Mesorhizobium_loti_GCF_000009625.1_ASM962v1	79.15	0.0	0.0201523294459655	-	nitrate ABC transporter substrate-binding protein
RHE_RS28025	Rhizobium_etli_GCF_000092045.1_ASM9204v1	100.00	0.0	0.0331647323295692	-	nitrate ABC transporter substrate-binding protein
REMIM1_RS32455	Rhizobium_etli_GCF_000442435.1_ASM44243v1	99.70	0.0	0.031730580866603	-	nitrate/sulfonate ABC transporter substrate-binding protein
RL_RS36270	Rhizobium_leguminosarum_GCF_000009265.1_ASM926v1	94.36	0.0	0.000232862544696419	-	nitrate ABC transporter substrate-binding protein
NGR_b06180	Sinorhizobium_fredii_GCF_000018545.1_ASM1854v1	38.19	2e-65	0.029501729465624	-	nitrate
AZC_RS10080	Azorhizobium_caulinodans_GCF_000010525.1_ASM1052v1	72.55	3e-167	0.027100931175815	-	nitrate ABC transporter substrate-binding protein
/home/htaboada/sp27/red_etli/bin/footprint_discovery_enero_2018/etli_23_Feb_2018/Rhizobiales/Rhizobium_etli_GCF_000092045.1_ASM9204v1/RHE_RS23995/RHE_RS23995_Rhizobium_etli_GCF_000092045.1_ASM9204v1_Rhizobiales_taxfreq_ortho_bbh.tab
RHE_RS23995	Rhizobium_etli_GCF_000092045.1_ASM9204v1	100.00	0.0	0.0331647323295692	-	ABC transporter substrate-binding protein
REMIM1_RS22955	Rhizobium_etli_GCF_000442435.1_ASM44243v1	99.15	0.0	0.0305487420758604	-	ABC transporter substrate-binding protein
RL_RS29730	Rhizobium_leguminosarum_GCF_000009265.1_ASM926v1	95.48	0.0	0.000292291006624151	-	ABC transporter substrate-binding protein
/home/htaboada/sp27/red_etli/bin/footprint_discovery_enero_2018/etli_23_Feb_2018/Rhizobiales/Rhizobium_etli_GCF_000092045.1_ASM9204v1/RHE_RS17535/RHE_RS17535_Rhizobium_etli_GCF_000092045.1_ASM9204v1_Rhizobiales_taxfreq_ortho_bbh.tab
AAV28_RS13785	Bradyrhizobium_diazoefficiens_GCF_001642675.1_ASM164267v1	32.41	5e-15
BBTA_RS28545	Bradyrhizobium_sp._BTAi1_GCF_000015165.1_ASM1516v1	31.48	1e-08
RHE_RS17535	Rhizobium_etli_GCF_000092045.1_ASM9204v1	100.00	3e-106	0.0331238890631535	-	tripartite tricarboxylate transporter TctB family protein
REMIM1_RS17300	Rhizobium_etli_GCF_000442435.1_ASM44243v1	98.69	2e-105	0.0316589542732247	-	tripartite tricarboxylate transporter TctB family protein
RL_RS20080	Rhizobium_leguminosarum_GCF_000009265.1_ASM926v1	88.89	8e-89	0.000272279381689303	-	tripartite tricarboxylate transporter TctB family protein
NGR_b00360	Sinorhizobium_fredii_GCF_000018545.1_ASM1854v1	68.63	6e-66	0.0348550234216379	-	hypothetical protein NGR_b00360 (plasmid)
SM_b20026	Sinorhizobium_meliloti_GCF_000006965.1_ASM696v1	69.93	3e-68	0.0378331298457901	-	hypothetical protein SM_b20026 (plasmid)
AZC_RS18250	Azorhizobium_caulinodans_GCF_000010525.1_ASM1052v1	40.77	8e-25	0.0696301078150153	-	tripartite tricarboxylate transporter TctB family protein
/home/htaboada/sp27/red_etli/bin/footprint_discovery_enero_2018/etli_23_Feb_2018/Rhizobiales/Rhizobium_etli_GCF_000092045.1_ASM9204v1/RHE_RS15590/RHE_RS15590_Rhizobium_etli_GCF_000092045.1_ASM9204v1_Rhizobiales_taxfreq_ortho_bbh.tab
MAFF_RS11770	Mesorhizobium_loti_GCF_000009625.1_ASM962v1	62.96	1e-23	0.0212605617454542	-	MULTISPECIES: DUF1059 domain-containing protein
RHE_RS15590	Rhizobium_etli_GCF_000092045.1_ASM9204v1	100.00	6e-41	0.0331238890631535	-	DUF1059 domain-containing protein
REMIM1_RS15360	Rhizobium_etli_GCF_000442435.1_ASM44243v1	100.00	7e-41	0.0309068750427521	-	DUF1059 domain-containing protein
RL_RS18000	Rhizobium_leguminosarum_GCF_000009265.1_ASM926v1	91.80	5e-37	0.000264092807852319	-	DUF1059 domain-containing protein
NGR_c23310	Sinorhizobium_fredii_GCF_000018545.1_ASM1854v1	78.69	3e-33	0.0346205725914475	-	hypothetical protein NGR_c23310
SMc02699	Sinorhizobium_meliloti_GCF_000006965.1_ASM696v1	78.69	3e-33	0.0249239837935781	-	hypothetical protein SMc02699
/home/htaboada/sp27/red_etli/bin/footprint_discovery_enero_2018/etli_23_Feb_2018/Rhizobiales/Rhizobium_etli_GCF_000092045.1_ASM9204v1/RHE_RS04685/RHE_RS04685_Rhizobium_etli_GCF_000092045.1_ASM9204v1_Rhizobiales_taxfreq_ortho_bbh.tab
RHE_RS04685	Rhizobium_etli_GCF_000092045.1_ASM9204v1	100.00	7e-147	0.0331238890631535	-	biotin transport ATP-binding protein BioM
REMIM1_RS05110	Rhizobium_etli_GCF_000442435.1_ASM44243v1	100.00	8e-147	0.0305487420758604	-	biotin transport ATP-binding protein BioM
RL_RS05220	Rhizobium_leguminosarum_GCF_000009265.1_ASM926v1	91.26	4e-135	0.000312605837997406	-	ABC transporter ATP-binding protein
NGR_c05060	Sinorhizobium_fredii_GCF_000018545.1_ASM1854v1	65.22	2e-92	0.0247345625850861	bioM	biotin transporter, ATP binding protein BioM
SMc00962	Sinorhizobium_meliloti_GCF_000006965.1_ASM696v1	67.15	2e-94	0.0248462178535045	-	ABC transporter ATP-binding protein
AZC_RS19345	Azorhizobium_caulinodans_GCF_000010525.1_ASM1052v1	42.70	2e-39
/home/htaboada/sp27/red_etli/bin/footprint_discovery_enero_2018/etli_23_Feb_2018/Rhizobiales/Rhizobium_etli_GCF_000092045.1_ASM9204v1/RHE_RS22765/RHE_RS22765_Rhizobium_etli_GCF_000092045.1_ASM9204v1_Rhizobiales_taxfreq_ortho_bbh.tab
MAFF_RS26295	Mesorhizobium_loti_GCF_000009625.1_ASM962v1	73.00	0.0	0.0312638164487338	-	carbohydrate ABC transporter substrate-binding protein
RHE_RS22765	Rhizobium_etli_GCF_000092045.1_ASM9204v1	100.00	0.0	0.0330830457967378	-	ABC transporter substrate-binding protein
REMIM1_RS21740	Rhizobium_etli_GCF_000442435.1_ASM44243v1	100.00	0.0	0.031300821306333	-	ABC transporter substrate-binding protein
RL_RS27265	Rhizobium_leguminosarum_GCF_000009265.1_ASM926v1	94.34	0.0	0.000293503832377778	-	ABC transporter substrate-binding protein
NGR_b02700	Sinorhizobium_fredii_GCF_000018545.1_ASM1854v1	35.36	4e-49	0.0348550234216379	lacE	Lactose-binding protein (plasmid)
SM_b21652	Sinorhizobium_meliloti_GCF_000006965.1_ASM696v1	32.60	1e-43	0.0434711605011237	lacE	lactose ABC transporter substrate-binding protein (plasmid)
/home/htaboada/sp27/red_etli/bin/footprint_discovery_enero_2018/etli_23_Feb_2018/Rhizobiales/Rhizobium_etli_GCF_000092045.1_ASM9204v1/RHE_RS26445/RHE_RS26445_Rhizobium_etli_GCF_000092045.1_ASM9204v1_Rhizobiales_taxfreq_ortho_bbh.tab
RHE_RS26445	Rhizobium_etli_GCF_000092045.1_ASM9204v1	100.00	1e-156	0.033042202530322	-	SDR family NAD(P)-dependent oxidoreductase
REMIM1_RS29460	Rhizobium_etli_GCF_000442435.1_ASM44243v1	100.00	1e-156	0.0270032257036328	-	SDR family NAD(P)-dependent oxidoreductase
RL_RS03395	Rhizobium_leguminosarum_GCF_000009265.1_ASM926v1	78.84	3e-124	0.000276827478265404	-	MULTISPECIES: SDR family NAD(P)-dependent oxidoreductase
/home/htaboada/sp27/red_etli/bin/footprint_discovery_enero_2018/etli_23_Feb_2018/Rhizobiales/Rhizobium_etli_GCF_000092045.1_ASM9204v1/RHE_RS04090/RHE_RS04090_Rhizobium_etli_GCF_000092045.1_ASM9204v1_Rhizobiales_taxfreq_ortho_bbh.tab
RHE_RS04090	Rhizobium_etli_GCF_000092045.1_ASM9204v1	100.00	2e-168	0.033042202530322	-	porin family protein
REMIM1_RS04510	Rhizobium_etli_GCF_000442435.1_ASM44243v1	100.00	2e-168	0.0304413021857929	-	porin family protein
RL_RS04535	Rhizobium_leguminosarum_GCF_000009265.1_ASM926v1	94.64	4e-160	0.000270460143058862	-	porin family protein
/home/htaboada/sp27/red_etli/bin/footprint_discovery_enero_2018/etli_23_Feb_2018/Rhizobiales/Rhizobium_etli_GCF_000092045.1_ASM9204v1/RHE_RS02485/RHE_RS02485_Rhizobium_etli_GCF_000092045.1_ASM9204v1_Rhizobiales_taxfreq_ortho_bbh.tab
MAFF_RS14095	Mesorhizobium_loti_GCF_000009625.1_ASM962v1	69.74	0.0	0.0232437142813813	-	sugar ABC transporter ATP-binding protein
RHE_RS02485	Rhizobium_etli_GCF_000092045.1_ASM9204v1	100.00	0.0	0.033042202530322	-	sugar ABC transporter ATP-binding protein
REMIM1_RS02905	Rhizobium_etli_GCF_000442435.1_ASM44243v1	99.81	0.0	0.0314440744930896	-	sugar ABC transporter ATP-binding protein
RL_RS02700	Rhizobium_leguminosarum_GCF_000009265.1_ASM926v1	94.97	0.0	0.000324430889095271	-	sugar ABC transporter ATP-binding protein
NGR_c33690	Sinorhizobium_fredii_GCF_000018545.1_ASM1854v1	81.94	0.0	0.0380982599059383	-	sugar ABC transporter ATP-binding protein
SMc02773	Sinorhizobium_meliloti_GCF_000006965.1_ASM696v1	80.58	0.0	0.0332449393814497	-	ABC transporter ATP-binding protein
/home/htaboada/sp27/red_etli/bin/footprint_discovery_enero_2018/etli_23_Feb_2018/Rhizobiales/Rhizobium_etli_GCF_000092045.1_ASM9204v1/RHE_RS02425/RHE_RS02425_Rhizobium_etli_GCF_000092045.1_ASM9204v1_Rhizobiales_taxfreq_ortho_bbh.tab
AAV28_RS03465	Bradyrhizobium_diazoefficiens_GCF_001642675.1_ASM164267v1	60.87	0.0	0.020166121701235	-	MULTISPECIES: long-chain-fatty-acid--CoA ligase
BBTA_RS04490	Bradyrhizobium_sp._BTAi1_GCF_000015165.1_ASM1516v1	58.15	0.0	0.0334822634010059	-	long-chain-fatty-acid--CoA ligase
MAFF_RS22175	Mesorhizobium_loti_GCF_000009625.1_ASM962v1	64.74	0.0	0.0256351629276464	-	long-chain-fatty-acid--CoA ligase
RHE_RS02425	Rhizobium_etli_GCF_000092045.1_ASM9204v1	100.00	0.0	0.033042202530322	-	long-chain-fatty-acid--CoA ligase
REMIM1_RS02845	Rhizobium_etli_GCF_000442435.1_ASM44243v1	99.65	0.0	0.0319096473500488	-	long-chain fatty acid--CoA ligase
RL_RS02640	Rhizobium_leguminosarum_GCF_000009265.1_ASM926v1	92.40	0.0	0.000301387199776355	-	long-chain-fatty-acid--CoA ligase
NGR_c01180	Sinorhizobium_fredii_GCF_000018545.1_ASM1854v1	68.20	0.0	0.0272744465788153	fadD	long-chain-fatty-acid--CoA ligase
SMc02162	Sinorhizobium_meliloti_GCF_000006965.1_ASM696v1	70.14	0.0	0.022785420441555	fadD	long-chain-fatty-acid--CoA ligase
AZC_RS15340	Azorhizobium_caulinodans_GCF_000010525.1_ASM1052v1	39.55	3e-108	0.0759232079382383	-	long-chain fatty acid--CoA ligase
/home/htaboada/sp27/red_etli/bin/footprint_discovery_enero_2018/etli_23_Feb_2018/Rhizobiales/Rhizobium_etli_GCF_000092045.1_ASM9204v1/RHE_RS16940/RHE_RS16940_Rhizobium_etli_GCF_000092045.1_ASM9204v1_Rhizobiales_taxfreq_ortho_bbh.tab
AAV28_RS04190	Bradyrhizobium_diazoefficiens_GCF_001642675.1_ASM164267v1	67.53	2e-99
BBTA_RS32855	Bradyrhizobium_sp._BTAi1_GCF_000015165.1_ASM1516v1	68.40	9e-101
MAFF_RS04170	Mesorhizobium_loti_GCF_000009625.1_ASM962v1	71.43	8e-108	0.0294848119679756	-	urea ABC transporter ATP-binding subunit UrtE
RHE_RS16940	Rhizobium_etli_GCF_000092045.1_ASM9204v1	100.00	7e-157	0.0330013592639063	urtE	urea ABC transporter ATP-binding subunit UrtE
REMIM1_RS16705	Rhizobium_etli_GCF_000442435.1_ASM44243v1	99.57	1e-156	0.0302622357023471	-	urea ABC transporter ATP-binding subunit UrtE
RL_RS19275	Rhizobium_leguminosarum_GCF_000009265.1_ASM926v1	98.27	6e-154	0.000288046116486456	-	MULTISPECIES: urea ABC transporter ATP-binding subunit UrtE
NGR_b21740	Sinorhizobium_fredii_GCF_000018545.1_ASM1854v1	84.85	2e-133	0.0278996487926564	-	urea or short-chain amide ABC transporter ATP-binding protein (plasmid)
SM_b21707	Sinorhizobium_meliloti_GCF_000006965.1_ASM696v1	78.35	4e-127	0.0316118546399048	-	branched-chain amino acid ABC transporter ATP-binding protein (plasmid)
AZC_RS09145	Azorhizobium_caulinodans_GCF_000010525.1_ASM1052v1	64.50	7e-96	0.0643520238406993	-	urea ABC transporter ATP-binding subunit UrtE
/home/htaboada/sp27/red_etli/bin/footprint_discovery_enero_2018/etli_23_Feb_2018/Rhizobiales/Rhizobium_etli_GCF_000092045.1_ASM9204v1/RHE_RS09565/RHE_RS09565_Rhizobium_etli_GCF_000092045.1_ASM9204v1_Rhizobiales_taxfreq_ortho_bbh.tab
AAV28_RS18000	Bradyrhizobium_diazoefficiens_GCF_001642675.1_ASM164267v1	41.85	9e-55	0.0245921925681294	-	MULTISPECIES: DsbA family protein
BBTA_RS19695	Bradyrhizobium_sp._BTAi1_GCF_000015165.1_ASM1516v1	44.89	3e-62	0.0330240506076393	-	DsbA family protein
MAFF_RS01875	Mesorhizobium_loti_GCF_000009625.1_ASM962v1	48.79	6e-66	0.0222229740055365	-	DSBA oxidoreductase
RHE_RS09565	Rhizobium_etli_GCF_000092045.1_ASM9204v1	100.00	1e-174	0.0329605159974906	-	DsbA family protein
REMIM1_RS09730	Rhizobium_etli_GCF_000442435.1_ASM44243v1	98.81	1e-173	0.0244604816387019	-	DsbA family protein
RL_RS10850	Rhizobium_leguminosarum_GCF_000009265.1_ASM926v1	91.27	8e-161	0.000245597215109504	-	DsbA family protein
NGR_c11100	Sinorhizobium_fredii_GCF_000018545.1_ASM1854v1	64.16	3e-103	0.0279387239310214	-	outer membrane protein
SMc01342	Sinorhizobium_meliloti_GCF_000006965.1_ASM696v1	62.83	4e-102	0.0234853139022171	-	hypothetical protein SMc01342
AZC_RS15850	Azorhizobium_caulinodans_GCF_000010525.1_ASM1052v1	42.53	3e-53
/home/htaboada/sp27/red_etli/bin/footprint_discovery_enero_2018/etli_23_Feb_2018/Rhizobiales/Rhizobium_etli_GCF_000092045.1_ASM9204v1/RHE_RS08350/RHE_RS08350_Rhizobium_etli_GCF_000092045.1_ASM9204v1_Rhizobiales_taxfreq_ortho_bbh.tab
AAV28_RS22405	Bradyrhizobium_diazoefficiens_GCF_001642675.1_ASM164267v1	76.03	4e-67	0.0257969219165149	-	MULTISPECIES: response regulator
BBTA_RS22240	Bradyrhizobium_sp._BTAi1_GCF_000015165.1_ASM1516v1	73.55	1e-65	0.0356751389121177	-	response regulator
MAFF_RS04560	Mesorhizobium_loti_GCF_000009625.1_ASM962v1	92.68	4e-85	0.0244394386045139	-	MULTISPECIES: response regulator
RHE_RS08350	Rhizobium_etli_GCF_000092045.1_ASM9204v1	100.00	4e-90	0.0329605159974906	-	MULTISPECIES: response regulator
REMIM1_RS08510	Rhizobium_etli_GCF_000442435.1_ASM44243v1	100.00	4e-90	0.0314082611964005	-	MULTISPECIES: response regulator
RL_RS08995	Rhizobium_leguminosarum_GCF_000009265.1_ASM926v1	100.00	5e-90	0.000308664154298118	-	MULTISPECIES: response regulator
NGR_c10790	Sinorhizobium_fredii_GCF_000018545.1_ASM1854v1	98.37	4e-88	0.0321197637360834	-	response regulator in two-component regulatory system
SMc01371	Sinorhizobium_meliloti_GCF_000006965.1_ASM696v1	98.37	9e-89	0.031572971669868	celR1	2-component receiver domain-containing protein
AZC_RS09610	Azorhizobium_caulinodans_GCF_000010525.1_ASM1052v1	79.34	1e-71	0.0576529172579136	-	response regulator
/home/htaboada/sp27/red_etli/bin/footprint_discovery_enero_2018/etli_23_Feb_2018/Rhizobiales/Rhizobium_etli_GCF_000092045.1_ASM9204v1/RHE_RS03520/RHE_RS03520_Rhizobium_etli_GCF_000092045.1_ASM9204v1_Rhizobiales_taxfreq_ortho_bbh.tab
MAFF_RS20945	Mesorhizobium_loti_GCF_000009625.1_ASM962v1	73.18	0.0	0.0231562222577375	-	carbohydrate ABC transporter substrate-binding protein
RHE_RS03520	Rhizobium_etli_GCF_000092045.1_ASM9204v1	100.00	0.0	0.0329605159974906	-	carbohydrate ABC transporter substrate-binding protein
REMIM1_RS03920	Rhizobium_etli_GCF_000442435.1_ASM44243v1	99.78	0.0	0.0287938905380912	-	carbohydrate ABC transporter substrate-binding protein
RL_RS03905	Rhizobium_leguminosarum_GCF_000009265.1_ASM926v1	96.69	0.0	0.00023559140264208	-	MULTISPECIES: carbohydrate ABC transporter substrate-binding protein
NGR_c03100	Sinorhizobium_fredii_GCF_000018545.1_ASM1854v1	76.71	0.0	0.0293454289121638	-	alpha-glucoside ABC transporter, substrate-binding protein
SMc03061	Sinorhizobium_meliloti_GCF_000006965.1_ASM696v1	75.76	0.0	0.0252350475538724	aglE	alpha-glucoside ABC transporter periplasmic-binding protein
/home/htaboada/sp27/red_etli/bin/footprint_discovery_enero_2018/etli_23_Feb_2018/Rhizobiales/Rhizobium_etli_GCF_000092045.1_ASM9204v1/RHE_RS29385/RHE_RS29385_Rhizobium_etli_GCF_000092045.1_ASM9204v1_Rhizobiales_taxfreq_ortho_bbh.tab
RHE_RS29385	Rhizobium_etli_GCF_000092045.1_ASM9204v1	100.00	0.0	0.0329196727310749	-	ABC transporter substrate-binding protein
REMIM1_RS34420	Rhizobium_etli_GCF_000442435.1_ASM44243v1	99.54	0.0	0.0319096473500488	-	sugar ABC transporter substrate-binding protein
RL_RS34685	Rhizobium_leguminosarum_GCF_000009265.1_ASM926v1	94.44	0.0	0.000291381387308931	-	MULTISPECIES: ABC transporter substrate-binding protein
/home/htaboada/sp27/red_etli/bin/footprint_discovery_enero_2018/etli_23_Feb_2018/Rhizobiales/Rhizobium_etli_GCF_000092045.1_ASM9204v1/RHE_RS24300/RHE_RS24300_Rhizobium_etli_GCF_000092045.1_ASM9204v1_Rhizobiales_taxfreq_ortho_bbh.tab
MAFF_RS29440	Mesorhizobium_loti_GCF_000009625.1_ASM962v1	62.18	3e-129	0.0132404595781018	-	3-carboxy-cis,cis-muconate cycloisomerase
RHE_RS24300	Rhizobium_etli_GCF_000092045.1_ASM9204v1	100.00	0.0	0.0329196727310749	-	3-carboxy-cis,cis-muconate cycloisomerase
REMIM1_RS24510	Rhizobium_etli_GCF_000442435.1_ASM44243v1	99.43	0.0	0.0303338622957254	-	3-carboxy-cis,cis-muconate cycloisomerase
RL_RS30185	Rhizobium_leguminosarum_GCF_000009265.1_ASM926v1	83.86	0.0	0.000304116057722016	-	3-carboxy-cis,cis-muconate cycloisomerase
NGR_b21200	Sinorhizobium_fredii_GCF_000018545.1_ASM1854v1	66.19	3e-140	0.0412242709751435	pcaB	3-carboxy-cis,cis-muconate cycloisomerase (plasmid)
SM_b20575	Sinorhizobium_meliloti_GCF_000006965.1_ASM696v1	64.18	8e-143	0.0279179724864104	pcaB	3-carboxy-cis,cis-muconate cycloisomerase (plasmid)
AZC_RS07420	Azorhizobium_caulinodans_GCF_000010525.1_ASM1052v1	61.56	5e-128	0.0615099786237599	-	3-carboxy-cis,cis-muconate cycloisomerase
/home/htaboada/sp27/red_etli/bin/footprint_discovery_enero_2018/etli_23_Feb_2018/Rhizobiales/Rhizobium_etli_GCF_000092045.1_ASM9204v1/RHE_RS20395/RHE_RS20395_Rhizobium_etli_GCF_000092045.1_ASM9204v1_Rhizobiales_taxfreq_ortho_bbh.tab
MAFF_RS20490	Mesorhizobium_loti_GCF_000009625.1_ASM962v1	56.25	2e-108	0.0297181240310258	-	ABC transporter permease
RHE_RS20395	Rhizobium_etli_GCF_000092045.1_ASM9204v1	100.00	0.0	0.0329196727310749	-	ABC transporter permease
REMIM1_RS20165	Rhizobium_etli_GCF_000442435.1_ASM44243v1	99.71	0.0	0.0300831692189013	-	ABC transporter permease
RL_RS23955	Rhizobium_leguminosarum_GCF_000009265.1_ASM926v1	96.77	0.0	0.00025833188552259	-	MULTISPECIES: ABC transporter permease
NGR_b20580	Sinorhizobium_fredii_GCF_000018545.1_ASM1854v1	83.04	1e-158	0.0329794167801148	-	sugar ABC transporter permease (plasmid)
SM_b20714	Sinorhizobium_meliloti_GCF_000006965.1_ASM696v1	82.99	5e-161	0.0311841419695002	-	sugar uptake ABC transporter permease (plasmid)
/home/htaboada/sp27/red_etli/bin/footprint_discovery_enero_2018/etli_23_Feb_2018/Rhizobiales/Rhizobium_etli_GCF_000092045.1_ASM9204v1/RHE_RS05960/RHE_RS05960_Rhizobium_etli_GCF_000092045.1_ASM9204v1_Rhizobiales_taxfreq_ortho_bbh.tab
AAV28_RS02590	Bradyrhizobium_diazoefficiens_GCF_001642675.1_ASM164267v1	62.57	5e-149	0.0235184120619598	-	MULTISPECIES: DNA ligase-associated DEXH box helicase
BBTA_RS03740	Bradyrhizobium_sp._BTAi1_GCF_000015165.1_ASM1516v1	62.76	5e-150	0.030732986640806	-	DNA ligase-associated DEXH box helicase
MAFF_RS22485	Mesorhizobium_loti_GCF_000009625.1_ASM962v1	70.24	1e-178	0.0302139121650076	-	DNA ligase-associated DEXH box helicase
RHE_RS05960	Rhizobium_etli_GCF_000092045.1_ASM9204v1	100.00	0.0	0.0329196727310749	-	DNA ligase-associated DEXH box helicase
REMIM1_RS06200	Rhizobium_etli_GCF_000442435.1_ASM44243v1	100.00	0.0	0.0302622357023471	-	DNA ligase-associated DEXH box helicase
RL_RS06740	Rhizobium_leguminosarum_GCF_000009265.1_ASM926v1	94.64	0.0	0.000192536088388315	-	DNA ligase-associated DEXH box helicase
NGR_c29650	Sinorhizobium_fredii_GCF_000018545.1_ASM1854v1	73.51	0.0	0.0291109780819734	-	mRNA processing exonuclease
SMc03176	Sinorhizobium_meliloti_GCF_000006965.1_ASM696v1	72.32	0.0	0.0212689846101205	-	hypothetical protein SMc03176
AZC_RS02015	Azorhizobium_caulinodans_GCF_000010525.1_ASM1052v1	58.91	1e-142	0.0546078688111928	-	DNA ligase-associated DEXH box helicase
/home/htaboada/sp27/red_etli/bin/footprint_discovery_enero_2018/etli_23_Feb_2018/Rhizobiales/Rhizobium_etli_GCF_000092045.1_ASM9204v1/RHE_RS29990/RHE_RS29990_Rhizobium_etli_GCF_000092045.1_ASM9204v1_Rhizobiales_taxfreq_ortho_bbh.tab
AAV28_RS13195	Bradyrhizobium_diazoefficiens_GCF_001642675.1_ASM164267v1	42.68	1e-57
BBTA_RS09825	Bradyrhizobium_sp._BTAi1_GCF_000015165.1_ASM1516v1	44.05	7e-60
RHE_RS29990	Rhizobium_etli_GCF_000092045.1_ASM9204v1	100.00	5e-174	0.0328788294646591	-	MULTISPECIES: SDR family NAD(P)-dependent oxidoreductase
REMIM1_RS33900	Rhizobium_etli_GCF_000442435.1_ASM44243v1	39.68	5e-47	0.0151848377962073	-	3-oxoacyl-ACP reductase
NGR_c06410	Sinorhizobium_fredii_GCF_000018545.1_ASM1854v1	41.06	8e-49	0.0309084344467664	fabG2	3-oxoacyl-ACP reductase
SMa0059	Sinorhizobium_meliloti_GCF_000006965.1_ASM696v1	38.96	4e-50
AZC_RS10165	Azorhizobium_caulinodans_GCF_000010525.1_ASM1052v1	41.37	4e-51
/home/htaboada/sp27/red_etli/bin/footprint_discovery_enero_2018/etli_23_Feb_2018/Rhizobiales/Rhizobium_etli_GCF_000092045.1_ASM9204v1/RHE_RS29430/RHE_RS29430_Rhizobium_etli_GCF_000092045.1_ASM9204v1_Rhizobiales_taxfreq_ortho_bbh.tab
BBTA_RS07305	Bradyrhizobium_sp._BTAi1_GCF_000015165.1_ASM1516v1	42.29	6e-27	0.0274600381167585	-	transposase
RHE_RS29430	Rhizobium_etli_GCF_000092045.1_ASM9204v1	100.00	0.0	0.0328788294646591	-	MULTISPECIES: transposase
REMIM1_RS28810	Rhizobium_etli_GCF_000442435.1_ASM44243v1	29.96	4e-09
NGR_b21480	Sinorhizobium_fredii_GCF_000018545.1_ASM1854v1	75.84	6e-125	0.0241875106479752	-	transposase for insertion sequence NGRIS-18e (plasmid)
/home/htaboada/sp27/red_etli/bin/footprint_discovery_enero_2018/etli_23_Feb_2018/Rhizobiales/Rhizobium_etli_GCF_000092045.1_ASM9204v1/RHE_RS18125/RHE_RS18125_Rhizobium_etli_GCF_000092045.1_ASM9204v1_Rhizobiales_taxfreq_ortho_bbh.tab
AAV28_RS32690	Bradyrhizobium_diazoefficiens_GCF_001642675.1_ASM164267v1	61.54	5e-20	0.0242255358099251	-	MULTISPECIES: DUF2312 domain-containing protein
BBTA_RS32140	Bradyrhizobium_sp._BTAi1_GCF_000015165.1_ASM1516v1	63.75	1e-21
MAFF_RS16585	Mesorhizobium_loti_GCF_000009625.1_ASM962v1	67.95	1e-22	0.025693490943409	-	MULTISPECIES: DUF2312 domain-containing protein
RHE_RS18125	Rhizobium_etli_GCF_000092045.1_ASM9204v1	100.00	6e-49	0.0328788294646591	-	MULTISPECIES: DUF2312 domain-containing protein
REMIM1_RS17890	Rhizobium_etli_GCF_000442435.1_ASM44243v1	100.00	6e-49	0.0295817830652529	-	MULTISPECIES: DUF2312 domain-containing protein
RL_RS20975	Rhizobium_leguminosarum_GCF_000009265.1_ASM926v1	97.70	5e-47	0.000277737097580625	-	MULTISPECIES: DUF2312 domain-containing protein
NGR_c28390	Sinorhizobium_fredii_GCF_000018545.1_ASM1854v1	79.31	2e-36	0.0303223073712904	-	hypothetical protein NGR_c28390
SMc04009	Sinorhizobium_meliloti_GCF_000006965.1_ASM696v1	84.34	5e-37	0.0256238772542402	-	hypothetical protein SMc04009
AZC_RS02245	Azorhizobium_caulinodans_GCF_000010525.1_ASM1052v1	65.33	5e-22
/home/htaboada/sp27/red_etli/bin/footprint_discovery_enero_2018/etli_23_Feb_2018/Rhizobiales/Rhizobium_etli_GCF_000092045.1_ASM9204v1/RHE_RS17010/RHE_RS17010_Rhizobium_etli_GCF_000092045.1_ASM9204v1_Rhizobiales_taxfreq_ortho_bbh.tab
AAV28_RS25255	Bradyrhizobium_diazoefficiens_GCF_001642675.1_ASM164267v1	65.36	7e-128	0.0213708510496204	-	MULTISPECIES: branched-chain amino acid ABC transporter permease
BBTA_RS24905	Bradyrhizobium_sp._BTAi1_GCF_000015165.1_ASM1516v1	65.36	2e-128	0.0337113697976892	-	branched-chain amino acid ABC transporter permease
MAFF_RS16620	Mesorhizobium_loti_GCF_000009625.1_ASM962v1	80.33	3e-164	0.0283474156606056	-	branched-chain amino acid ABC transporter permease
RHE_RS17010	Rhizobium_etli_GCF_000092045.1_ASM9204v1	100.00	0.0	0.0328379861982434	-	branched-chain amino acid ABC transporter permease
REMIM1_RS16775	Rhizobium_etli_GCF_000442435.1_ASM44243v1	100.00	0.0	0.030871061746063	-	branched-chain amino acid ABC transporter permease
RL_RS19340	Rhizobium_leguminosarum_GCF_000009265.1_ASM926v1	96.33	0.0	0.000287742910048049	-	MULTISPECIES: branched-chain amino acid ABC transporter permease
NGR_c25200	Sinorhizobium_fredii_GCF_000018545.1_ASM1854v1	85.33	5e-172	0.0303223073712904	-	ABC transporter permease
SMc01951	Sinorhizobium_meliloti_GCF_000006965.1_ASM696v1	86.00	3e-173	0.0304064825687645	livH	high-affinity branched-chain amino acid ABC transporter permease
AZC_RS15205	Azorhizobium_caulinodans_GCF_000010525.1_ASM1052v1	69.84	9e-144	0.057855920487695	-	branched-chain amino acid ABC transporter permease
/home/htaboada/sp27/red_etli/bin/footprint_discovery_enero_2018/etli_23_Feb_2018/Rhizobiales/Rhizobium_etli_GCF_000092045.1_ASM9204v1/RHE_RS16005/RHE_RS16005_Rhizobium_etli_GCF_000092045.1_ASM9204v1_Rhizobiales_taxfreq_ortho_bbh.tab
AAV28_RS10055	Bradyrhizobium_diazoefficiens_GCF_001642675.1_ASM164267v1	49.14	3e-130	0.0238326892832777	-	cysteine desulfurase
BBTA_RS09520	Bradyrhizobium_sp._BTAi1_GCF_000015165.1_ASM1516v1	53.42	2e-142
MAFF_RS21060	Mesorhizobium_loti_GCF_000009625.1_ASM962v1	72.17	0.0	0.0281724316133179	-	cysteine desulfurase
RHE_RS16005	Rhizobium_etli_GCF_000092045.1_ASM9204v1	100.00	0.0	0.0328379861982434	-	cysteine desulfurase
REMIM1_RS15760	Rhizobium_etli_GCF_000442435.1_ASM44243v1	99.27	0.0	0.0305845553725496	-	cytochrome-c class 1 protein
RL_RS18425	Rhizobium_leguminosarum_GCF_000009265.1_ASM926v1	95.15	0.0	0.000289865355116897	-	cysteine desulfurase
NGR_c23920	Sinorhizobium_fredii_GCF_000018545.1_ASM1854v1	82.80	0.0	0.0337609195474161	-	hypothetical protein NGR_c23920
SM_b20848	Sinorhizobium_meliloti_GCF_000006965.1_ASM696v1	83.25	0.0
AZC_RS04040	Azorhizobium_caulinodans_GCF_000010525.1_ASM1052v1	47.34	3e-120	0.0530853445878324	-	cysteine desulfurase
/home/htaboada/sp27/red_etli/bin/footprint_discovery_enero_2018/etli_23_Feb_2018/Rhizobiales/Rhizobium_etli_GCF_000092045.1_ASM9204v1/RHE_RS01315/RHE_RS01315_Rhizobium_etli_GCF_000092045.1_ASM9204v1_Rhizobiales_taxfreq_ortho_bbh.tab
AAV28_RS00390	Bradyrhizobium_diazoefficiens_GCF_001642675.1_ASM164267v1	64.80	7e-67	0.0243302948836978	-	MULTISPECIES: translation initiation factor IF-3
BBTA_RS01050	Bradyrhizobium_sp._BTAi1_GCF_000015165.1_ASM1516v1	67.60	3e-69	0.0353805735449535	-	MULTISPECIES: translation initiation factor IF-3
MAFF_RS20750	Mesorhizobium_loti_GCF_000009625.1_ASM962v1	81.06	1e-59	0.0284349076842495	-	MULTISPECIES: translation initiation factor IF-3
RHE_RS01315	Rhizobium_etli_GCF_000092045.1_ASM9204v1	100.00	2e-111	0.0328379861982434	-	MULTISPECIES: translation initiation factor IF-3
REMIM1_RS01735	Rhizobium_etli_GCF_000442435.1_ASM44243v1	100.00	2e-111	0.0334496191076831	-	MULTISPECIES: translation initiation factor IF-3
RL_RS01395	Rhizobium_leguminosarum_GCF_000009265.1_ASM926v1	96.43	8e-99	0.000291987800185744	-	MULTISPECIES: translation initiation factor IF-3
NGR_c36200	Sinorhizobium_fredii_GCF_000018545.1_ASM1854v1	90.91	1e-74	0.0300487814027349	infC	translation initiation factor IF-3
SMc00362	Sinorhizobium_meliloti_GCF_000006965.1_ASM696v1	90.91	3e-75	0.0289678126774036	infC	translation initiation factor IF-3
AZC_RS22795	Azorhizobium_caulinodans_GCF_000010525.1_ASM1052v1	76.47	2e-77	0.0541003607367393	-	translation initiation factor IF-3
/home/htaboada/sp27/red_etli/bin/footprint_discovery_enero_2018/etli_23_Feb_2018/Rhizobiales/Rhizobium_etli_GCF_000092045.1_ASM9204v1/RHE_RS25305/RHE_RS25305_Rhizobium_etli_GCF_000092045.1_ASM9204v1_Rhizobiales_taxfreq_ortho_bbh.tab
MAFF_RS04530	Mesorhizobium_loti_GCF_000009625.1_ASM962v1	66.67	6e-104	0.02548934288824	-	sugar ABC transporter permease
RHE_RS25305	Rhizobium_etli_GCF_000092045.1_ASM9204v1	100.00	0.0	0.0327971429318277	-	sugar ABC transporter permease
REMIM1_RS25550	Rhizobium_etli_GCF_000442435.1_ASM44243v1	100.00	0.0	0.0319096473500488	-	sugar ABC transporter permease
RL_RS31600	Rhizobium_leguminosarum_GCF_000009265.1_ASM926v1	95.50	0.0	0.000232862544696419	-	MULTISPECIES: sugar ABC transporter permease
NGR_c25480	Sinorhizobium_fredii_GCF_000018545.1_ASM1854v1	85.86	3e-162	0.0250080885536416	-	ABC transporter permease
SMc01978	Sinorhizobium_meliloti_GCF_000006965.1_ASM696v1	86.21	6e-162	0.0280735043665575	-	sugar transport system permease ABC transporter protein
/home/htaboada/sp27/red_etli/bin/footprint_discovery_enero_2018/etli_23_Feb_2018/Rhizobiales/Rhizobium_etli_GCF_000092045.1_ASM9204v1/RHE_RS19855/RHE_RS19855_Rhizobium_etli_GCF_000092045.1_ASM9204v1_Rhizobiales_taxfreq_ortho_bbh.tab
AAV28_RS40740	Bradyrhizobium_diazoefficiens_GCF_001642675.1_ASM164267v1	68.74	0.0	0.00285468476030469	-	dihydrolipoyl dehydrogenase
BBTA_RS01905	Bradyrhizobium_sp._BTAi1_GCF_000015165.1_ASM1516v1	69.59	0.0	0.0285728406149347	-	dihydrolipoyl dehydrogenase
MAFF_RS17780	Mesorhizobium_loti_GCF_000009625.1_ASM962v1	80.34	0.0	0.0251393747936646	-	dihydrolipoyl dehydrogenase
RHE_RS19855	Rhizobium_etli_GCF_000092045.1_ASM9204v1	100.00	0.0	0.0327971429318277	-	dihydrolipoyl dehydrogenase
REMIM1_RS19625	Rhizobium_etli_GCF_000442435.1_ASM44243v1	99.79	0.0	0.0289013304281587	-	dihydrolipoyl dehydrogenase
RL_RS22840	Rhizobium_leguminosarum_GCF_000009265.1_ASM926v1	95.73	0.0	0.000264092807852319	-	dihydrolipoyl dehydrogenase
NGR_c31220	Sinorhizobium_fredii_GCF_000018545.1_ASM1854v1	81.84	0.0	0.0302050819561952	lpdA1	dihydrolipoamide dehydrogenase
SMc02487	Sinorhizobium_meliloti_GCF_000006965.1_ASM696v1	82.69	0.0	0.026557068535123	lpdA2	dihydrolipoamide dehydrogenase
AZC_RS20560	Azorhizobium_caulinodans_GCF_000010525.1_ASM1052v1	68.95	0.0	0.0641490206109179	-	dihydrolipoyl dehydrogenase
/home/htaboada/sp27/red_etli/bin/footprint_discovery_enero_2018/etli_23_Feb_2018/Rhizobiales/Rhizobium_etli_GCF_000092045.1_ASM9204v1/RHE_RS15900/RHE_RS15900_Rhizobium_etli_GCF_000092045.1_ASM9204v1_Rhizobiales_taxfreq_ortho_bbh.tab
AAV28_RS16750	Bradyrhizobium_diazoefficiens_GCF_001642675.1_ASM164267v1	33.02	1e-23	0.0227065292402217	-	MULTISPECIES: hypothetical protein
BBTA_RS17680	Bradyrhizobium_sp._BTAi1_GCF_000015165.1_ASM1516v1	34.42	1e-22	0.0365588350136106	-	hypothetical protein
MAFF_RS30180	Mesorhizobium_loti_GCF_000009625.1_ASM962v1	51.36	4e-67	0.0297472880389071	-	membrane protein
RHE_RS15900	Rhizobium_etli_GCF_000092045.1_ASM9204v1	100.00	1e-146	0.0327971429318277	-	membrane protein
REMIM1_RS15655	Rhizobium_etli_GCF_000442435.1_ASM44243v1	99.12	4e-146	0.0296534096586312	-	hypothetical protein
RL_RS18305	Rhizobium_leguminosarum_GCF_000009265.1_ASM926v1	91.63	8e-129	0.000292594213062558	-	membrane protein
NGR_c23740	Sinorhizobium_fredii_GCF_000018545.1_ASM1854v1	68.02	3e-95	0.0307130587549411	-	transmembrane protein
SM_b20996	Sinorhizobium_meliloti_GCF_000006965.1_ASM696v1	65.77	7e-94	0.0298621209882496	-	hypothetical protein SM_b20996 (plasmid)
AZC_RS22205	Azorhizobium_caulinodans_GCF_000010525.1_ASM1052v1	36.10	4e-32	0.0532883478176138	-	hypothetical protein
/home/htaboada/sp27/red_etli/bin/footprint_discovery_enero_2018/etli_23_Feb_2018/Rhizobiales/Rhizobium_etli_GCF_000092045.1_ASM9204v1/RHE_RS06280/RHE_RS06280_Rhizobium_etli_GCF_000092045.1_ASM9204v1_Rhizobiales_taxfreq_ortho_bbh.tab
AAV28_RS18200	Bradyrhizobium_diazoefficiens_GCF_001642675.1_ASM164267v1	52.38	4e-55
MAFF_RS01710	Mesorhizobium_loti_GCF_000009625.1_ASM962v1	36.36	1e-26
RHE_RS06280	Rhizobium_etli_GCF_000092045.1_ASM9204v1	100.00	2e-125	0.0327971429318277	-	DUF1697 domain-containing protein
REMIM1_RS06490	Rhizobium_etli_GCF_000442435.1_ASM44243v1	100.00	3e-125	0.0300831692189013	-	DUF1697 domain-containing protein
RL_RS07085	Rhizobium_leguminosarum_GCF_000009265.1_ASM926v1	84.21	6e-107
NGR_c07410	Sinorhizobium_fredii_GCF_000018545.1_ASM1854v1	72.51	4e-89
SMc00112	Sinorhizobium_meliloti_GCF_000006965.1_ASM696v1	82.43	5e-41
/home/htaboada/sp27/red_etli/bin/footprint_discovery_enero_2018/etli_23_Feb_2018/Rhizobiales/Rhizobium_etli_GCF_000092045.1_ASM9204v1/RHE_RS00300/RHE_RS00300_Rhizobium_etli_GCF_000092045.1_ASM9204v1_Rhizobiales_taxfreq_ortho_bbh.tab
MAFF_RS13605	Mesorhizobium_loti_GCF_000009625.1_ASM962v1	53.29	4e-82	0.021552201824267	-	ornithine cyclodeaminase
RHE_RS00300	Rhizobium_etli_GCF_000092045.1_ASM9204v1	100.00	0.0	0.0327971429318277	-	ornithine cyclodeaminase family protein
REMIM1_RS00740	Rhizobium_etli_GCF_000442435.1_ASM44243v1	99.05	0.0	0.0291520235049829	-	ornithine cyclodeaminase family protein
RL_RS00300	Rhizobium_leguminosarum_GCF_000009265.1_ASM926v1	92.70	1e-179	0.000307148122106084	-	ornithine cyclodeaminase family protein
NGR_c34200	Sinorhizobium_fredii_GCF_000018545.1_ASM1854v1	67.64	2e-125	0.0271181460253551	-	ornithine cyclodeaminase
AZC_RS10420	Azorhizobium_caulinodans_GCF_000010525.1_ASM1052v1	52.81	1e-72	0.0559273898047718	-	ornithine cyclodeaminase family protein
/home/htaboada/sp27/red_etli/bin/footprint_discovery_enero_2018/etli_23_Feb_2018/Rhizobiales/Rhizobium_etli_GCF_000092045.1_ASM9204v1/RHE_RS08660/RHE_RS08660_Rhizobium_etli_GCF_000092045.1_ASM9204v1_Rhizobiales_taxfreq_ortho_bbh.tab
AAV28_RS23725	Bradyrhizobium_diazoefficiens_GCF_001642675.1_ASM164267v1	81.13	7e-91
BBTA_RS23625	Bradyrhizobium_sp._BTAi1_GCF_000015165.1_ASM1516v1	81.13	2e-90	0.0271654727495942	-	MULTISPECIES: 30S ribosomal protein S5
MAFF_RS02295	Mesorhizobium_loti_GCF_000009625.1_ASM962v1	86.23	8e-102	0.0219896619424862	-	MULTISPECIES: 30S ribosomal protein S5
RHE_RS08660	Rhizobium_etli_GCF_000092045.1_ASM9204v1	100.00	2e-120	0.032756299665412	-	MULTISPECIES: 30S ribosomal protein S5
REMIM1_RS08820	Rhizobium_etli_GCF_000442435.1_ASM44243v1	100.00	2e-120	0.0288655171314695	-	MULTISPECIES: 30S ribosomal protein S5
RL_RS09330	Rhizobium_leguminosarum_GCF_000009265.1_ASM926v1	100.00	3e-120	0.000291684593747337	-	MULTISPECIES: 30S ribosomal protein S5
NGR_c12080	Sinorhizobium_fredii_GCF_000018545.1_ASM1854v1	93.45	1e-111	0.0280168742077516	rpsE	30S ribosomal protein S5
SMc01292	Sinorhizobium_meliloti_GCF_000006965.1_ASM696v1	92.86	4e-111	0.0288511637672932	rpsE	30S ribosomal protein S5
AZC_RS13120	Azorhizobium_caulinodans_GCF_000010525.1_ASM1052v1	83.65	1e-93
/home/htaboada/sp27/red_etli/bin/footprint_discovery_enero_2018/etli_23_Feb_2018/Rhizobiales/Rhizobium_etli_GCF_000092045.1_ASM9204v1/RHE_RS02360/RHE_RS02360_Rhizobium_etli_GCF_000092045.1_ASM9204v1_Rhizobiales_taxfreq_ortho_bbh.tab
MAFF_RS30900	Mesorhizobium_loti_GCF_000009625.1_ASM962v1	87.26	0.0	0.0262476070931533	-	sugar ABC transporter substrate-binding protein
RHE_RS02360	Rhizobium_etli_GCF_000092045.1_ASM9204v1	100.00	0.0	0.032756299665412	-	MULTISPECIES: sugar ABC transporter substrate-binding protein
REMIM1_RS02780	Rhizobium_etli_GCF_000442435.1_ASM44243v1	100.00	0.0	0.0302264224056579	-	MULTISPECIES: sugar ABC transporter substrate-binding protein
RL_RS02560	Rhizobium_leguminosarum_GCF_000009265.1_ASM926v1	95.62	0.0	0.000293807038816185	-	sugar ABC transporter substrate-binding protein
NGR_c01100	Sinorhizobium_fredii_GCF_000018545.1_ASM1854v1	86.25	0.0	0.0307912090316712	-	periplasmic binding protein
SMc02171	Sinorhizobium_meliloti_GCF_000006965.1_ASM696v1	85.62	0.0	0.0299398869283231	-	periplasmic binding ABC transporter protein
/home/htaboada/sp27/red_etli/bin/footprint_discovery_enero_2018/etli_23_Feb_2018/Rhizobiales/Rhizobium_etli_GCF_000092045.1_ASM9204v1/RHE_RS17940/RHE_RS17940_Rhizobium_etli_GCF_000092045.1_ASM9204v1_Rhizobiales_taxfreq_ortho_bbh.tab
RHE_RS17940	Rhizobium_etli_GCF_000092045.1_ASM9204v1	100.00	1e-66	0.0327154563989962	-	MULTISPECIES: hypothetical protein
REMIM1_RS17705	Rhizobium_etli_GCF_000442435.1_ASM44243v1	100.00	1e-66	0.0304771154824821	-	MULTISPECIES: hypothetical protein
RL_RS20750	Rhizobium_leguminosarum_GCF_000009265.1_ASM926v1	87.50	4e-62	0.000223463145105808	-	hypothetical protein
/home/htaboada/sp27/red_etli/bin/footprint_discovery_enero_2018/etli_23_Feb_2018/Rhizobiales/Rhizobium_etli_GCF_000092045.1_ASM9204v1/RHE_RS08810/RHE_RS08810_Rhizobium_etli_GCF_000092045.1_ASM9204v1_Rhizobiales_taxfreq_ortho_bbh.tab
AAV28_RS20955	Bradyrhizobium_diazoefficiens_GCF_001642675.1_ASM164267v1	45.39	8e-75	0.025168367473879	-	MULTISPECIES: sugar ABC transporter permease
MAFF_RS13025	Mesorhizobium_loti_GCF_000009625.1_ASM962v1	87.70	0.0	0.0311179964093274	-	sugar ABC transporter permease
RHE_RS18960	Rhizobium_etli_GCF_000092045.1_ASM9204v1	100.00	0.0
REMIM1_RS08970	Rhizobium_etli_GCF_000442435.1_ASM44243v1	100.00	0.0	0.0299041027354554	-	sugar ABC transporter permease
RL_RS21910	Rhizobium_leguminosarum_GCF_000009265.1_ASM926v1	96.53	0.0
NGR_c33070	Sinorhizobium_fredii_GCF_000018545.1_ASM1854v1	65.20	5e-136	0.031299185830417	-	binding-protein-dependent transport system inner membrane protein
SMc04395	Sinorhizobium_meliloti_GCF_000006965.1_ASM696v1	63.51	9e-135	0.0321950991904566	-	ABC transporter permease
/home/htaboada/sp27/red_etli/bin/footprint_discovery_enero_2018/etli_23_Feb_2018/Rhizobiales/Rhizobium_etli_GCF_000092045.1_ASM9204v1/RHE_RS08455/RHE_RS08455_Rhizobium_etli_GCF_000092045.1_ASM9204v1_Rhizobiales_taxfreq_ortho_bbh.tab
AAV28_RS24445	Bradyrhizobium_diazoefficiens_GCF_001642675.1_ASM164267v1	56.57	5e-98	0.0221827338713585	-	MULTISPECIES: NAD kinase
BBTA_RS24230	Bradyrhizobium_sp._BTAi1_GCF_000015165.1_ASM1516v1	56.13	2e-95	0.0283764637034918	-	NAD kinase
MAFF_RS01940	Mesorhizobium_loti_GCF_000009625.1_ASM962v1	60.94	6e-102	0.0226604341237557	-	NAD(+) kinase
RHE_RS08455	Rhizobium_etli_GCF_000092045.1_ASM9204v1	100.00	0.0	0.0327154563989962	-	MULTISPECIES: NAD kinase
REMIM1_RS08610	Rhizobium_etli_GCF_000442435.1_ASM44243v1	99.61	0.0	0.0314440744930896	-	NAD kinase
RL_RS09130	Rhizobium_leguminosarum_GCF_000009265.1_ASM926v1	93.77	0.0	0.000255603027576929	-	NAD kinase
NGR_c11180	Sinorhizobium_fredii_GCF_000018545.1_ASM1854v1	76.28	3e-133	0.0225072796982774	ppnK	inorganic polyphosphate
SMc01331	Sinorhizobium_meliloti_GCF_000006965.1_ASM696v1	75.88	1e-136	0.0214245164902676	ppnK	inorganic polyphosphate
AZC_RS04885	Azorhizobium_caulinodans_GCF_000010525.1_ASM1052v1	58.50	7e-98	0.0532883478176138	-	NAD kinase
/home/htaboada/sp27/red_etli/bin/footprint_discovery_enero_2018/etli_23_Feb_2018/Rhizobiales/Rhizobium_etli_GCF_000092045.1_ASM9204v1/RHE_RS06710/RHE_RS06710_Rhizobium_etli_GCF_000092045.1_ASM9204v1_Rhizobiales_taxfreq_ortho_bbh.tab
MAFF_RS03180	Mesorhizobium_loti_GCF_000009625.1_ASM962v1	60.36	0.0	0.0230978942419749	-	magnesium transporter
RHE_RS06710	Rhizobium_etli_GCF_000092045.1_ASM9204v1	100.00	0.0	0.0327154563989962	mgtE	magnesium transporter
REMIM1_RS06885	Rhizobium_etli_GCF_000442435.1_ASM44243v1	99.78	0.0	0.0319096473500488	-	magnesium transporter
RL_RS07585	Rhizobium_leguminosarum_GCF_000009265.1_ASM926v1	96.06	0.0	0.000285620464979202	-	magnesium transporter
AZC_RS09110	Azorhizobium_caulinodans_GCF_000010525.1_ASM1052v1	58.85	0.0	0.0460817331603746	-	magnesium transporter
/home/htaboada/sp27/red_etli/bin/footprint_discovery_enero_2018/etli_23_Feb_2018/Rhizobiales/Rhizobium_etli_GCF_000092045.1_ASM9204v1/RHE_RS15785/RHE_RS15785_Rhizobium_etli_GCF_000092045.1_ASM9204v1_Rhizobiales_taxfreq_ortho_bbh.tab
MAFF_RS11855	Mesorhizobium_loti_GCF_000009625.1_ASM962v1	54.04	4e-76	0.0216980218636734	-	choline ABC transporter permease subunit
RHE_RS15785	Rhizobium_etli_GCF_000092045.1_ASM9204v1	100.00	0.0	0.0326746131325805	choW	MULTISPECIES: choline ABC transporter permease subunit
REMIM1_RS15540	Rhizobium_etli_GCF_000442435.1_ASM44243v1	100.00	0.0	0.0307278085593063	-	MULTISPECIES: choline ABC transporter permease subunit
RL_RS18195	Rhizobium_leguminosarum_GCF_000009265.1_ASM926v1	90.04	4e-165	0.000248629279493572	-	MULTISPECIES: choline ABC transporter permease subunit
NGR_c23650	Sinorhizobium_fredii_GCF_000018545.1_ASM1854v1	80.43	4e-153	0.0326668156731943	-	proline
SMc02738	Sinorhizobium_meliloti_GCF_000006965.1_ASM696v1	79.00	2e-150	0.0311841419695002	opuB	glycine betaine transport system permease ABC transporter protein
AZC_RS06105	Azorhizobium_caulinodans_GCF_000010525.1_ASM1052v1	62.13	7e-101
/home/htaboada/sp27/red_etli/bin/footprint_discovery_enero_2018/etli_23_Feb_2018/Rhizobiales/Rhizobium_etli_GCF_000092045.1_ASM9204v1/RHE_RS11850/RHE_RS11850_Rhizobium_etli_GCF_000092045.1_ASM9204v1_Rhizobiales_taxfreq_ortho_bbh.tab
AAV28_RS34150	Bradyrhizobium_diazoefficiens_GCF_001642675.1_ASM164267v1	48.67	2e-39	0.021292281744291	-	MULTISPECIES: N-acetyltransferase
BBTA_RS08360	Bradyrhizobium_sp._BTAi1_GCF_000015165.1_ASM1516v1	48.65	4e-38	0.0265763420152657	-	N-acetyltransferase
MAFF_RS30305	Mesorhizobium_loti_GCF_000009625.1_ASM962v1	49.32	6e-39	0.0247894066990893	-	N-acetyltransferase
RHE_RS11850	Rhizobium_etli_GCF_000092045.1_ASM9204v1	100.00	4e-94	0.0326746131325805	-	N-acetyltransferase
REMIM1_RS11685	Rhizobium_etli_GCF_000442435.1_ASM44243v1	100.00	4e-94	0.0296534096586312	-	N-acetyltransferase
RL_RS13590	Rhizobium_leguminosarum_GCF_000009265.1_ASM926v1	91.89	1e-86	0.00022043108072174	-	N-acetyltransferase
NGR_c20780	Sinorhizobium_fredii_GCF_000018545.1_ASM1854v1	48.99	5e-41	0.0300097062643699	-	acetyltransferase
SMc01462	Sinorhizobium_meliloti_GCF_000006965.1_ASM696v1	50.00	2e-40	0.0211523357000101	-	acetyltransferase
/home/htaboada/sp27/red_etli/bin/footprint_discovery_enero_2018/etli_23_Feb_2018/Rhizobiales/Rhizobium_etli_GCF_000092045.1_ASM9204v1/RHE_RS07625/RHE_RS07625_Rhizobium_etli_GCF_000092045.1_ASM9204v1_Rhizobiales_taxfreq_ortho_bbh.tab
AAV28_RS17190	Bradyrhizobium_diazoefficiens_GCF_001642675.1_ASM164267v1	54.74	7e-130	0.0236231711357324	-	MULTISPECIES: ribonuclease D
BBTA_RS18100	Bradyrhizobium_sp._BTAi1_GCF_000015165.1_ASM1516v1	59.08	7e-133	0.029489266201668	rnd	ribonuclease D
MAFF_RS33955	Mesorhizobium_loti_GCF_000009625.1_ASM962v1	66.67	2e-169	0.0281141035975554	-	MULTISPECIES: ribonuclease D
RHE_RS07625	Rhizobium_etli_GCF_000092045.1_ASM9204v1	100.00	0.0	0.0326746131325805	rnd	ribonuclease D
REMIM1_RS07800	Rhizobium_etli_GCF_000442435.1_ASM44243v1	100.00	0.0	0.0302622357023471	-	ribonuclease D
RL_RS08305	Rhizobium_leguminosarum_GCF_000009265.1_ASM926v1	92.65	0.0	0.000295323071008219	-	ribonuclease D
NGR_c09410	Sinorhizobium_fredii_GCF_000018545.1_ASM1854v1	76.90	0.0	0.0294235791888939	rnd	ribonuclease D
SMc00622	Sinorhizobium_meliloti_GCF_000006965.1_ASM696v1	77.17	0.0	0.0288511637672932	rnd	ribonuclease D protein
AZC_RS18860	Azorhizobium_caulinodans_GCF_000010525.1_ASM1052v1	59.51	2e-133	0.036033073286196	-	ribonuclease D
/home/htaboada/sp27/red_etli/bin/footprint_discovery_enero_2018/etli_23_Feb_2018/Rhizobiales/Rhizobium_etli_GCF_000092045.1_ASM9204v1/RHE_RS02020/RHE_RS02020_Rhizobium_etli_GCF_000092045.1_ASM9204v1_Rhizobiales_taxfreq_ortho_bbh.tab
AAV28_RS00560	Bradyrhizobium_diazoefficiens_GCF_001642675.1_ASM164267v1	73.27	3e-48	0.0252731265476516	-	MULTISPECIES: integration host factor subunit beta
BBTA_RS00475	Bradyrhizobium_sp._BTAi1_GCF_000015165.1_ASM1516v1	72.82	1e-48	0.0349223607515868	-	integration host factor subunit beta
MAFF_RS13595	Mesorhizobium_loti_GCF_000009625.1_ASM962v1	84.04	8e-56	0.0295139759758569	-	MULTISPECIES: integration host factor subunit beta
RHE_RS02020	Rhizobium_etli_GCF_000092045.1_ASM9204v1	100.00	8e-71	0.0326746131325805	-	MULTISPECIES: integration host factor subunit beta
REMIM1_RS02435	Rhizobium_etli_GCF_000442435.1_ASM44243v1	100.00	8e-71	0.0308352484493738	-	MULTISPECIES: integration host factor subunit beta
RL_RS02175	Rhizobium_leguminosarum_GCF_000009265.1_ASM926v1	100.00	9e-71	0.000332011050055441	-	MULTISPECIES: integration host factor subunit beta
NGR_c00220	Sinorhizobium_fredii_GCF_000018545.1_ASM1854v1	93.94	7e-67	0.0249299382769114	ihfB	integration host factor subunit beta
SMc01134	Sinorhizobium_meliloti_GCF_000006965.1_ASM696v1	96.88	4e-66	0.0276846746661897	ihfB	integration host factor subunit beta
AZC_RS19145	Azorhizobium_caulinodans_GCF_000010525.1_ASM1052v1	75.82	7e-48	0.0534913510473952	-	integration host factor subunit beta
/home/htaboada/sp27/red_etli/bin/footprint_discovery_enero_2018/etli_23_Feb_2018/Rhizobiales/Rhizobium_etli_GCF_000092045.1_ASM9204v1/RHE_RS01755/RHE_RS01755_Rhizobium_etli_GCF_000092045.1_ASM9204v1_Rhizobiales_taxfreq_ortho_bbh.tab
AAV28_RS28130	Bradyrhizobium_diazoefficiens_GCF_001642675.1_ASM164267v1	50.65	0.0
BBTA_RS30220	Bradyrhizobium_sp._BTAi1_GCF_000015165.1_ASM1516v1	50.76	0.0
RHE_RS01755	Rhizobium_etli_GCF_000092045.1_ASM9204v1	100.00	0.0	0.0326746131325805	-	urocanate hydratase
REMIM1_RS02170	Rhizobium_etli_GCF_000442435.1_ASM44243v1	99.10	0.0	0.0323035936136297	-	urocanate hydratase
RL_RS01900	Rhizobium_leguminosarum_GCF_000009265.1_ASM926v1	96.01	0.0
/home/htaboada/sp27/red_etli/bin/footprint_discovery_enero_2018/etli_23_Feb_2018/Rhizobiales/Rhizobium_etli_GCF_000092045.1_ASM9204v1/RHE_RS28380/RHE_RS28380_Rhizobium_etli_GCF_000092045.1_ASM9204v1_Rhizobiales_taxfreq_ortho_bbh.tab
RHE_RS28380	Rhizobium_etli_GCF_000092045.1_ASM9204v1	100.00	0.0	0.0326337698661648	-	sugar ABC transporter permease
REMIM1_RS32090	Rhizobium_etli_GCF_000442435.1_ASM44243v1	100.00	0.0	0.0313724478997113	-	sugar ABC transporter permease
RL_RS35875	Rhizobium_leguminosarum_GCF_000009265.1_ASM926v1	98.01	0.0	0.0002498421052472	-	sugar ABC transporter permease
SMa1339	Sinorhizobium_meliloti_GCF_000006965.1_ASM696v1	93.69	0.0	0.0349169070930314	-	ABC transporter permease (plasmid)
/home/htaboada/sp27/red_etli/bin/footprint_discovery_enero_2018/etli_23_Feb_2018/Rhizobiales/Rhizobium_etli_GCF_000092045.1_ASM9204v1/RHE_RS23750/RHE_RS23750_Rhizobium_etli_GCF_000092045.1_ASM9204v1_Rhizobiales_taxfreq_ortho_bbh.tab
RHE_RS23750	Rhizobium_etli_GCF_000092045.1_ASM9204v1	100.00	0.0	0.0326337698661648	-	ABC transporter
REMIM1_RS30250	Rhizobium_etli_GCF_000442435.1_ASM44243v1	85.97	1e-177	0.0224191237274193	-	amino acid ABC transporter substrate-binding protein
RL_RS29530	Rhizobium_leguminosarum_GCF_000009265.1_ASM926v1	94.24	0.0	0.000298961548269101	-	ABC transporter
NGR_b01670	Sinorhizobium_fredii_GCF_000018545.1_ASM1854v1	82.35	5e-159	0.0297752554341795	-	amino acid ABC transporter substrate-binding protein (plasmid)
/home/htaboada/sp27/red_etli/bin/footprint_discovery_enero_2018/etli_23_Feb_2018/Rhizobiales/Rhizobium_etli_GCF_000092045.1_ASM9204v1/RHE_RS22815/RHE_RS22815_Rhizobium_etli_GCF_000092045.1_ASM9204v1_Rhizobiales_taxfreq_ortho_bbh.tab
AAV28_RS31485	Bradyrhizobium_diazoefficiens_GCF_001642675.1_ASM164267v1	46.64	8e-73	0.0243302948836978	-	MetQ
BBTA_RS22765	Bradyrhizobium_sp._BTAi1_GCF_000015165.1_ASM1516v1	57.78	1e-84	0.031354846860375	-	MetQ
MAFF_RS19725	Mesorhizobium_loti_GCF_000009625.1_ASM962v1	85.29	1e-153	0.0267725592350164	-	MetQ
RHE_RS22815	Rhizobium_etli_GCF_000092045.1_ASM9204v1	100.00	0.0	0.0326337698661648	-	MetQ/NlpA family lipoprotein
REMIM1_RS21790	Rhizobium_etli_GCF_000442435.1_ASM44243v1	98.92	0.0	0.0295817830652529	-	MetQ/NlpA family lipoprotein
RL_RS27350	Rhizobium_leguminosarum_GCF_000009265.1_ASM926v1	92.83	6e-176	0.000298355135392287	-	MetQ
NGR_c29410	Sinorhizobium_fredii_GCF_000018545.1_ASM1854v1	48.76	7e-78	0.0241484355096101	-	lipoprotein
SMc03157	Sinorhizobium_meliloti_GCF_000006965.1_ASM696v1	48.32	3e-74	0.0270236641755644	-	outer membrane lipoprotein transmembrane
AZC_RS04820	Azorhizobium_caulinodans_GCF_000010525.1_ASM1052v1	45.80	1e-77	0.0705436223490316	-	MetQ
/home/htaboada/sp27/red_etli/bin/footprint_discovery_enero_2018/etli_23_Feb_2018/Rhizobiales/Rhizobium_etli_GCF_000092045.1_ASM9204v1/RHE_RS19330/RHE_RS19330_Rhizobium_etli_GCF_000092045.1_ASM9204v1_Rhizobiales_taxfreq_ortho_bbh.tab
RHE_RS19330	Rhizobium_etli_GCF_000092045.1_ASM9204v1	100.00	1e-67	0.0326337698661648	-	hypothetical protein
REMIM1_RS19100	Rhizobium_etli_GCF_000442435.1_ASM44243v1	98.96	2e-67	0.0304054888891038	-	hypothetical protein
RL_RS22220	Rhizobium_leguminosarum_GCF_000009265.1_ASM926v1	70.65	2e-45	0.00027531144607337	-	hypothetical protein
NGR_c17880	Sinorhizobium_fredii_GCF_000018545.1_ASM1854v1	48.96	4e-28	0.031260110692052	-	hypothetical protein NGR_c17880
SMc04261	Sinorhizobium_meliloti_GCF_000006965.1_ASM696v1	50.00	1e-26
/home/htaboada/sp27/red_etli/bin/footprint_discovery_enero_2018/etli_23_Feb_2018/Rhizobiales/Rhizobium_etli_GCF_000092045.1_ASM9204v1/RHE_RS30090/RHE_RS30090_Rhizobium_etli_GCF_000092045.1_ASM9204v1_Rhizobiales_taxfreq_ortho_bbh.tab
BBTA_RS03390	Bradyrhizobium_sp._BTAi1_GCF_000015165.1_ASM1516v1	63.20	2e-172	0.0279509803953656	-	NAD(P)
/home/htaboada/sp27/red_etli/bin/footprint_discovery_enero_2018/etli_23_Feb_2018/Rhizobiales/Rhizobium_etli_GCF_000092045.1_ASM9204v1/RHE_RS28870/RHE_RS28870_Rhizobium_etli_GCF_000092045.1_ASM9204v1_Rhizobiales_taxfreq_ortho_bbh.tab
RHE_RS28870	Rhizobium_etli_GCF_000092045.1_ASM9204v1	100.00	2e-152	0.0325929265997491	-	L,D-transpeptidase
REMIM1_RS31460	Rhizobium_etli_GCF_000442435.1_ASM44243v1	99.55	2e-144	0.0287938905380912	-	L,D-transpeptidase
RL_RS34630	Rhizobium_leguminosarum_GCF_000009265.1_ASM926v1	89.29	3e-135	0.000266215252921167	-	L,D-transpeptidase
NGR_c35630	Sinorhizobium_fredii_GCF_000018545.1_ASM1854v1	87.50	2e-136	0.0316117869373375	-	ErfK
/home/htaboada/sp27/red_etli/bin/footprint_discovery_enero_2018/etli_23_Feb_2018/Rhizobiales/Rhizobium_etli_GCF_000092045.1_ASM9204v1/RHE_RS17155/RHE_RS17155_Rhizobium_etli_GCF_000092045.1_ASM9204v1_Rhizobiales_taxfreq_ortho_bbh.tab
AAV28_RS19000	Bradyrhizobium_diazoefficiens_GCF_001642675.1_ASM164267v1	54.75	9e-63	0.0215803691971657	-	MULTISPECIES: DNA-3-methyladenine glycosylase
BBTA_RS18485	Bradyrhizobium_sp._BTAi1_GCF_000015165.1_ASM1516v1	54.19	1e-61	0.0259872112809371	-	DNA-3-methyladenine glycosylase
MAFF_RS18865	Mesorhizobium_loti_GCF_000009625.1_ASM962v1	41.21	1e-28
RHE_RS17155	Rhizobium_etli_GCF_000092045.1_ASM9204v1	100.00	2e-141	0.0325929265997491	-	DNA-3-methyladenine glycosylase
REMIM1_RS16920	Rhizobium_etli_GCF_000442435.1_ASM44243v1	93.66	2e-133	0.0286864506480237	-	DNA-3-methyladenine glycosylase
RL_RS19500	Rhizobium_leguminosarum_GCF_000009265.1_ASM926v1	85.85	9e-123
NGR_b11020	Sinorhizobium_fredii_GCF_000018545.1_ASM1854v1	57.66	5e-44
SM_b20709	Sinorhizobium_meliloti_GCF_000006965.1_ASM696v1	57.39	9e-67	0.0299787698983599	-	3-methyladenine DNA glycosylase (plasmid)
/home/htaboada/sp27/red_etli/bin/footprint_discovery_enero_2018/etli_23_Feb_2018/Rhizobiales/Rhizobium_etli_GCF_000092045.1_ASM9204v1/RHE_RS11615/RHE_RS11615_Rhizobium_etli_GCF_000092045.1_ASM9204v1_Rhizobiales_taxfreq_ortho_bbh.tab
AAV28_RS25360	Bradyrhizobium_diazoefficiens_GCF_001642675.1_ASM164267v1	78.06	0.0	0.0232041348406418	-	MULTISPECIES: adenylosuccinate lyase
BBTA_RS25035	Bradyrhizobium_sp._BTAi1_GCF_000015165.1_ASM1516v1	80.14	0.0	0.0328604031814369	-	adenylosuccinate lyase
MAFF_RS01380	Mesorhizobium_loti_GCF_000009625.1_ASM962v1	88.51	0.0	0.0254601788803587	-	adenylosuccinate lyase
RHE_RS11615	Rhizobium_etli_GCF_000092045.1_ASM9204v1	100.00	0.0	0.0325929265997491	-	adenylosuccinate lyase
REMIM1_RS11450	Rhizobium_etli_GCF_000442435.1_ASM44243v1	100.00	0.0	0.0306561819659279	-	adenylosuccinate lyase
RL_RS13410	Rhizobium_leguminosarum_GCF_000009265.1_ASM926v1	97.70	0.0	0.000231043306065978	-	adenylosuccinate lyase
NGR_c15170	Sinorhizobium_fredii_GCF_000018545.1_ASM1854v1	93.30	0.0	0.0223900542831822	-	adenylosuccinate lyase
SMc00508	Sinorhizobium_meliloti_GCF_000006965.1_ASM696v1	92.86	0.0	0.0282290362467047	purB	adenylosuccinate lyase
AZC_RS11580	Azorhizobium_caulinodans_GCF_000010525.1_ASM1052v1	79.77	0.0	0.0609009689344157	-	adenylosuccinate lyase
/home/htaboada/sp27/red_etli/bin/footprint_discovery_enero_2018/etli_23_Feb_2018/Rhizobiales/Rhizobium_etli_GCF_000092045.1_ASM9204v1/RHE_RS04720/RHE_RS04720_Rhizobium_etli_GCF_000092045.1_ASM9204v1_Rhizobiales_taxfreq_ortho_bbh.tab
MAFF_RS30415	Mesorhizobium_loti_GCF_000009625.1_ASM962v1	34.52	2e-11	0.0311179964093274	-	DUF1344 domain-containing protein
RHE_RS04720	Rhizobium_etli_GCF_000092045.1_ASM9204v1	100.00	1e-58	0.0325929265997491	-	DUF1344 domain-containing protein
REMIM1_RS05145	Rhizobium_etli_GCF_000442435.1_ASM44243v1	100.00	1e-58	0.0306919952626171	-	DUF1344 domain-containing protein
RL_RS05245	Rhizobium_leguminosarum_GCF_000009265.1_ASM926v1	98.84	2e-58	0.000274098620319743	-	MULTISPECIES: DUF1344 domain-containing protein
NGR_c05190	Sinorhizobium_fredii_GCF_000018545.1_ASM1854v1	76.74	2e-46	0.0285248510064974	-	hypothetical protein NGR_c05190
SMc00070	Sinorhizobium_meliloti_GCF_000006965.1_ASM696v1	76.74	2e-46	0.0302898336586542	-	signal peptide protein
/home/htaboada/sp27/red_etli/bin/footprint_discovery_enero_2018/etli_23_Feb_2018/Rhizobiales/Rhizobium_etli_GCF_000092045.1_ASM9204v1/RHE_RS04485/RHE_RS04485_Rhizobium_etli_GCF_000092045.1_ASM9204v1_Rhizobiales_taxfreq_ortho_bbh.tab
AAV28_RS33435	Bradyrhizobium_diazoefficiens_GCF_001642675.1_ASM164267v1	57.96	0.0	0.0207161068385414	-	MULTISPECIES: RNA-binding transcriptional accessory protein
BBTA_RS35140	Bradyrhizobium_sp._BTAi1_GCF_000015165.1_ASM1516v1	59.13	0.0
MAFF_RS12370	Mesorhizobium_loti_GCF_000009625.1_ASM962v1	78.48	0.0	0.0273850034005233	-	RNA-binding transcriptional accessory protein
RHE_RS04485	Rhizobium_etli_GCF_000092045.1_ASM9204v1	100.00	0.0	0.0325929265997491	-	RNA-binding transcriptional accessory protein
REMIM1_RS04910	Rhizobium_etli_GCF_000442435.1_ASM44243v1	99.87	0.0	0.0294743431751854	-	RNA-binding transcriptional accessory protein
RL_RS04960	Rhizobium_leguminosarum_GCF_000009265.1_ASM926v1	95.84	0.0	0.000288955735801676	-	RNA-binding transcriptional accessory protein
NGR_c08350	Sinorhizobium_fredii_GCF_000018545.1_ASM1854v1	80.08	0.0	0.0370823063084466	-	RNA-binding domain transcriptional regulator
SMc02644	Sinorhizobium_meliloti_GCF_000006965.1_ASM696v1	78.99	0.0	0.0389607359768569	-	hypothetical protein SMc02644
AZC_RS00510	Azorhizobium_caulinodans_GCF_000010525.1_ASM1052v1	73.17	0.0	0.0647580303002621	-	RNA-binding transcriptional accessory protein
/home/htaboada/sp27/red_etli/bin/footprint_discovery_enero_2018/etli_23_Feb_2018/Rhizobiales/Rhizobium_etli_GCF_000092045.1_ASM9204v1/RHE_RS25535/RHE_RS25535_Rhizobium_etli_GCF_000092045.1_ASM9204v1_Rhizobiales_taxfreq_ortho_bbh.tab
MAFF_RS23360	Mesorhizobium_loti_GCF_000009625.1_ASM962v1	62.78	2e-127	0.0261892790773908	-	MULTISPECIES: rhamnose ABC transporter substrate-binding protein
RHE_RS25535	Rhizobium_etli_GCF_000092045.1_ASM9204v1	100.00	0.0	0.0325520833333333	rhaS	MULTISPECIES: rhamnose ABC transporter substrate-binding protein
REMIM1_RS25780	Rhizobium_etli_GCF_000442435.1_ASM44243v1	100.00	0.0	0.0290803969116045	-	MULTISPECIES: rhamnose ABC transporter substrate-binding protein
RL_RS31845	Rhizobium_leguminosarum_GCF_000009265.1_ASM926v1	97.09	0.0	0.000304116057722016	-	MULTISPECIES: rhamnose ABC transporter substrate-binding protein
NGR_c02450	Sinorhizobium_fredii_GCF_000018545.1_ASM1854v1	69.08	2e-154	0.0352848499436536	-	rhamnose ABC transporter, periplasmic rhamnose-binding protein
SMc02324	Sinorhizobium_meliloti_GCF_000006965.1_ASM696v1	68.83	2e-155	0.0258182921044241	-	periplasmic binding ABC transporter protein
/home/htaboada/sp27/red_etli/bin/footprint_discovery_enero_2018/etli_23_Feb_2018/Rhizobiales/Rhizobium_etli_GCF_000092045.1_ASM9204v1/RHE_RS23370/RHE_RS23370_Rhizobium_etli_GCF_000092045.1_ASM9204v1_Rhizobiales_taxfreq_ortho_bbh.tab
MAFF_RS34485	Mesorhizobium_loti_GCF_000009625.1_ASM962v1	66.76	1e-165	0.02776413550298	-	ABC transporter ATP-binding protein
RHE_RS23370	Rhizobium_etli_GCF_000092045.1_ASM9204v1	100.00	0.0	0.0325520833333333	-	ABC transporter ATP-binding protein
REMIM1_RS22400	Rhizobium_etli_GCF_000442435.1_ASM44243v1	98.87	0.0	0.0303338622957254	-	sn-glycerol-3-phosphate ABC transporter ATP-binding protein UgpC
/home/htaboada/sp27/red_etli/bin/footprint_discovery_enero_2018/etli_23_Feb_2018/Rhizobiales/Rhizobium_etli_GCF_000092045.1_ASM9204v1/RHE_RS21445/RHE_RS21445_Rhizobium_etli_GCF_000092045.1_ASM9204v1_Rhizobiales_taxfreq_ortho_bbh.tab
RHE_RS21445	Rhizobium_etli_GCF_000092045.1_ASM9204v1	100.00	0.0	0.0325520833333333	-	IS4-like element ISRel1 family transposase
NGR_b15530	Sinorhizobium_fredii_GCF_000018545.1_ASM1854v1	37.47	1e-78	0.0234060078806739	-	transposase Y4zB-like protein (plasmid)
SM_b20766	Sinorhizobium_meliloti_GCF_000006965.1_ASM696v1	38.36	3e-79
/home/htaboada/sp27/red_etli/bin/footprint_discovery_enero_2018/etli_23_Feb_2018/Rhizobiales/Rhizobium_etli_GCF_000092045.1_ASM9204v1/RHE_RS15585/RHE_RS15585_Rhizobium_etli_GCF_000092045.1_ASM9204v1_Rhizobiales_taxfreq_ortho_bbh.tab
RHE_RS15585	Rhizobium_etli_GCF_000092045.1_ASM9204v1	100.00	5e-63	0.0325520833333333	-	hypothetical protein
REMIM1_RS15355	Rhizobium_etli_GCF_000442435.1_ASM44243v1	98.85	3e-62	0.0304054888891038	-	hypothetical protein
RL_RS17995	Rhizobium_leguminosarum_GCF_000009265.1_ASM926v1	79.78	2e-48	0.000277433891142218	-	hypothetical protein
/home/htaboada/sp27/red_etli/bin/footprint_discovery_enero_2018/etli_23_Feb_2018/Rhizobiales/Rhizobium_etli_GCF_000092045.1_ASM9204v1/RHE_RS08765/RHE_RS08765_Rhizobium_etli_GCF_000092045.1_ASM9204v1_Rhizobiales_taxfreq_ortho_bbh.tab
AAV28_RS09755	Bradyrhizobium_diazoefficiens_GCF_001642675.1_ASM164267v1	37.84	4e-31	0.0245136232627999	-	MULTISPECIES: nucleoside 2-deoxyribosyltransferase
BBTA_RS11555	Bradyrhizobium_sp._BTAi1_GCF_000015165.1_ASM1516v1	34.43	4e-27
RHE_RS08765	Rhizobium_etli_GCF_000092045.1_ASM9204v1	100.00	4e-138	0.0325520833333333	-	nucleoside 2-deoxyribosyltransferase
REMIM1_RS08925	Rhizobium_etli_GCF_000442435.1_ASM44243v1	100.00	4e-138	0.0301547958122796	-	nucleoside 2-deoxyribosyltransferase
RL_RS09455	Rhizobium_leguminosarum_GCF_000009265.1_ASM926v1	92.97	3e-128	0.000286226877856015	-	nucleoside 2-deoxyribosyltransferase
AZC_RS22395	Azorhizobium_caulinodans_GCF_000010525.1_ASM1052v1	38.00	8e-21	0.0523748332835975	-	nucleoside 2-deoxyribosyltransferase
/home/htaboada/sp27/red_etli/bin/footprint_discovery_enero_2018/etli_23_Feb_2018/Rhizobiales/Rhizobium_etli_GCF_000092045.1_ASM9204v1/RHE_RS02440/RHE_RS02440_Rhizobium_etli_GCF_000092045.1_ASM9204v1_Rhizobiales_taxfreq_ortho_bbh.tab
AAV28_RS34500	Bradyrhizobium_diazoefficiens_GCF_001642675.1_ASM164267v1	59.23	2e-51
BBTA_RS07925	Bradyrhizobium_sp._BTAi1_GCF_000015165.1_ASM1516v1	56.92	1e-50
RHE_RS02440	Rhizobium_etli_GCF_000092045.1_ASM9204v1	100.00	3e-94	0.0325520833333333	-	lactoylglutathione lyase
REMIM1_RS02860	Rhizobium_etli_GCF_000442435.1_ASM44243v1	98.47	6e-93	0.031300821306333	-	lactoylglutathione lyase
RL_RS02655	Rhizobium_leguminosarum_GCF_000009265.1_ASM926v1	90.84	1e-86	0.000197993804279638	-	MULTISPECIES: lactoylglutathione lyase
AZC_RS04925	Azorhizobium_caulinodans_GCF_000010525.1_ASM1052v1	56.49	3e-51
/home/htaboada/sp27/red_etli/bin/footprint_discovery_enero_2018/etli_23_Feb_2018/Rhizobiales/Rhizobium_etli_GCF_000092045.1_ASM9204v1/RHE_RS00615/RHE_RS00615_Rhizobium_etli_GCF_000092045.1_ASM9204v1_Rhizobiales_taxfreq_ortho_bbh.tab
AAV28_RS41310	Bradyrhizobium_diazoefficiens_GCF_001642675.1_ASM164267v1	46.12	1e-107
BBTA_RS01340	Bradyrhizobium_sp._BTAi1_GCF_000015165.1_ASM1516v1	48.21	3e-112	0.030045667450756	-	MFS transporter
MAFF_RS12615	Mesorhizobium_loti_GCF_000009625.1_ASM962v1	64.67	0.0	0.0291056798655189	-	MFS transporter
RHE_RS00615	Rhizobium_etli_GCF_000092045.1_ASM9204v1	100.00	0.0	0.0325520833333333	-	MFS transporter
REMIM1_RS01055	Rhizobium_etli_GCF_000442435.1_ASM44243v1	99.63	0.0	0.031300821306333	-	MFS transporter
RL_RS00690	Rhizobium_leguminosarum_GCF_000009265.1_ASM926v1	94.66	0.0	0.00027440182675815	-	MFS transporter
NGR_c35640	Sinorhizobium_fredii_GCF_000018545.1_ASM1854v1	74.12	0.0	0.0280559493461166	-	transmembrane transport protein
SMc02910	Sinorhizobium_meliloti_GCF_000006965.1_ASM696v1	73.37	0.0	0.0262848877448655	-	transport transmembrane protein
AZC_RS15955	Azorhizobium_caulinodans_GCF_000010525.1_ASM1052v1	37.36	2e-71
/home/htaboada/sp27/red_etli/bin/footprint_discovery_enero_2018/etli_23_Feb_2018/Rhizobiales/Rhizobium_etli_GCF_000092045.1_ASM9204v1/RHE_RS25845/RHE_RS25845_Rhizobium_etli_GCF_000092045.1_ASM9204v1_Rhizobiales_taxfreq_ortho_bbh.tab
RHE_RS25845	Rhizobium_etli_GCF_000092045.1_ASM9204v1	100.00	0.0	0.0325112400669176	-	amino acid permease
REMIM1_RS26090	Rhizobium_etli_GCF_000442435.1_ASM44243v1	100.00	0.0	0.0253558140559311	-	amino acid permease
NGR_b23020	Sinorhizobium_fredii_GCF_000018545.1_ASM1854v1	57.61	8e-134	0.0368087803398912	-	L-asparagine permease (plasmid)
AZC_RS10330	Azorhizobium_caulinodans_GCF_000010525.1_ASM1052v1	58.24	7e-133	0.0619159850833227	-	L-asparagine permease
/home/htaboada/sp27/red_etli/bin/footprint_discovery_enero_2018/etli_23_Feb_2018/Rhizobiales/Rhizobium_etli_GCF_000092045.1_ASM9204v1/RHE_RS15340/RHE_RS15340_Rhizobium_etli_GCF_000092045.1_ASM9204v1_Rhizobiales_taxfreq_ortho_bbh.tab
AAV28_RS34130	Bradyrhizobium_diazoefficiens_GCF_001642675.1_ASM164267v1	76.32	0.0	0.0185947355946452	-	MULTISPECIES: pyridoxal phosphate-dependent aminotransferase
BBTA_RS08385	Bradyrhizobium_sp._BTAi1_GCF_000015165.1_ASM1516v1	77.08	0.0	0.030798445611287	-	pyridoxal phosphate-dependent aminotransferase
MAFF_RS11105	Mesorhizobium_loti_GCF_000009625.1_ASM962v1	80.90	0.0	0.0246144226518016	-	pyridoxal phosphate-dependent aminotransferase
RHE_RS15340	Rhizobium_etli_GCF_000092045.1_ASM9204v1	100.00	0.0	0.0325112400669176	-	pyridoxal phosphate-dependent aminotransferase
REMIM1_RS15110	Rhizobium_etli_GCF_000442435.1_ASM44243v1	99.75	0.0	0.0316231409765355	-	pyridoxal phosphate-dependent aminotransferase
RL_RS17735	Rhizobium_leguminosarum_GCF_000009265.1_ASM926v1	97.00	0.0	0.000273189001004523	-	pyridoxal phosphate-dependent aminotransferase
NGR_c22760	Sinorhizobium_fredii_GCF_000018545.1_ASM1854v1	92.25	0.0	0.0279387239310214	aatA3	aspartate aminotransferase
SMc01578	Sinorhizobium_meliloti_GCF_000006965.1_ASM696v1	90.25	0.0	0.0275291427860426	aatA	aspartate aminotransferase
AZC_RS16160	Azorhizobium_caulinodans_GCF_000010525.1_ASM1052v1	73.37	0.0	0.0593784447110554	-	pyridoxal phosphate-dependent aminotransferase
/home/htaboada/sp27/red_etli/bin/footprint_discovery_enero_2018/etli_23_Feb_2018/Rhizobiales/Rhizobium_etli_GCF_000092045.1_ASM9204v1/RHE_RS11900/RHE_RS11900_Rhizobium_etli_GCF_000092045.1_ASM9204v1_Rhizobiales_taxfreq_ortho_bbh.tab
AAV28_RS26090	Bradyrhizobium_diazoefficiens_GCF_001642675.1_ASM164267v1	80.17	1e-68	0.0160543280556585	-	MULTISPECIES: RNA polymerase-binding protein DksA
BBTA_RS25760	Bradyrhizobium_sp._BTAi1_GCF_000015165.1_ASM1516v1	82.71	8e-78	0.0264126945890633	dksA	MULTISPECIES: RNA polymerase-binding protein DksA
MAFF_RS04220	Mesorhizobium_loti_GCF_000009625.1_ASM962v1	82.96	6e-80	0.0209980856745227	-	MULTISPECIES: RNA polymerase-binding protein DksA
RHE_RS11900	Rhizobium_etli_GCF_000092045.1_ASM9204v1	100.00	2e-100	0.0325112400669176	dksA	MULTISPECIES: RNA polymerase-binding protein DksA
REMIM1_RS11735	Rhizobium_etli_GCF_000442435.1_ASM44243v1	100.00	3e-100	0.0297250362520096	-	MULTISPECIES: RNA polymerase-binding protein DksA
RL_RS13645	Rhizobium_leguminosarum_GCF_000009265.1_ASM926v1	97.84	7e-99	0.000258938298399404	-	RNA polymerase-binding protein DksA
NGR_c16520	Sinorhizobium_fredii_GCF_000018545.1_ASM1854v1	92.09	6e-92	0.0256723659058477	dank	molecuar chaperone DnaK
SMc00469	Sinorhizobium_meliloti_GCF_000006965.1_ASM696v1	90.65	1e-90	0.0292011104976242	dksA	DnaK suppressor protein
AZC_RS08635	Azorhizobium_caulinodans_GCF_000010525.1_ASM1052v1	77.70	6e-75	0.0495327880666581	-	RNA polymerase-binding protein DksA
/home/htaboada/sp27/red_etli/bin/footprint_discovery_enero_2018/etli_23_Feb_2018/Rhizobiales/Rhizobium_etli_GCF_000092045.1_ASM9204v1/RHE_RS05080/RHE_RS05080_Rhizobium_etli_GCF_000092045.1_ASM9204v1_Rhizobiales_taxfreq_ortho_bbh.tab
AAV28_RS09140	Bradyrhizobium_diazoefficiens_GCF_001642675.1_ASM164267v1	67.24	0.0	0.0227850985455512	-	pyruvate, phosphate dikinase
BBTA_RS10995	Bradyrhizobium_sp._BTAi1_GCF_000015165.1_ASM1516v1	67.35	0.0	0.0328604031814369	-	pyruvate, phosphate dikinase
MAFF_RS30685	Mesorhizobium_loti_GCF_000009625.1_ASM962v1	74.03	0.0	0.0256059989197651	-	pyruvate, phosphate dikinase
RHE_RS05080	Rhizobium_etli_GCF_000092045.1_ASM9204v1	100.00	0.0	0.0325112400669176	-	pyruvate, phosphate dikinase
REMIM1_RS05510	Rhizobium_etli_GCF_000442435.1_ASM44243v1	99.43	0.0	0.0295101564718746	-	pyruvate, phosphate dikinase
RL_RS05635	Rhizobium_leguminosarum_GCF_000009265.1_ASM926v1	94.05	0.0	0.000282588400595134	-	pyruvate, phosphate dikinase
NGR_c05620	Sinorhizobium_fredii_GCF_000018545.1_ASM1854v1	79.29	0.0	0.0254769902140223	ppdK	pyruvate phosphate dikinase
SMc00025	Sinorhizobium_meliloti_GCF_000006965.1_ASM696v1	79.86	0.0	0.0309508441492795	ppdK	pyruvate phosphate dikinase
AZC_RS02090	Azorhizobium_caulinodans_GCF_000010525.1_ASM1052v1	67.73	0.0	0.0664835577534039	-	pyruvate, phosphate dikinase
/home/htaboada/sp27/red_etli/bin/footprint_discovery_enero_2018/etli_23_Feb_2018/Rhizobiales/Rhizobium_etli_GCF_000092045.1_ASM9204v1/RHE_RS23965/RHE_RS23965_Rhizobium_etli_GCF_000092045.1_ASM9204v1_Rhizobiales_taxfreq_ortho_bbh.tab
MAFF_RS29460	Mesorhizobium_loti_GCF_000009625.1_ASM962v1	51.63	5e-82	0.0201814934538468	-	sugar kinase
RHE_RS23965	Rhizobium_etli_GCF_000092045.1_ASM9204v1	100.00	0.0	0.0324295535340862	-	sugar kinase
REMIM1_RS22925	Rhizobium_etli_GCF_000442435.1_ASM44243v1	98.47	0.0	0.0295459697685637	-	sugar kinase
RL_RS03385	Rhizobium_leguminosarum_GCF_000009265.1_ASM926v1	62.19	4e-119	0.000223463145105808	-	sugar kinase
NGR_b01150	Sinorhizobium_fredii_GCF_000018545.1_ASM1854v1	54.55	3e-96	0.0256332907674826	-	sugar kinase (plasmid)
SM_b21374	Sinorhizobium_meliloti_GCF_000006965.1_ASM696v1	52.77	1e-84	0.00412159482389903	-	sugar kinase (plasmid)
/home/htaboada/sp27/red_etli/bin/footprint_discovery_enero_2018/etli_23_Feb_2018/Rhizobiales/Rhizobium_etli_GCF_000092045.1_ASM9204v1/RHE_RS18475/RHE_RS18475_Rhizobium_etli_GCF_000092045.1_ASM9204v1_Rhizobiales_taxfreq_ortho_bbh.tab
AAV28_RS32650	Bradyrhizobium_diazoefficiens_GCF_001642675.1_ASM164267v1	71.47	5e-168	0.0215279896602794	-	MULTISPECIES: Re
BBTA_RS32100	Bradyrhizobium_sp._BTAi1_GCF_000015165.1_ASM1516v1	69.38	1e-166
MAFF_RS21230	Mesorhizobium_loti_GCF_000009625.1_ASM962v1	74.74	0.0	0.0242644545572262	-	NAD(P)(+) transhydrogenase (Re
RHE_RS18475	Rhizobium_etli_GCF_000092045.1_ASM9204v1	100.00	0.0	0.0324295535340862	-	Re/Si-specific NAD(P)(+) transhydrogenase subunit alpha
REMIM1_RS18245	Rhizobium_etli_GCF_000442435.1_ASM44243v1	99.74	0.0	0.0294385298784962	-	Re/Si-specific NAD(P)(+) transhydrogenase subunit alpha
RL_RS21330	Rhizobium_leguminosarum_GCF_000009265.1_ASM926v1	92.93	0.0	0.000297445516077067	-	Re
NGR_c29120	Sinorhizobium_fredii_GCF_000018545.1_ASM1854v1	80.58	0.0	0.0307521338933061	pntA2	nicotinamide nucleotide transhydrogenase, subunit alpha1
SMc03950	Sinorhizobium_meliloti_GCF_000006965.1_ASM696v1	79.27	0.0	0.0267903663553437	pntAa	proton-translocating nicotinamide nucleotide transhydrogenase subunit protein
AZC_RS02190	Azorhizobium_caulinodans_GCF_000010525.1_ASM1052v1	76.08	4e-174
/home/htaboada/sp27/red_etli/bin/footprint_discovery_enero_2018/etli_23_Feb_2018/Rhizobiales/Rhizobium_etli_GCF_000092045.1_ASM9204v1/RHE_RS06800/RHE_RS06800_Rhizobium_etli_GCF_000092045.1_ASM9204v1_Rhizobiales_taxfreq_ortho_bbh.tab
AAV28_RS22210	Bradyrhizobium_diazoefficiens_GCF_001642675.1_ASM164267v1	45.00	3e-14	0.0228636678508807	-	MULTISPECIES: hypothetical protein
BBTA_RS22050	Bradyrhizobium_sp._BTAi1_GCF_000015165.1_ASM1516v1	44.83	1e-17	0.0374098016298629	-	hypothetical protein
MAFF_RS31440	Mesorhizobium_loti_GCF_000009625.1_ASM962v1	60.67	3e-27	0.0268017232428977	-	MULTISPECIES: sel1 repeat family protein
RHE_RS06800	Rhizobium_etli_GCF_000092045.1_ASM9204v1	100.00	1e-51	0.0324295535340862	-	MULTISPECIES: sel1 repeat family protein
REMIM1_RS06975	Rhizobium_etli_GCF_000442435.1_ASM44243v1	100.00	2e-51	0.0291520235049829	-	MULTISPECIES: sel1 repeat family protein
RL_RS07685	Rhizobium_leguminosarum_GCF_000009265.1_ASM926v1	95.51	1e-42	0.000279556336211066	-	sel1 repeat family protein
NGR_c08090	Sinorhizobium_fredii_GCF_000018545.1_ASM1854v1	71.91	8e-25	0.0320416134593533	-	hypothetical protein NGR_c08090
SMc02392	Sinorhizobium_meliloti_GCF_000006965.1_ASM696v1	67.42	2e-21	0.0290455786174771	-	hypothetical protein SMc02392
/home/htaboada/sp27/red_etli/bin/footprint_discovery_enero_2018/etli_23_Feb_2018/Rhizobiales/Rhizobium_etli_GCF_000092045.1_ASM9204v1/RHE_RS04745/RHE_RS04745_Rhizobium_etli_GCF_000092045.1_ASM9204v1_Rhizobiales_taxfreq_ortho_bbh.tab
AAV28_RS09625	Bradyrhizobium_diazoefficiens_GCF_001642675.1_ASM164267v1	67.66	4e-99
BBTA_RS11480	Bradyrhizobium_sp._BTAi1_GCF_000015165.1_ASM1516v1	66.50	7e-99	0.0324676493585512	pdxH	pyridoxine
MAFF_RS30390	Mesorhizobium_loti_GCF_000009625.1_ASM962v1	77.18	6e-117
RHE_RS04745	Rhizobium_etli_GCF_000092045.1_ASM9204v1	100.00	4e-155	0.0324295535340862	pdxH	pyridoxine/pyridoxamine 5\'-phosphate oxidase
REMIM1_RS05170	Rhizobium_etli_GCF_000442435.1_ASM44243v1	100.00	5e-155	0.030871061746063	-	pyridoxine/pyridoxamine 5\'-phosphate oxidase
RL_RS05270	Rhizobium_leguminosarum_GCF_000009265.1_ASM926v1	95.15	6e-148	0.000290774974432117	-	pyridoxine
NGR_c05140	Sinorhizobium_fredii_GCF_000018545.1_ASM1854v1	81.07	2e-125	0.0327058908115594	pdxH	pyridoxamine 5\'-phosphate oxidase
SMc00069	Sinorhizobium_meliloti_GCF_000006965.1_ASM696v1	80.10	9e-124	0.0302509506886174	pdxH	pyridoxamine 5\'-phosphate oxidase
AZC_RS06165	Azorhizobium_caulinodans_GCF_000010525.1_ASM1052v1	71.92	2e-108
/home/htaboada/sp27/red_etli/bin/footprint_discovery_enero_2018/etli_23_Feb_2018/Rhizobiales/Rhizobium_etli_GCF_000092045.1_ASM9204v1/RHE_RS23165/RHE_RS23165_Rhizobium_etli_GCF_000092045.1_ASM9204v1_Rhizobiales_taxfreq_ortho_bbh.tab
AAV28_RS18700	Bradyrhizobium_diazoefficiens_GCF_001642675.1_ASM164267v1	65.50	6e-172	0.0232041348406418	-	MULTISPECIES: isovaleryl-CoA dehydrogenase
BBTA_RS31195	Bradyrhizobium_sp._BTAi1_GCF_000015165.1_ASM1516v1	73.35	0.0
MAFF_RS31490	Mesorhizobium_loti_GCF_000009625.1_ASM962v1	64.91	2e-172	0.0240894705099385	-	isovaleryl-CoA dehydrogenase
RHE_RS23165	Rhizobium_etli_GCF_000092045.1_ASM9204v1	100.00	0.0	0.0323887102676704	-	isovaleryl-CoA dehydrogenase
REMIM1_RS22135	Rhizobium_etli_GCF_000442435.1_ASM44243v1	100.00	0.0	0.032375220207008	-	isovaleryl-CoA dehydrogenase
RL_RS28880	Rhizobium_leguminosarum_GCF_000009265.1_ASM926v1	96.06	0.0	0.000274098620319743	-	isovaleryl-CoA dehydrogenase
NGR_b11600	Sinorhizobium_fredii_GCF_000018545.1_ASM1854v1	70.71	0.0	0.0343470466228921	-	isovaleryl-CoA dehydrogenase (plasmid)
SM_b21121	Sinorhizobium_meliloti_GCF_000006965.1_ASM696v1	70.98	0.0
AZC_RS14650	Azorhizobium_caulinodans_GCF_000010525.1_ASM1052v1	74.34	0.0	0.0569424059536787	-	isovaleryl-CoA dehydrogenase
/home/htaboada/sp27/red_etli/bin/footprint_discovery_enero_2018/etli_23_Feb_2018/Rhizobiales/Rhizobium_etli_GCF_000092045.1_ASM9204v1/RHE_RS15910/RHE_RS15910_Rhizobium_etli_GCF_000092045.1_ASM9204v1_Rhizobiales_taxfreq_ortho_bbh.tab
MAFF_RS30175	Mesorhizobium_loti_GCF_000009625.1_ASM962v1	54.13	1e-114	0.024556094636039	-	hypothetical protein
RHE_RS15910	Rhizobium_etli_GCF_000092045.1_ASM9204v1	100.00	0.0	0.0323887102676704	-	hypothetical protein
REMIM1_RS15665	Rhizobium_etli_GCF_000442435.1_ASM44243v1	97.57	0.0	0.0257855736162011	-	polysaccharide deacetylase
RL_RS18315	Rhizobium_leguminosarum_GCF_000009265.1_ASM926v1	90.58	0.0	0.000250448518124013	-	hypothetical protein
NGR_c23760	Sinorhizobium_fredii_GCF_000018545.1_ASM1854v1	62.54	1e-139	0.0253597647989272	-	hypothetical protein NGR_c23760
SM_b20998	Sinorhizobium_meliloti_GCF_000006965.1_ASM696v1	64.19	8e-141	0.030134301778507	-	hypothetical protein SM_b20998 (plasmid)
/home/htaboada/sp27/red_etli/bin/footprint_discovery_enero_2018/etli_23_Feb_2018/Rhizobiales/Rhizobium_etli_GCF_000092045.1_ASM9204v1/RHE_RS23365/RHE_RS23365_Rhizobium_etli_GCF_000092045.1_ASM9204v1_Rhizobiales_taxfreq_ortho_bbh.tab
BBTA_RS36570	Bradyrhizobium_sp._BTAi1_GCF_000015165.1_ASM1516v1	30.44	9e-52
MAFF_RS34480	Mesorhizobium_loti_GCF_000009625.1_ASM962v1	68.87	0.0	0.0289598598261125	-	sugar ABC transporter substrate-binding protein
RHE_RS23365	Rhizobium_etli_GCF_000092045.1_ASM9204v1	100.00	0.0	0.0323478670012547	-	sugar ABC transporter substrate-binding protein
REMIM1_RS22395	Rhizobium_etli_GCF_000442435.1_ASM44243v1	100.00	0.0	0.0313366346030221	-	sugar ABC transporter substrate-binding protein
RL_RS14195	Rhizobium_leguminosarum_GCF_000009265.1_ASM926v1	30.49	1e-51	0.0002810723684031	-	ABC transporter substrate-binding protein
NGR_b12930	Sinorhizobium_fredii_GCF_000018545.1_ASM1854v1	29.24	2e-50	0.0343861217612572	-	sugar ABC transporter substrate-binding protein (plasmid)
/home/htaboada/sp27/red_etli/bin/footprint_discovery_enero_2018/etli_23_Feb_2018/Rhizobiales/Rhizobium_etli_GCF_000092045.1_ASM9204v1/RHE_RS09745/RHE_RS09745_Rhizobium_etli_GCF_000092045.1_ASM9204v1_Rhizobiales_taxfreq_ortho_bbh.tab
AAV28_RS22455	Bradyrhizobium_diazoefficiens_GCF_001642675.1_ASM164267v1	53.62	3e-51	0.0234398427566303	-	MULTISPECIES: HIT family protein
BBTA_RS22275	Bradyrhizobium_sp._BTAi1_GCF_000015165.1_ASM1516v1	51.45	4e-42	0.0359369747940415	-	HIT family protein
MAFF_RS03800	Mesorhizobium_loti_GCF_000009625.1_ASM962v1	68.35	5e-60	0.0240019784862947	-	HIT family protein
RHE_RS09745	Rhizobium_etli_GCF_000092045.1_ASM9204v1	100.00	4e-89	0.0323478670012547	-	HIT family protein
REMIM1_RS09910	Rhizobium_etli_GCF_000442435.1_ASM44243v1	100.00	5e-89	0.0306203686692388	-	HIT family protein
RL_RS11480	Rhizobium_leguminosarum_GCF_000009265.1_ASM926v1	86.01	3e-79	0.000316850728135102	-	HIT family protein
NGR_c13290	Sinorhizobium_fredii_GCF_000018545.1_ASM1854v1	75.36	6e-67	0.0286030012832275	-	HIT family protein
SMc02106	Sinorhizobium_meliloti_GCF_000006965.1_ASM696v1	77.54	1e-66	0.034800258182921	-	hypothetical protein SMc02106
AZC_RS09410	Azorhizobium_caulinodans_GCF_000010525.1_ASM1052v1	57.86	6e-52
/home/htaboada/sp27/red_etli/bin/footprint_discovery_enero_2018/etli_23_Feb_2018/Rhizobiales/Rhizobium_etli_GCF_000092045.1_ASM9204v1/RHE_RS00955/RHE_RS00955_Rhizobium_etli_GCF_000092045.1_ASM9204v1_Rhizobiales_taxfreq_ortho_bbh.tab
MAFF_RS13395	Mesorhizobium_loti_GCF_000009625.1_ASM962v1	76.45	0.0	0.0239436504705321	-	MULTISPECIES: ABC transporter ATP-binding protein
RHE_RS00955	Rhizobium_etli_GCF_000092045.1_ASM9204v1	100.00	0.0	0.0323478670012547	-	ABC transporter ATP-binding protein
REMIM1_RS01395	Rhizobium_etli_GCF_000442435.1_ASM44243v1	100.00	0.0	0.0313366346030221	-	ABC transporter ATP-binding protein
RL_RS01045	Rhizobium_leguminosarum_GCF_000009265.1_ASM926v1	98.01	0.0	0.000266215252921167	-	ABC transporter ATP-binding protein
NGR_c34500	Sinorhizobium_fredii_GCF_000018545.1_ASM1854v1	78.69	0.0	0.0333310930254004	-	sugar ABC transporter ATP-binding protein
SMc04127	Sinorhizobium_meliloti_GCF_000006965.1_ASM696v1	78.96	0.0	0.0286178659470725	-	ABC transporter ATP-binding protein
/home/htaboada/sp27/red_etli/bin/footprint_discovery_enero_2018/etli_23_Feb_2018/Rhizobiales/Rhizobium_etli_GCF_000092045.1_ASM9204v1/RHE_RS25350/RHE_RS25350_Rhizobium_etli_GCF_000092045.1_ASM9204v1_Rhizobiales_taxfreq_ortho_bbh.tab
MAFF_RS22580	Mesorhizobium_loti_GCF_000009625.1_ASM962v1	51.22	5e-50	0.0260142950301031	-	cell wall hydrolase
RHE_RS25350	Rhizobium_etli_GCF_000092045.1_ASM9204v1	100.00	3e-166	0.032307023734839	-	hydrolase
REMIM1_RS25595	Rhizobium_etli_GCF_000442435.1_ASM44243v1	99.63	4e-156	0.0299041027354554	-	cell wall hydrolase SleB-like protein
RL_RS31625	Rhizobium_leguminosarum_GCF_000009265.1_ASM926v1	84.17	1e-149	0.000305328883475643	-	cell wall hydrolase
/home/htaboada/sp27/red_etli/bin/footprint_discovery_enero_2018/etli_23_Feb_2018/Rhizobiales/Rhizobium_etli_GCF_000092045.1_ASM9204v1/RHE_RS23240/RHE_RS23240_Rhizobium_etli_GCF_000092045.1_ASM9204v1_Rhizobiales_taxfreq_ortho_bbh.tab
AAV28_RS02000	Bradyrhizobium_diazoefficiens_GCF_001642675.1_ASM164267v1	55.02	5e-174	0.0215803691971657	-	sn-glycerol-3-phosphate ABC transporter substrate-binding protein UgpB
BBTA_RS03335	Bradyrhizobium_sp._BTAi1_GCF_000015165.1_ASM1516v1	51.77	2e-165	0.0311584699489322	-	sn-glycerol-3-phosphate ABC transporter substrate-binding protein UgpB
RHE_RS23240	Rhizobium_etli_GCF_000092045.1_ASM9204v1	100.00	0.0	0.032307023734839	-	sn-glycerol-3-phosphate ABC transporter substrate-binding protein UgpB
REMIM1_RS22265	Rhizobium_etli_GCF_000442435.1_ASM44243v1	99.77	0.0	0.0309068750427521	-	sn-glycerol-3-phosphate ABC transporter substrate-binding protein UgpB
RL_RS32995	Rhizobium_leguminosarum_GCF_000009265.1_ASM926v1	96.82	0.0	0.000317153934573508	-	sn-glycerol-3-phosphate ABC transporter substrate-binding protein UgpB
NGR_c36780	Sinorhizobium_fredii_GCF_000018545.1_ASM1854v1	38.16	3e-94	0.0273916719939105	-	extracellular solute-binding, family 1
SM_b20416	Sinorhizobium_meliloti_GCF_000006965.1_ASM696v1	47.07	1e-138	0.0288511637672932	ugpB	glycerol-3-phosphate ABC transporter substrate-binding protein (plasmid)
AZC_RS22515	Azorhizobium_caulinodans_GCF_000010525.1_ASM1052v1	56.82	1e-175	0.059175441481274	-	sn-glycerol-3-phosphate ABC transporter substrate-binding protein UgpB
/home/htaboada/sp27/red_etli/bin/footprint_discovery_enero_2018/etli_23_Feb_2018/Rhizobiales/Rhizobium_etli_GCF_000092045.1_ASM9204v1/RHE_RS16230/RHE_RS16230_Rhizobium_etli_GCF_000092045.1_ASM9204v1_Rhizobiales_taxfreq_ortho_bbh.tab
AAV28_RS07735	Bradyrhizobium_diazoefficiens_GCF_001642675.1_ASM164267v1	25.42	7e-20	0.0226017701664491	-	MULTISPECIES: ROK family protein
MAFF_RS15630	Mesorhizobium_loti_GCF_000009625.1_ASM962v1	34.50	5e-46	0.0270641993138292	-	ROK family protein
RHE_RS16230	Rhizobium_etli_GCF_000092045.1_ASM9204v1	100.00	0.0	0.032307023734839	-	ROK family transcriptional regulator
REMIM1_RS15985	Rhizobium_etli_GCF_000442435.1_ASM44243v1	100.00	0.0	0.0311217548228871	-	ROK family transcriptional regulator
RL_RS18665	Rhizobium_leguminosarum_GCF_000009265.1_ASM926v1	92.10	0.0	0.000298961548269101	-	ROK family transcriptional regulator
NGR_c24210	Sinorhizobium_fredii_GCF_000018545.1_ASM1854v1	64.52	1e-161
SM_b20901	Sinorhizobium_meliloti_GCF_000006965.1_ASM696v1	64.93	5e-165	0.033011641561229	-	transcriptional regulator (plasmid)
/home/htaboada/sp27/red_etli/bin/footprint_discovery_enero_2018/etli_23_Feb_2018/Rhizobiales/Rhizobium_etli_GCF_000092045.1_ASM9204v1/RHE_RS13955/RHE_RS13955_Rhizobium_etli_GCF_000092045.1_ASM9204v1_Rhizobiales_taxfreq_ortho_bbh.tab
MAFF_RS15310	Mesorhizobium_loti_GCF_000009625.1_ASM962v1	48.99	1e-87	0.0318470966063594	-	Fe(3+) ABC transporter substrate-binding protein
RHE_RS13955	Rhizobium_etli_GCF_000092045.1_ASM9204v1	100.00	0.0	0.032307023734839	-	Fe(3+) ABC transporter substrate-binding protein
REMIM1_RS13795	Rhizobium_etli_GCF_000442435.1_ASM44243v1	99.69	0.0	0.0299399160321446	-	ABC transporter substrate-binding protein
RL_RS16465	Rhizobium_leguminosarum_GCF_000009265.1_ASM926v1	92.00	0.0	0.00029714230963866	-	Fe(3+) ABC transporter substrate-binding protein
NGR_c19550	Sinorhizobium_fredii_GCF_000018545.1_ASM1854v1	75.00	1e-163	0.0209833493020399	-	ABC transporter substrate-binding protein
SMc04317	Sinorhizobium_meliloti_GCF_000006965.1_ASM696v1	73.33	4e-160	0.0242629733029528	afuA	iron-binding periplasmic protein
/home/htaboada/sp27/red_etli/bin/footprint_discovery_enero_2018/etli_23_Feb_2018/Rhizobiales/Rhizobium_etli_GCF_000092045.1_ASM9204v1/RHE_RS05805/RHE_RS05805_Rhizobium_etli_GCF_000092045.1_ASM9204v1_Rhizobiales_taxfreq_ortho_bbh.tab
BBTA_RS28125	Bradyrhizobium_sp._BTAi1_GCF_000015165.1_ASM1516v1	46.20	3e-158
MAFF_RS31025	Mesorhizobium_loti_GCF_000009625.1_ASM962v1	73.41	0.0
RHE_RS05805	Rhizobium_etli_GCF_000092045.1_ASM9204v1	100.00	0.0	0.032307023734839	betA	oxygen-dependent choline dehydrogenase
REMIM1_RS06045	Rhizobium_etli_GCF_000442435.1_ASM44243v1	99.27	0.0	0.0282566910877537	-	choline dehydrogenase
RL_RS06625	Rhizobium_leguminosarum_GCF_000009265.1_ASM926v1	95.08	0.0	0.000284407639225574	-	oxygen-dependent choline dehydrogenase
NGR_c06990	Sinorhizobium_fredii_GCF_000018545.1_ASM1854v1	88.34	0.0	0.0364571040946056	betA	choline dehydrogenase
SMc00093	Sinorhizobium_meliloti_GCF_000006965.1_ASM696v1	90.16	0.0	0.0307953122691324	betA	choline dehydrogenase
AZC_RS06090	Azorhizobium_caulinodans_GCF_000010525.1_ASM1052v1	60.41	0.0
/home/htaboada/sp27/red_etli/bin/footprint_discovery_enero_2018/etli_23_Feb_2018/Rhizobiales/Rhizobium_etli_GCF_000092045.1_ASM9204v1/RHE_RS01400/RHE_RS01400_Rhizobium_etli_GCF_000092045.1_ASM9204v1_Rhizobiales_taxfreq_ortho_bbh.tab
AAV28_RS34585	Bradyrhizobium_diazoefficiens_GCF_001642675.1_ASM164267v1	56.95	0.0	0.025325506084538	-	MULTISPECIES: exodeoxyribonuclease VII large subunit
BBTA_RS07865	Bradyrhizobium_sp._BTAi1_GCF_000015165.1_ASM1516v1	55.33	3e-177	0.0305366097293632	-	exodeoxyribonuclease VII large subunit
MAFF_RS28160	Mesorhizobium_loti_GCF_000009625.1_ASM962v1	60.54	0.0	0.0268017232428977	-	exodeoxyribonuclease VII large subunit
RHE_RS01400	Rhizobium_etli_GCF_000092045.1_ASM9204v1	100.00	0.0	0.032307023734839	-	exodeoxyribonuclease VII large subunit
REMIM1_RS01820	Rhizobium_etli_GCF_000442435.1_ASM44243v1	98.29	0.0	0.0289013304281587	-	exodeoxyribonuclease VII large subunit
RL_RS01480	Rhizobium_leguminosarum_GCF_000009265.1_ASM926v1	94.11	0.0	0.000294110245254592	-	exodeoxyribonuclease 7 large subunit
NGR_c36360	Sinorhizobium_fredii_GCF_000018545.1_ASM1854v1	73.64	0.0	0.0270399957486249	xseA	exodeoxyribonuclease VII large subunit
SMc00378	Sinorhizobium_meliloti_GCF_000006965.1_ASM696v1	72.62	0.0	0.0344891944226268	xseA	exodeoxyribonuclease VII large subunit
AZC_RS12345	Azorhizobium_caulinodans_GCF_000010525.1_ASM1052v1	54.67	9e-178	0.0508523090602372	-	exodeoxyribonuclease VII large subunit
/home/htaboada/sp27/red_etli/bin/footprint_discovery_enero_2018/etli_23_Feb_2018/Rhizobiales/Rhizobium_etli_GCF_000092045.1_ASM9204v1/RHE_RS32920/RHE_RS32920_Rhizobium_etli_GCF_000092045.1_ASM9204v1_Rhizobiales_taxfreq_ortho_bbh.tab
AAV28_RS39355	Bradyrhizobium_diazoefficiens_GCF_001642675.1_ASM164267v1	47.56	3e-17
BBTA_RS35320	Bradyrhizobium_sp._BTAi1_GCF_000015165.1_ASM1516v1	46.34	2e-16
MAFF_RS10040	Mesorhizobium_loti_GCF_000009625.1_ASM962v1	44.59	1e-14
RHE_RS32920	Rhizobium_etli_GCF_000092045.1_ASM9204v1	100.00	2e-68	0.0322661804684233	-	DUF2235 domain-containing protein
/home/htaboada/sp27/red_etli/bin/footprint_discovery_enero_2018/etli_23_Feb_2018/Rhizobiales/Rhizobium_etli_GCF_000092045.1_ASM9204v1/RHE_RS20465/RHE_RS20465_Rhizobium_etli_GCF_000092045.1_ASM9204v1_Rhizobiales_taxfreq_ortho_bbh.tab
MAFF_RS16590	Mesorhizobium_loti_GCF_000009625.1_ASM962v1	82.47	0.0	0.0244977666202765	-	pyruvate carboxylase
RHE_RS20465	Rhizobium_etli_GCF_000092045.1_ASM9204v1	100.00	0.0	0.0322661804684233	pyc	pyruvate carboxylase
REMIM1_RS20235	Rhizobium_etli_GCF_000442435.1_ASM44243v1	99.39	0.0	0.0298324761420771	-	pyruvate carboxylase
RL_RS23885	Rhizobium_leguminosarum_GCF_000009265.1_ASM926v1	95.32	0.0	0.000261970362783471	-	pyruvate carboxylase
NGR_c32860	Sinorhizobium_fredii_GCF_000018545.1_ASM1854v1	87.16	0.0	0.0283685504530372	-	pyruvate carboxylase
SMc03895	Sinorhizobium_meliloti_GCF_000006965.1_ASM696v1	87.18	0.0	0.0329338756211554	pyc	pyruvate carboxylase
/home/htaboada/sp27/red_etli/bin/footprint_discovery_enero_2018/etli_23_Feb_2018/Rhizobiales/Rhizobium_etli_GCF_000092045.1_ASM9204v1/RHE_RS04260/RHE_RS04260_Rhizobium_etli_GCF_000092045.1_ASM9204v1_Rhizobiales_taxfreq_ortho_bbh.tab
AAV28_RS34615	Bradyrhizobium_diazoefficiens_GCF_001642675.1_ASM164267v1	44.23	4e-71
BBTA_RS07850	Bradyrhizobium_sp._BTAi1_GCF_000015165.1_ASM1516v1	47.46	6e-70
MAFF_RS33615	Mesorhizobium_loti_GCF_000009625.1_ASM962v1	50.46	6e-95
RHE_RS04260	Rhizobium_etli_GCF_000092045.1_ASM9204v1	100.00	0.0	0.0322661804684233	-	tetraacyldisaccharide 4\'-kinase
REMIM1_RS04685	Rhizobium_etli_GCF_000442435.1_ASM44243v1	99.13	0.0	0.0297966628453879	-	tetraacyldisaccharide 4\'-kinase
RL_RS04725	Rhizobium_leguminosarum_GCF_000009265.1_ASM926v1	90.41	0.0	0.000246203627986318	-	tetraacyldisaccharide 4\'-kinase
NGR_c04270	Sinorhizobium_fredii_GCF_000018545.1_ASM1854v1	66.05	7e-137	0.0313382609687821	lpxK	tetraacyldisaccharide 4\'-kinase
SMc00892	Sinorhizobium_meliloti_GCF_000006965.1_ASM696v1	65.85	3e-139	0.0307564292990956	lpxK	tetraacyldisaccharide 4\'-kinase
AZC_RS12335	Azorhizobium_caulinodans_GCF_000010525.1_ASM1052v1	45.33	1e-64
/home/htaboada/sp27/red_etli/bin/footprint_discovery_enero_2018/etli_23_Feb_2018/Rhizobiales/Rhizobium_etli_GCF_000092045.1_ASM9204v1/RHE_RS05200/RHE_RS05200_Rhizobium_etli_GCF_000092045.1_ASM9204v1_Rhizobiales_taxfreq_ortho_bbh.tab
RHE_RS05200	Rhizobium_etli_GCF_000092045.1_ASM9204v1	100.00	4e-86	0.0322253372020075	-	MULTISPECIES: hypothetical protein
REMIM1_RS05640	Rhizobium_etli_GCF_000442435.1_ASM44243v1	100.00	5e-86	0.0289013304281587	-	MULTISPECIES: hypothetical protein
RL_RS05760	Rhizobium_leguminosarum_GCF_000009265.1_ASM926v1	96.30	1e-84	0.000270763349497269	-	hypothetical protein
NGR_c05720	Sinorhizobium_fredii_GCF_000018545.1_ASM1854v1	57.25	3e-43	0.0284467007297673	-	hypothetical protein NGR_c05720
SMc00088	Sinorhizobium_meliloti_GCF_000006965.1_ASM696v1	54.96	5e-42	0.0248462178535045	-	hypothetical protein SMc00088
/home/htaboada/sp27/red_etli/bin/footprint_discovery_enero_2018/etli_23_Feb_2018/Rhizobiales/Rhizobium_etli_GCF_000092045.1_ASM9204v1/RHE_RS26660/RHE_RS26660_Rhizobium_etli_GCF_000092045.1_ASM9204v1_Rhizobiales_taxfreq_ortho_bbh.tab
RHE_RS26660	Rhizobium_etli_GCF_000092045.1_ASM9204v1	100.00	0.0	0.0321844939355918	-	sugar ABC transporter permease
REMIM1_RS29675	Rhizobium_etli_GCF_000442435.1_ASM44243v1	98.08	0.0	0.0289371437248479	-	sugar ABC transporter permease
RL_RS35685	Rhizobium_leguminosarum_GCF_000009265.1_ASM926v1	82.05	2e-179	0.000261667156345065	-	MULTISPECIES: sugar ABC transporter permease
NGR_b11270	Sinorhizobium_fredii_GCF_000018545.1_ASM1854v1	85.58	0.0	0.029501729465624	-	ABC transporter permease (plasmid)
/home/htaboada/sp27/red_etli/bin/footprint_discovery_enero_2018/etli_23_Feb_2018/Rhizobiales/Rhizobium_etli_GCF_000092045.1_ASM9204v1/RHE_RS12480/RHE_RS12480_Rhizobium_etli_GCF_000092045.1_ASM9204v1_Rhizobiales_taxfreq_ortho_bbh.tab
RHE_RS12480	Rhizobium_etli_GCF_000092045.1_ASM9204v1	100.00	8e-74	0.0321844939355918	-	diacylglycerol kinase
REMIM1_RS12315	Rhizobium_etli_GCF_000442435.1_ASM44243v1	99.21	4e-73	0.0305129287791713	-	diacylglycerol kinase
RL_RS14350	Rhizobium_leguminosarum_GCF_000009265.1_ASM926v1	93.70	7e-70	0.000271066555935675	-	diacylglycerol kinase
NGR_c17320	Sinorhizobium_fredii_GCF_000018545.1_ASM1854v1	53.91	5e-30
SMc04213	Sinorhizobium_meliloti_GCF_000006965.1_ASM696v1	49.58	3e-28	0.0259349410145345	dgkA	diacylglycerol kinase
/home/htaboada/sp27/red_etli/bin/footprint_discovery_enero_2018/etli_23_Feb_2018/Rhizobiales/Rhizobium_etli_GCF_000092045.1_ASM9204v1/RHE_RS10020/RHE_RS10020_Rhizobium_etli_GCF_000092045.1_ASM9204v1_Rhizobiales_taxfreq_ortho_bbh.tab
AAV28_RS19610	Bradyrhizobium_diazoefficiens_GCF_001642675.1_ASM164267v1	43.49	3e-59	0.0166828824982944	-	MULTISPECIES: AEC family transporter
BBTA_RS19445	Bradyrhizobium_sp._BTAi1_GCF_000015165.1_ASM1516v1	42.36	4e-51	0.0322712724471083	-	AEC family transporter
RHE_RS10020	Rhizobium_etli_GCF_000092045.1_ASM9204v1	100.00	0.0	0.0321844939355918	-	AEC family transporter
REMIM1_RS10185	Rhizobium_etli_GCF_000442435.1_ASM44243v1	99.38	0.0	0.0289371437248479	-	AEC family transporter
RL_RS11860	Rhizobium_leguminosarum_GCF_000009265.1_ASM926v1	92.50	7e-174	0.00025924150483781	-	AEC family transporter
NGR_c14470	Sinorhizobium_fredii_GCF_000018545.1_ASM1854v1	70.62	1e-127	0.027665197962466	-	malonate transporter
SMc00317	Sinorhizobium_meliloti_GCF_000006965.1_ASM696v1	72.58	6e-124	0.0325839288908244	-	hypothetical protein SMc00317
AZC_RS06330	Azorhizobium_caulinodans_GCF_000010525.1_ASM1052v1	44.97	5e-57
/home/htaboada/sp27/red_etli/bin/footprint_discovery_enero_2018/etli_23_Feb_2018/Rhizobiales/Rhizobium_etli_GCF_000092045.1_ASM9204v1/RHE_RS02505/RHE_RS02505_Rhizobium_etli_GCF_000092045.1_ASM9204v1_Rhizobiales_taxfreq_ortho_bbh.tab
AAV28_RS11390	Bradyrhizobium_diazoefficiens_GCF_001642675.1_ASM164267v1	50.49	8e-164	0.023727930209505	-	MULTISPECIES: altronate dehydratase
BBTA_RS13750	Bradyrhizobium_sp._BTAi1_GCF_000015165.1_ASM1516v1	50.78	7e-163	0.0269690958381514	-	altronate dehydratase
MAFF_RS14080	Mesorhizobium_loti_GCF_000009625.1_ASM962v1	73.45	0.0	0.0242352905493449	-	altronate dehydratase
RHE_RS02505	Rhizobium_etli_GCF_000092045.1_ASM9204v1	100.00	0.0	0.0321844939355918	-	altronate dehydratase
REMIM1_RS02925	Rhizobium_etli_GCF_000442435.1_ASM44243v1	99.60	0.0	0.0298682894387662	-	altronate dehydratase
RL_RS02720	Rhizobium_leguminosarum_GCF_000009265.1_ASM926v1	96.20	0.0	0.000268034491551607	-	altronate dehydratase
NGR_c33660	Sinorhizobium_fredii_GCF_000018545.1_ASM1854v1	78.24	0.0	0.0259068167360381	-	D-galactarate dehydratase
SMc02776	Sinorhizobium_meliloti_GCF_000006965.1_ASM696v1	79.64	0.0	0.0261293558647184	-	altronate hydrolase
AZC_RS17195	Azorhizobium_caulinodans_GCF_000010525.1_ASM1052v1	55.11	1e-177	0.061814483468432	-	altronate dehydratase
/home/htaboada/sp27/red_etli/bin/footprint_discovery_enero_2018/etli_23_Feb_2018/Rhizobiales/Rhizobium_etli_GCF_000092045.1_ASM9204v1/RHE_RS26415/RHE_RS26415_Rhizobium_etli_GCF_000092045.1_ASM9204v1_Rhizobiales_taxfreq_ortho_bbh.tab
/home/htaboada/sp27/red_etli/bin/footprint_discovery_enero_2018/etli_23_Feb_2018/Rhizobiales/Rhizobium_etli_GCF_000092045.1_ASM9204v1/RHE_RS20585/RHE_RS20585_Rhizobium_etli_GCF_000092045.1_ASM9204v1_Rhizobiales_taxfreq_ortho_bbh.tab
AAV28_RS33235	Bradyrhizobium_diazoefficiens_GCF_001642675.1_ASM164267v1	27.74	2e-10
BBTA_RS35280	Bradyrhizobium_sp._BTAi1_GCF_000015165.1_ASM1516v1	43.74	2e-120
MAFF_RS16200	Mesorhizobium_loti_GCF_000009625.1_ASM962v1	61.38	0.0	0.0208522656351163	-	metalloprotease
RHE_RS20585	Rhizobium_etli_GCF_000092045.1_ASM9204v1	100.00	0.0	0.0321436506691761	-	metalloprotease
REMIM1_RS20355	Rhizobium_etli_GCF_000442435.1_ASM44243v1	99.81	0.0	0.0299041027354554	-	metalloprotease
RL_RS23760	Rhizobium_leguminosarum_GCF_000009265.1_ASM926v1	95.91	0.0	0.000289258942240083	-	metalloprotease
NGR_c32640	Sinorhizobium_fredii_GCF_000018545.1_ASM1854v1	82.52	0.0	0.0278214985159262	-	peptidase M48, Ste24p
SMc03872	Sinorhizobium_meliloti_GCF_000006965.1_ASM696v1	81.99	0.0	0.0288122807972564	-	hypothetical protein SMc03872
AZC_RS19165	Azorhizobium_caulinodans_GCF_000010525.1_ASM1052v1	42.31	2e-119	0.0530853445878324	-	Zn-dependent protease
/home/htaboada/sp27/red_etli/bin/footprint_discovery_enero_2018/etli_23_Feb_2018/Rhizobiales/Rhizobium_etli_GCF_000092045.1_ASM9204v1/RHE_RS15190/RHE_RS15190_Rhizobium_etli_GCF_000092045.1_ASM9204v1_Rhizobiales_taxfreq_ortho_bbh.tab
AAV28_RS26570	Bradyrhizobium_diazoefficiens_GCF_001642675.1_ASM164267v1	46.55	2e-81	0.023727930209505	-	MULTISPECIES: glycosyltransferase family 1 protein
BBTA_RS26515	Bradyrhizobium_sp._BTAi1_GCF_000015165.1_ASM1516v1	47.09	1e-84	0.0267072599562276	-	glycosyltransferase family 1 protein
RHE_RS15190	Rhizobium_etli_GCF_000092045.1_ASM9204v1	100.00	0.0	0.0321436506691761	-	glycosyltransferase family 1 protein
REMIM1_RS14960	Rhizobium_etli_GCF_000442435.1_ASM44243v1	100.00	0.0	0.0315515143831571	-	glycosyltransferase family 1 protein
RL_RS17635	Rhizobium_leguminosarum_GCF_000009265.1_ASM926v1	91.76	0.0	0.000254996614700115	-	glycosyltransferase family 1 protein
NGR_c15710	Sinorhizobium_fredii_GCF_000018545.1_ASM1854v1	59.71	4e-120	0.0341125957927017	lpsB	lipopolysaccharide core biosynthesis mannosyltransferase LpsB
SMc01219	Sinorhizobium_meliloti_GCF_000006965.1_ASM696v1	58.29	6e-121	0.0295510572279553	lpsB	lipopolysaccharide core biosynthesis mannosyltransferase
AZC_RS23700	Azorhizobium_caulinodans_GCF_000010525.1_ASM1052v1	35.57	1e-14	0.0538973575069579	-	glycosyl transferase
/home/htaboada/sp27/red_etli/bin/footprint_discovery_enero_2018/etli_23_Feb_2018/Rhizobiales/Rhizobium_etli_GCF_000092045.1_ASM9204v1/RHE_RS12545/RHE_RS12545_Rhizobium_etli_GCF_000092045.1_ASM9204v1_Rhizobiales_taxfreq_ortho_bbh.tab
MAFF_RS14010	Mesorhizobium_loti_GCF_000009625.1_ASM962v1	76.61	0.0	0.0270058712980667	-	glyceraldehyde 3-phosphate reductase
RHE_RS12545	Rhizobium_etli_GCF_000092045.1_ASM9204v1	100.00	0.0	0.0321028074027603	-	glyceraldehyde 3-phosphate reductase
REMIM1_RS12380	Rhizobium_etli_GCF_000442435.1_ASM44243v1	100.00	0.0	0.0304771154824821	-	glyceraldehyde 3-phosphate reductase
RL_RS14405	Rhizobium_leguminosarum_GCF_000009265.1_ASM926v1	93.59	0.0	0.000297445516077067	-	glyceraldehyde 3-phosphate reductase
NGR_c17760	Sinorhizobium_fredii_GCF_000018545.1_ASM1854v1	88.30	0.0	0.0321979140128135	-	oxidoreductase protein
SMc04252	Sinorhizobium_meliloti_GCF_000006965.1_ASM696v1	87.98	0.0	0.0353057367933992	-	oxidoreductase
/home/htaboada/sp27/red_etli/bin/footprint_discovery_enero_2018/etli_23_Feb_2018/Rhizobiales/Rhizobium_etli_GCF_000092045.1_ASM9204v1/RHE_RS06035/RHE_RS06035_Rhizobium_etli_GCF_000092045.1_ASM9204v1_Rhizobiales_taxfreq_ortho_bbh.tab
RHE_RS06035	Rhizobium_etli_GCF_000092045.1_ASM9204v1	100.00	5e-116	0.0321028074027603	-	DUF1579 domain-containing protein
REMIM1_RS06275	Rhizobium_etli_GCF_000442435.1_ASM44243v1	100.00	5e-116	0.0293310899884287	-	DUF1579 domain-containing protein
RL_RS06805	Rhizobium_leguminosarum_GCF_000009265.1_ASM926v1	81.82	1e-94	0.000229527273873944	-	DUF1579 domain-containing protein
NGR_c28860	Sinorhizobium_fredii_GCF_000018545.1_ASM1854v1	48.05	1e-50	0.0291109780819734	-	hypothetical protein NGR_c28860
SMc04053	Sinorhizobium_meliloti_GCF_000006965.1_ASM696v1	44.52	2e-48	0.0279568554564472	-	hypothetical protein SMc04053
/home/htaboada/sp27/red_etli/bin/footprint_discovery_enero_2018/etli_23_Feb_2018/Rhizobiales/Rhizobium_etli_GCF_000092045.1_ASM9204v1/RHE_RS28915/RHE_RS28915_Rhizobium_etli_GCF_000092045.1_ASM9204v1_Rhizobiales_taxfreq_ortho_bbh.tab
BBTA_RS21710	Bradyrhizobium_sp._BTAi1_GCF_000015165.1_ASM1516v1	35.04	3e-10
RHE_RS28915	Rhizobium_etli_GCF_000092045.1_ASM9204v1	100.00	0.0	0.0320619641363446	-	sensor histidine kinase
REMIM1_RS31415	Rhizobium_etli_GCF_000442435.1_ASM44243v1	98.79	0.0	0.0286148240546454	-	sensor histidine kinase
RL_RS34340	Rhizobium_leguminosarum_GCF_000009265.1_ASM926v1	94.42	0.0	0.00021952146140652	-	sensor histidine kinase
SMa0204	Sinorhizobium_meliloti_GCF_000006965.1_ASM696v1	92.31	0.0	0.0245351540932103	-	sensor histidine kinase (plasmid)
/home/htaboada/sp27/red_etli/bin/footprint_discovery_enero_2018/etli_23_Feb_2018/Rhizobiales/Rhizobium_etli_GCF_000092045.1_ASM9204v1/RHE_RS22500/RHE_RS22500_Rhizobium_etli_GCF_000092045.1_ASM9204v1_Rhizobiales_taxfreq_ortho_bbh.tab
AAV28_RS19965	Bradyrhizobium_diazoefficiens_GCF_001642675.1_ASM164267v1	45.75	3e-75
BBTA_RS36490	Bradyrhizobium_sp._BTAi1_GCF_000015165.1_ASM1516v1	57.84	8e-99
MAFF_RS30400	Mesorhizobium_loti_GCF_000009625.1_ASM962v1	36.98	6e-47	0.0254018508645962	-	molecular chaperone DnaJ
RHE_RS22500	Rhizobium_etli_GCF_000092045.1_ASM9204v1	100.00	0.0	0.0320619641363446	-	J domain-containing protein
REMIM1_RS21490	Rhizobium_etli_GCF_000442435.1_ASM44243v1	98.68	0.0	0.0292594633950504	-	J domain-containing protein
RL_RS26825	Rhizobium_leguminosarum_GCF_000009265.1_ASM926v1	86.84	1e-159	0.000321398824711203	-	J domain-containing protein
NGR_b00750	Sinorhizobium_fredii_GCF_000018545.1_ASM1854v1	59.87	7e-104	0.0300097062643699	-	DnaJ
SMa0116	Sinorhizobium_meliloti_GCF_000006965.1_ASM696v1	53.64	6e-86	0.0319618013702359	-	DnaJ
/home/htaboada/sp27/red_etli/bin/footprint_discovery_enero_2018/etli_23_Feb_2018/Rhizobiales/Rhizobium_etli_GCF_000092045.1_ASM9204v1/RHE_RS10775/RHE_RS10775_Rhizobium_etli_GCF_000092045.1_ASM9204v1_Rhizobiales_taxfreq_ortho_bbh.tab
AAV28_RS21515	Bradyrhizobium_diazoefficiens_GCF_001642675.1_ASM164267v1	49.20	2e-90	0.0205327784594393	-	MULTISPECIES: bifunctional ADP-dependent NAD(P)H-hydrate dehydratase
BBTA_RS21415	Bradyrhizobium_sp._BTAi1_GCF_000015165.1_ASM1516v1	49.43	2e-93
MAFF_RS02410	Mesorhizobium_loti_GCF_000009625.1_ASM962v1	49.90	9e-111	0.0216688578557921	-	bifunctional ADP-dependent NAD(P)H-hydrate dehydratase
RHE_RS10775	Rhizobium_etli_GCF_000092045.1_ASM9204v1	100.00	0.0	0.0320619641363446	-	bifunctional ADP-dependent NAD(P)H-hydrate dehydratase/NAD(P)H-hydrate epimerase
REMIM1_RS10620	Rhizobium_etli_GCF_000442435.1_ASM44243v1	99.80	0.0	0.0302264224056579	-	bifunctional ADP-dependent NAD(P)H-hydrate dehydratase/NAD(P)H-hydrate epimerase
RL_RS12350	Rhizobium_leguminosarum_GCF_000009265.1_ASM926v1	87.55	0.0	0.000240442705656589	-	bifunctional ADP-dependent NAD(P)H-hydrate dehydratase
NGR_c14760	Sinorhizobium_fredii_GCF_000018545.1_ASM1854v1	57.84	5e-149	0.021686701792611	-	carbohydrate kinase protein
SMc00946	Sinorhizobium_meliloti_GCF_000006965.1_ASM696v1	60.08	3e-144	0.0234464309321803	-	hypothetical protein SMc00946
AZC_RS08310	Azorhizobium_caulinodans_GCF_000010525.1_ASM1052v1	50.92	2e-93	0.0456757267008118	-	bifunctional ADP-dependent NAD(P)H-hydrate dehydratase
/home/htaboada/sp27/red_etli/bin/footprint_discovery_enero_2018/etli_23_Feb_2018/Rhizobiales/Rhizobium_etli_GCF_000092045.1_ASM9204v1/RHE_RS10215/RHE_RS10215_Rhizobium_etli_GCF_000092045.1_ASM9204v1_Rhizobiales_taxfreq_ortho_bbh.tab
RHE_RS10215	Rhizobium_etli_GCF_000092045.1_ASM9204v1	100.00	6e-135	0.0320619641363446	-	recombinase family protein
/home/htaboada/sp27/red_etli/bin/footprint_discovery_enero_2018/etli_23_Feb_2018/Rhizobiales/Rhizobium_etli_GCF_000092045.1_ASM9204v1/RHE_RS03725/RHE_RS03725_Rhizobium_etli_GCF_000092045.1_ASM9204v1_Rhizobiales_taxfreq_ortho_bbh.tab
AAV28_RS10900	Bradyrhizobium_diazoefficiens_GCF_001642675.1_ASM164267v1	28.46	5e-40	0.0168400211089534	-	MULTISPECIES: ABC transporter substrate-binding protein
BBTA_RS09570	Bradyrhizobium_sp._BTAi1_GCF_000015165.1_ASM1516v1	55.60	0.0
MAFF_RS22180	Mesorhizobium_loti_GCF_000009625.1_ASM962v1	61.73	0.0	0.029426483952213	-	ABC transporter substrate-binding protein
RHE_RS03725	Rhizobium_etli_GCF_000092045.1_ASM9204v1	100.00	0.0	0.0320619641363446	-	MULTISPECIES: ABC transporter substrate-binding protein
REMIM1_RS04120	Rhizobium_etli_GCF_000442435.1_ASM44243v1	96.61	0.0	0.0306203686692388	-	ABC transporter substrate-binding protein
RL_RS04080	Rhizobium_leguminosarum_GCF_000009265.1_ASM926v1	93.22	0.0	0.000284710845663981	-	ABC transporter substrate-binding protein
NGR_c03460	Sinorhizobium_fredii_GCF_000018545.1_ASM1854v1	75.33	0.0	0.0279387239310214	dppA	periplasmic dipeptide ABC transport protein precursor DppA
SMc00786	Sinorhizobium_meliloti_GCF_000006965.1_ASM696v1	74.39	0.0	0.0350335560031417	dppA1	periplasmic dipeptide-binding protein
/home/htaboada/sp27/red_etli/bin/footprint_discovery_enero_2018/etli_23_Feb_2018/Rhizobiales/Rhizobium_etli_GCF_000092045.1_ASM9204v1/RHE_RS18165/RHE_RS18165_Rhizobium_etli_GCF_000092045.1_ASM9204v1_Rhizobiales_taxfreq_ortho_bbh.tab
MAFF_RS12870	Mesorhizobium_loti_GCF_000009625.1_ASM962v1	54.02	2e-20	0.0296014679995007	-	hypothetical protein
RHE_RS18165	Rhizobium_etli_GCF_000092045.1_ASM9204v1	100.00	2e-65	0.0320211208699289	-	hypothetical protein
REMIM1_RS17930	Rhizobium_etli_GCF_000442435.1_ASM44243v1	100.00	2e-65	0.0304413021857929	-	hypothetical protein
RL_RS21020	Rhizobium_leguminosarum_GCF_000009265.1_ASM926v1	90.98	7e-57	0.000262576775660285	-	hypothetical protein
NGR_c28480	Sinorhizobium_fredii_GCF_000018545.1_ASM1854v1	74.29	2e-43	0.0312210355536869	-	outer membrane lipoprotein Omp10-like protein precursor
SMc04017	Sinorhizobium_meliloti_GCF_000006965.1_ASM696v1	76.42	3e-44	0.0296677061380656	omp10	outer membrane lipoprotein
/home/htaboada/sp27/red_etli/bin/footprint_discovery_enero_2018/etli_23_Feb_2018/Rhizobiales/Rhizobium_etli_GCF_000092045.1_ASM9204v1/RHE_RS14315/RHE_RS14315_Rhizobium_etli_GCF_000092045.1_ASM9204v1_Rhizobiales_taxfreq_ortho_bbh.tab
AAV28_RS29505	Bradyrhizobium_diazoefficiens_GCF_001642675.1_ASM164267v1	76.14	4e-146	0.0252993163160948	-	MULTISPECIES: thymidylate synthase
BBTA_RS28535	Bradyrhizobium_sp._BTAi1_GCF_000015165.1_ASM1516v1	71.59	9e-139
MAFF_RS07010	Mesorhizobium_loti_GCF_000009625.1_ASM962v1	78.03	1e-146	0.0161568603662299	-	thymidylate synthase
RHE_RS14315	Rhizobium_etli_GCF_000092045.1_ASM9204v1	100.00	0.0	0.0320211208699289	-	thymidylate synthase
REMIM1_RS14160	Rhizobium_etli_GCF_000442435.1_ASM44243v1	100.00	0.0	0.0306203686692388	-	thymidylate synthase
RL_RS16780	Rhizobium_leguminosarum_GCF_000009265.1_ASM926v1	95.45	0.0	0.000263789601413912	-	thymidylate synthase
NGR_c20540	Sinorhizobium_fredii_GCF_000018545.1_ASM1854v1	45.97	9e-80	0.0242656609247053	thyA	thymidylate synthase
SMc01444	Sinorhizobium_meliloti_GCF_000006965.1_ASM696v1	83.71	1e-161	0.0228243034115918	thyA	thymidylate synthase
/home/htaboada/sp27/red_etli/bin/footprint_discovery_enero_2018/etli_23_Feb_2018/Rhizobiales/Rhizobium_etli_GCF_000092045.1_ASM9204v1/RHE_RS13900/RHE_RS13900_Rhizobium_etli_GCF_000092045.1_ASM9204v1_Rhizobiales_taxfreq_ortho_bbh.tab
AAV28_RS22050	Bradyrhizobium_diazoefficiens_GCF_001642675.1_ASM164267v1	70.22	7e-116	0.0199042240168034	-	MULTISPECIES: sulfurtransferase
BBTA_RS21840	Bradyrhizobium_sp._BTAi1_GCF_000015165.1_ASM1516v1	70.85	8e-113	0.0287037585558966	-	sulfurtransferase
MAFF_RS22135	Mesorhizobium_loti_GCF_000009625.1_ASM962v1	70.37	2e-110	0.0221354819818926	-	sulfurtransferase
RHE_RS13900	Rhizobium_etli_GCF_000092045.1_ASM9204v1	100.00	1e-160	0.0320211208699289	-	sulfurtransferase
REMIM1_RS13740	Rhizobium_etli_GCF_000442435.1_ASM44243v1	99.63	3e-159	0.0276478650440378	-	chromate resistance exported protein
RL_RS16415	Rhizobium_leguminosarum_GCF_000009265.1_ASM926v1	88.93	2e-145	0.000236197815518894	-	sulfurtransferase
NGR_c04100	Sinorhizobium_fredii_GCF_000018545.1_ASM1854v1	63.77	6e-93	0.0240312100945149	-	Rhodanese domain-containing protein
SMc00911	Sinorhizobium_meliloti_GCF_000006965.1_ASM696v1	64.53	3e-85	0.0215411654003779	-	hypothetical protein SMc00911
/home/htaboada/sp27/red_etli/bin/footprint_discovery_enero_2018/etli_23_Feb_2018/Rhizobiales/Rhizobium_etli_GCF_000092045.1_ASM9204v1/RHE_RS10515/RHE_RS10515_Rhizobium_etli_GCF_000092045.1_ASM9204v1_Rhizobiales_taxfreq_ortho_bbh.tab
AAV28_RS13465	Bradyrhizobium_diazoefficiens_GCF_001642675.1_ASM164267v1	47.87	5e-120	0.0301182337096367	-	MULTISPECIES: ABC transporter substrate-binding protein
BBTA_RS18665	Bradyrhizobium_sp._BTAi1_GCF_000015165.1_ASM1516v1	48.36	2e-120	0.0289655944378204	-	ABC transporter substrate-binding protein
RHE_RS10515	Rhizobium_etli_GCF_000092045.1_ASM9204v1	100.00	0.0	0.0320211208699289	-	ABC transporter substrate-binding protein
REMIM1_RS10360	Rhizobium_etli_GCF_000442435.1_ASM44243v1	100.00	0.0	0.0309785016361305	-	ABC transporter substrate-binding protein
RL_RS12005	Rhizobium_leguminosarum_GCF_000009265.1_ASM926v1	92.98	0.0	0.000311089805805372	-	ABC transporter substrate-binding protein
SMc02471	Sinorhizobium_meliloti_GCF_000006965.1_ASM696v1	74.56	0.0	0.0286567489171093	-	periplasmic binding ABC transporter protein
/home/htaboada/sp27/red_etli/bin/footprint_discovery_enero_2018/etli_23_Feb_2018/Rhizobiales/Rhizobium_etli_GCF_000092045.1_ASM9204v1/RHE_RS08370/RHE_RS08370_Rhizobium_etli_GCF_000092045.1_ASM9204v1_Rhizobiales_taxfreq_ortho_bbh.tab
MAFF_RS04500	Mesorhizobium_loti_GCF_000009625.1_ASM962v1	55.36	2e-113	0.0258684749906967	-	MULTISPECIES: MFS transporter
RHE_RS08370	Rhizobium_etli_GCF_000092045.1_ASM9204v1	100.00	0.0	0.0320211208699289	-	MULTISPECIES: MFS transporter
REMIM1_RS08530	Rhizobium_etli_GCF_000442435.1_ASM44243v1	100.00	0.0	0.0301189825155904	-	MULTISPECIES: MFS transporter
RL_RS09010	Rhizobium_leguminosarum_GCF_000009265.1_ASM926v1	95.93	0.0	0.000273795413881337	-	MFS transporter
NGR_c10820	Sinorhizobium_fredii_GCF_000018545.1_ASM1854v1	74.81	3e-172
SMc01368	Sinorhizobium_meliloti_GCF_000006965.1_ASM696v1	73.79	2e-169
AZC_RS09620	Azorhizobium_caulinodans_GCF_000010525.1_ASM1052v1	45.51	1e-70
/home/htaboada/sp27/red_etli/bin/footprint_discovery_enero_2018/etli_23_Feb_2018/Rhizobiales/Rhizobium_etli_GCF_000092045.1_ASM9204v1/RHE_RS02800/RHE_RS02800_Rhizobium_etli_GCF_000092045.1_ASM9204v1_Rhizobiales_taxfreq_ortho_bbh.tab
AAV28_RS02635	Bradyrhizobium_diazoefficiens_GCF_001642675.1_ASM164267v1	57.20	5e-72	0.0248017107156747	-	MULTISPECIES: sulfite exporter TauE
BBTA_RS03780	Bradyrhizobium_sp._BTAi1_GCF_000015165.1_ASM1516v1	54.82	4e-82	0.0327622147257155	-	sulfite exporter TauE
MAFF_RS23005	Mesorhizobium_loti_GCF_000009625.1_ASM962v1	69.37	1e-116	0.0251102107857834	-	sulfite exporter TauE
RHE_RS02800	Rhizobium_etli_GCF_000092045.1_ASM9204v1	100.00	9e-173	0.0320211208699289	-	sulfite exporter TauE/SafE family protein
REMIM1_RS03200	Rhizobium_etli_GCF_000442435.1_ASM44243v1	100.00	1e-172	0.0293669032851179	-	sulfite exporter TauE/SafE family protein
RL_RS03080	Rhizobium_leguminosarum_GCF_000009265.1_ASM926v1	96.74	1e-168	0.00022710162236669	-	sulfite exporter TauE
NGR_c01710	Sinorhizobium_fredii_GCF_000018545.1_ASM1854v1	82.78	4e-142	0.0298143305725446	-	transmembrane protein
SMc02232	Sinorhizobium_meliloti_GCF_000006965.1_ASM696v1	81.46	6e-140	0.029784355048176	-	hypothetical protein SMc02232
AZC_RS07915	Azorhizobium_caulinodans_GCF_000010525.1_ASM1052v1	54.15	5e-65
/home/htaboada/sp27/red_etli/bin/footprint_discovery_enero_2018/etli_23_Feb_2018/Rhizobiales/Rhizobium_etli_GCF_000092045.1_ASM9204v1/RHE_RS26330/RHE_RS26330_Rhizobium_etli_GCF_000092045.1_ASM9204v1_Rhizobiales_taxfreq_ortho_bbh.tab
AAV28_RS09205	Bradyrhizobium_diazoefficiens_GCF_001642675.1_ASM164267v1	48.04	8e-79
BBTA_RS22295	Bradyrhizobium_sp._BTAi1_GCF_000015165.1_ASM1516v1	65.33	8e-124
MAFF_RS35270	Mesorhizobium_loti_GCF_000009625.1_ASM962v1	61.26	4e-115	0.0272391833611169	-	membrane protein
RHE_RS26330	Rhizobium_etli_GCF_000092045.1_ASM9204v1	100.00	0.0	0.0319802776035132	-	nicotinic acid mononucleotide biosynthesis protein
REMIM1_RS26580	Rhizobium_etli_GCF_000442435.1_ASM44243v1	100.00	0.0	0.0313724478997113	-	nicotinic acid mononucleotide biosynthesis protein
RL_RS32875	Rhizobium_leguminosarum_GCF_000009265.1_ASM926v1	96.98	0.0	0.000238320260587741	-	membrane protein
NGR_c08530	Sinorhizobium_fredii_GCF_000018545.1_ASM1854v1	50.00	4e-78
SMc02565	Sinorhizobium_meliloti_GCF_000006965.1_ASM696v1	48.04	3e-76
/home/htaboada/sp27/red_etli/bin/footprint_discovery_enero_2018/etli_23_Feb_2018/Rhizobiales/Rhizobium_etli_GCF_000092045.1_ASM9204v1/RHE_RS17610/RHE_RS17610_Rhizobium_etli_GCF_000092045.1_ASM9204v1_Rhizobiales_taxfreq_ortho_bbh.tab
AAV28_RS26680	Bradyrhizobium_diazoefficiens_GCF_001642675.1_ASM164267v1	45.10	2e-53	0.0289658838981375	-	MULTISPECIES: branched-chain amino acid ABC transporter permease
BBTA_RS26670	Bradyrhizobium_sp._BTAi1_GCF_000015165.1_ASM1516v1	43.01	1e-50
RHE_RS17610	Rhizobium_etli_GCF_000092045.1_ASM9204v1	100.00	7e-162	0.0319802776035132	-	branched-chain amino acid ABC transporter permease
REMIM1_RS17375	Rhizobium_etli_GCF_000442435.1_ASM44243v1	98.95	3e-160	0.0296534096586312	-	branched-chain amino acid ABC transporter permease
RL_RS20165	Rhizobium_leguminosarum_GCF_000009265.1_ASM926v1	95.82	2e-155	0.000232256131819606	-	branched-chain amino acid ABC transporter permease
NGR_b12610	Sinorhizobium_fredii_GCF_000018545.1_ASM1854v1	85.66	8e-139	0.0262584929813236	-	ABC transporter permease (plasmid)
SM_b20787	Sinorhizobium_meliloti_GCF_000006965.1_ASM696v1	86.76	2e-140	0.0233686649921068	-	branched-chain amino acid ABC transporter permease (plasmid)
AZC_RS07410	Azorhizobium_caulinodans_GCF_000010525.1_ASM1052v1	83.62	3e-136
/home/htaboada/sp27/red_etli/bin/footprint_discovery_enero_2018/etli_23_Feb_2018/Rhizobiales/Rhizobium_etli_GCF_000092045.1_ASM9204v1/RHE_RS22395/RHE_RS22395_Rhizobium_etli_GCF_000092045.1_ASM9204v1_Rhizobiales_taxfreq_ortho_bbh.tab
RHE_RS22395	Rhizobium_etli_GCF_000092045.1_ASM9204v1	100.00	0.0	0.0319394343370974	-	ribose import ATP-binding protein RbsA 2
REMIM1_RS21385	Rhizobium_etli_GCF_000442435.1_ASM44243v1	98.62	0.0	0.0302980489990363	-	sugar ABC transporter ATP-binding protein
RL_RS36695	Rhizobium_leguminosarum_GCF_000009265.1_ASM926v1	75.39	0.0	0.000241049118533403	-	sugar ABC transporter ATP-binding protein
NGR_b07490	Sinorhizobium_fredii_GCF_000018545.1_ASM1854v1	86.42	0.0	0.0225463548366425	rbsA4	ribose ABC transporter ATP-binding protein (plasmid)
SM_b20503	Sinorhizobium_meliloti_GCF_000006965.1_ASM696v1	75.59	0.0	0.0299010039582864	-	sugar ABC transporter ATP-binding protein (plasmid)
/home/htaboada/sp27/red_etli/bin/footprint_discovery_enero_2018/etli_23_Feb_2018/Rhizobiales/Rhizobium_etli_GCF_000092045.1_ASM9204v1/RHE_RS19050/RHE_RS19050_Rhizobium_etli_GCF_000092045.1_ASM9204v1_Rhizobiales_taxfreq_ortho_bbh.tab
AAV28_RS34515	Bradyrhizobium_diazoefficiens_GCF_001642675.1_ASM164267v1	46.59	1e-21	0.0222351134082448	-	MULTISPECIES: hypothetical protein
BBTA_RS07910	Bradyrhizobium_sp._BTAi1_GCF_000015165.1_ASM1516v1	46.34	3e-20	0.0348241722958654	-	hypothetical protein
RHE_RS19050	Rhizobium_etli_GCF_000092045.1_ASM9204v1	100.00	2e-85	0.0319394343370974	-	hypothetical protein
REMIM1_RS18820	Rhizobium_etli_GCF_000442435.1_ASM44243v1	99.14	8e-85	0.0298324761420771	-	hypothetical protein
RL_RS22005	Rhizobium_leguminosarum_GCF_000009265.1_ASM926v1	94.83	7e-81	0.000276827478265404	-	hypothetical protein
AZC_RS04940	Azorhizobium_caulinodans_GCF_000010525.1_ASM1052v1	45.24	1e-21	0.0615099786237599	-	hypothetical protein
/home/htaboada/sp27/red_etli/bin/footprint_discovery_enero_2018/etli_23_Feb_2018/Rhizobiales/Rhizobium_etli_GCF_000092045.1_ASM9204v1/RHE_RS15360/RHE_RS15360_Rhizobium_etli_GCF_000092045.1_ASM9204v1_Rhizobiales_taxfreq_ortho_bbh.tab
RHE_RS15360	Rhizobium_etli_GCF_000092045.1_ASM9204v1	100.00	0.0	0.0319394343370974	-	PQQ-dependent sugar dehydrogenase
REMIM1_RS15130	Rhizobium_etli_GCF_000442435.1_ASM44243v1	100.00	0.0	0.0293669032851179	-	PQQ-dependent sugar dehydrogenase
RL_RS17750	Rhizobium_leguminosarum_GCF_000009265.1_ASM926v1	87.11	0.0	0.00024317156360225	-	PQQ-dependent sugar dehydrogenase
NGR_c22790	Sinorhizobium_fredii_GCF_000018545.1_ASM1854v1	66.09	4e-172	0.0262194178429586	-	glucose dehydrogenase
SMc01583	Sinorhizobium_meliloti_GCF_000006965.1_ASM696v1	63.59	5e-169	0.0247295689433942	-	hypothetical protein SMc01583
/home/htaboada/sp27/red_etli/bin/footprint_discovery_enero_2018/etli_23_Feb_2018/Rhizobiales/Rhizobium_etli_GCF_000092045.1_ASM9204v1/RHE_RS02420/RHE_RS02420_Rhizobium_etli_GCF_000092045.1_ASM9204v1_Rhizobiales_taxfreq_ortho_bbh.tab
AAV28_RS30785	Bradyrhizobium_diazoefficiens_GCF_001642675.1_ASM164267v1	27.13	1e-13	0.0316896198162264	-	MULTISPECIES: transaldolase
BBTA_RS29585	Bradyrhizobium_sp._BTAi1_GCF_000015165.1_ASM1516v1	27.70	7e-15
MAFF_RS22160	Mesorhizobium_loti_GCF_000009625.1_ASM962v1	70.84	0.0	0.0333052970004235	-	glucose-6-phosphate isomerase
RHE_RS02420	Rhizobium_etli_GCF_000092045.1_ASM9204v1	100.00	0.0	0.0319394343370974	-	glucose-6-phosphate isomerase
REMIM1_RS02840	Rhizobium_etli_GCF_000442435.1_ASM44243v1	100.00	0.0	0.0288297038347804	-	glucose-6-phosphate isomerase
RL_RS02635	Rhizobium_leguminosarum_GCF_000009265.1_ASM926v1	96.86	0.0	0.000319882792519169	-	glucose-6-phosphate isomerase
NGR_c01170	Sinorhizobium_fredii_GCF_000018545.1_ASM1854v1	81.70	0.0	0.0375512079688274	pgi	glucose-6-phosphate isomerase
SMc02163	Sinorhizobium_meliloti_GCF_000006965.1_ASM696v1	81.52	0.0	0.040554937748365	pgi	glucose-6-phosphate isomerase
AZC_RS18710	Azorhizobium_caulinodans_GCF_000010525.1_ASM1052v1	65.23	0.0
/home/htaboada/sp27/red_etli/bin/footprint_discovery_enero_2018/etli_23_Feb_2018/Rhizobiales/Rhizobium_etli_GCF_000092045.1_ASM9204v1/RHE_RS01840/RHE_RS01840_Rhizobium_etli_GCF_000092045.1_ASM9204v1_Rhizobiales_taxfreq_ortho_bbh.tab
AAV28_RS00210	Bradyrhizobium_diazoefficiens_GCF_001642675.1_ASM164267v1	59.25	2e-135	0.0280230522341837	hrcA	MULTISPECIES: HrcA family transcriptional regulator
BBTA_RS00895	Bradyrhizobium_sp._BTAi1_GCF_000015165.1_ASM1516v1	59.25	1e-133	0.0316821417127798	hrcA	HrcA family transcriptional regulator
MAFF_RS19010	Mesorhizobium_loti_GCF_000009625.1_ASM962v1	67.91	9e-169	0.0289890238339938	hrcA	MULTISPECIES: HrcA family transcriptional regulator
RHE_RS01840	Rhizobium_etli_GCF_000092045.1_ASM9204v1	100.00	0.0	0.0319394343370974	hrcA	heat-inducible transcriptional repressor HrcA
REMIM1_RS02255	Rhizobium_etli_GCF_000442435.1_ASM44243v1	100.00	0.0	0.031300821306333	hrcA	heat-inducible transcriptional repressor HrcA
RL_RS01985	Rhizobium_leguminosarum_GCF_000009265.1_ASM926v1	97.24	0.0	0.000321095618272797	hrcA	HrcA family transcriptional regulator
NGR_c00110	Sinorhizobium_fredii_GCF_000018545.1_ASM1854v1	80.50	0.0	0.0314945615222424	hrcA	heat-inducible transcription repressor
SMc01143	Sinorhizobium_meliloti_GCF_000006965.1_ASM696v1	80.22	0.0	0.0260515899246448	hrcA	heat-inducible transcription repressor
AZC_RS21995	Azorhizobium_caulinodans_GCF_000010525.1_ASM1052v1	59.10	9e-138	0.073690172410643	hrcA	heat-inducible transcriptional repressor HrcA
/home/htaboada/sp27/red_etli/bin/footprint_discovery_enero_2018/etli_23_Feb_2018/Rhizobiales/Rhizobium_etli_GCF_000092045.1_ASM9204v1/RHE_RS01585/RHE_RS01585_Rhizobium_etli_GCF_000092045.1_ASM9204v1_Rhizobiales_taxfreq_ortho_bbh.tab
AAV28_RS00255	Bradyrhizobium_diazoefficiens_GCF_001642675.1_ASM164267v1	53.19	8e-34	0.0269230819595709	-	MULTISPECIES: DUF1330 domain-containing protein
BBTA_RS00940	Bradyrhizobium_sp._BTAi1_GCF_000015165.1_ASM1516v1	52.13	3e-32	0.0317803301685012	-	DUF1330 domain-containing protein
MAFF_RS19550	Mesorhizobium_loti_GCF_000009625.1_ASM962v1	67.02	4e-41	0.0300097641098387	-	DUF1330 domain-containing protein
RHE_RS01585	Rhizobium_etli_GCF_000092045.1_ASM9204v1	100.00	4e-67	0.0318985910706817	-	MULTISPECIES: DUF1330 domain-containing protein
REMIM1_RS02005	Rhizobium_etli_GCF_000442435.1_ASM44243v1	100.00	4e-67	0.0302980489990363	-	MULTISPECIES: DUF1330 domain-containing protein
RL_RS01725	Rhizobium_leguminosarum_GCF_000009265.1_ASM926v1	96.84	7e-65	0.000337468765946764	-	MULTISPECIES: DUF1330 domain-containing protein
NGR_c36690	Sinorhizobium_fredii_GCF_000018545.1_ASM1854v1	85.26	4e-56	0.0259458918744031	-	hypothetical protein NGR_c36690
SMc00411	Sinorhizobium_meliloti_GCF_000006965.1_ASM696v1	85.26	2e-56	0.0272180790257483	-	hypothetical protein SMc00411
AZC_RS24625	Azorhizobium_caulinodans_GCF_000010525.1_ASM1052v1	45.16	1e-24
/home/htaboada/sp27/red_etli/bin/footprint_discovery_enero_2018/etli_23_Feb_2018/Rhizobiales/Rhizobium_etli_GCF_000092045.1_ASM9204v1/RHE_RS29390/RHE_RS29390_Rhizobium_etli_GCF_000092045.1_ASM9204v1_Rhizobiales_taxfreq_ortho_bbh.tab
RHE_RS29390	Rhizobium_etli_GCF_000092045.1_ASM9204v1	100.00	0.0	0.031857747804266	-	sugar ABC transporter permease
REMIM1_RS34425	Rhizobium_etli_GCF_000442435.1_ASM44243v1	100.00	0.0	0.0307278085593063	-	sugar ABC transporter permease
RL_RS34690	Rhizobium_leguminosarum_GCF_000009265.1_ASM926v1	97.73	0.0	0.000227708035243504	-	MULTISPECIES: sugar ABC transporter permease
/home/htaboada/sp27/red_etli/bin/footprint_discovery_enero_2018/etli_23_Feb_2018/Rhizobiales/Rhizobium_etli_GCF_000092045.1_ASM9204v1/RHE_RS26920/RHE_RS26920_Rhizobium_etli_GCF_000092045.1_ASM9204v1_Rhizobiales_taxfreq_ortho_bbh.tab
AAV28_RS10170	Bradyrhizobium_diazoefficiens_GCF_001642675.1_ASM164267v1	59.73	0.0	0.0206637273016551	-	MULTISPECIES: sugar ABC transporter substrate-binding protein
BBTA_RS08165	Bradyrhizobium_sp._BTAi1_GCF_000015165.1_ASM1516v1	57.97	4e-169
MAFF_RS29650	Mesorhizobium_loti_GCF_000009625.1_ASM962v1	25.12	2e-19	0.0275891514556923	-	ABC transporter substrate-binding protein
RHE_RS26920	Rhizobium_etli_GCF_000092045.1_ASM9204v1	100.00	0.0	0.031857747804266	-	sugar ABC transporter substrate-binding protein
REMIM1_RS29935	Rhizobium_etli_GCF_000442435.1_ASM44243v1	99.77	0.0	0.0285073841645779	-	sugar ABC transporter substrate-binding protein
RL_RS32975	Rhizobium_leguminosarum_GCF_000009265.1_ASM926v1	94.80	0.0	0.000294716658131405	-	sugar ABC transporter substrate-binding protein
NGR_a02200	Sinorhizobium_fredii_GCF_000018545.1_ASM1854v1	27.88	4e-21	0.0314164112455122	-	ABC transporter substrate-binding protein (plasmid)
/home/htaboada/sp27/red_etli/bin/footprint_discovery_enero_2018/etli_23_Feb_2018/Rhizobiales/Rhizobium_etli_GCF_000092045.1_ASM9204v1/RHE_RS25390/RHE_RS25390_Rhizobium_etli_GCF_000092045.1_ASM9204v1_Rhizobiales_taxfreq_ortho_bbh.tab
AAV28_RS30875	Bradyrhizobium_diazoefficiens_GCF_001642675.1_ASM164267v1	62.54	0.0	0.0179661811520093	-	sensor histidine kinase KdpD
BBTA_RS29675	Bradyrhizobium_sp._BTAi1_GCF_000015165.1_ASM1516v1	61.79	0.0
MAFF_RS13290	Mesorhizobium_loti_GCF_000009625.1_ASM962v1	74.81	0.0	0.0269767072901854	-	sensor histidine kinase KdpD
RHE_RS25390	Rhizobium_etli_GCF_000092045.1_ASM9204v1	100.00	0.0	0.031857747804266	-	sensor histidine kinase KdpD
RL_RS31665	Rhizobium_leguminosarum_GCF_000009265.1_ASM926v1	94.68	0.0	0.00021103168113113	-	sensor histidine kinase KdpD
NGR_b12490	Sinorhizobium_fredii_GCF_000018545.1_ASM1854v1	74.58	0.0	0.0261412675662285	kdpD	sensory kinase (plasmid)
SMa2327	Sinorhizobium_meliloti_GCF_000006965.1_ASM696v1	45.47	0.0	0.0268681322954173	-	sensor protein (plasmid)
AZC_RS08120	Azorhizobium_caulinodans_GCF_000010525.1_ASM1052v1	43.88	0.0	0.0653670399896062	-	sensor histidine kinase KdpD
/home/htaboada/sp27/red_etli/bin/footprint_discovery_enero_2018/etli_23_Feb_2018/Rhizobiales/Rhizobium_etli_GCF_000092045.1_ASM9204v1/RHE_RS25240/RHE_RS25240_Rhizobium_etli_GCF_000092045.1_ASM9204v1_Rhizobiales_taxfreq_ortho_bbh.tab
MAFF_RS12260	Mesorhizobium_loti_GCF_000009625.1_ASM962v1	70.56	2e-123	0.0256643269355277	-	EEP domain-containing protein
RHE_RS25240	Rhizobium_etli_GCF_000092045.1_ASM9204v1	100.00	0.0	0.031857747804266	-	MULTISPECIES: EEP domain-containing protein
REMIM1_RS25485	Rhizobium_etli_GCF_000442435.1_ASM44243v1	100.00	0.0	0.0309785016361305	-	MULTISPECIES: EEP domain-containing protein
RL_RS31360	Rhizobium_leguminosarum_GCF_000009265.1_ASM926v1	92.59	0.0	0.000192536088388315	-	EEP domain-containing protein
NGR_c10320	Sinorhizobium_fredii_GCF_000018545.1_ASM1854v1	52.38	1e-94	0.0242656609247053	-	endonuclease
SMc01813	Sinorhizobium_meliloti_GCF_000006965.1_ASM696v1	54.48	3e-96	0.0260515899246448	-	hypothetical protein SMc01813
/home/htaboada/sp27/red_etli/bin/footprint_discovery_enero_2018/etli_23_Feb_2018/Rhizobiales/Rhizobium_etli_GCF_000092045.1_ASM9204v1/RHE_RS18400/RHE_RS18400_Rhizobium_etli_GCF_000092045.1_ASM9204v1_Rhizobiales_taxfreq_ortho_bbh.tab
AAV28_RS16300	Bradyrhizobium_diazoefficiens_GCF_001642675.1_ASM164267v1	54.36	6e-60	0.0241731562730388	-	MULTISPECIES: MaoC family dehydratase
BBTA_RS16770	Bradyrhizobium_sp._BTAi1_GCF_000015165.1_ASM1516v1	55.10	2e-58	0.0323367314175893	-	MaoC family dehydratase
MAFF_RS13180	Mesorhizobium_loti_GCF_000009625.1_ASM962v1	55.70	1e-62	0.0244686026123952	-	MULTISPECIES: MaoC family dehydratase
RHE_RS18400	Rhizobium_etli_GCF_000092045.1_ASM9204v1	100.00	1e-121	0.031857747804266	-	MaoC family dehydratase
REMIM1_RS18165	Rhizobium_etli_GCF_000442435.1_ASM44243v1	96.91	6e-118	0.0305487420758604	-	MULTISPECIES: MaoC family dehydratase
RL_RS21250	Rhizobium_leguminosarum_GCF_000009265.1_ASM926v1	93.79	1e-114	0.000261667156345065	-	MaoC family dehydratase
NGR_c29000	Sinorhizobium_fredii_GCF_000018545.1_ASM1854v1	75.93	8e-93	0.0209051990253098	nodN	nodulation protein NodN
SMc03927	Sinorhizobium_meliloti_GCF_000006965.1_ASM696v1	76.40	6e-93	0.0245351540932103	nodN2	nodulation protein
/home/htaboada/sp27/red_etli/bin/footprint_discovery_enero_2018/etli_23_Feb_2018/Rhizobiales/Rhizobium_etli_GCF_000092045.1_ASM9204v1/RHE_RS17895/RHE_RS17895_Rhizobium_etli_GCF_000092045.1_ASM9204v1_Rhizobiales_taxfreq_ortho_bbh.tab
AAV28_RS04520	Bradyrhizobium_diazoefficiens_GCF_001642675.1_ASM164267v1	64.20	2e-147	0.0247493311787884	-	MULTISPECIES: fructose-bisphosphate aldolase class I
BBTA_RS32450	Bradyrhizobium_sp._BTAi1_GCF_000015165.1_ASM1516v1	59.88	1e-130
MAFF_RS15780	Mesorhizobium_loti_GCF_000009625.1_ASM962v1	65.70	5e-151	0.0233312063050252	-	fructose-bisphosphate aldolase class I
RHE_RS17895	Rhizobium_etli_GCF_000092045.1_ASM9204v1	100.00	0.0	0.031857747804266	-	fructose-bisphosphate aldolase class I
REMIM1_RS17660	Rhizobium_etli_GCF_000442435.1_ASM44243v1	100.00	0.0	0.0293669032851179	-	fructose-bisphosphate aldolase class I
RL_RS20705	Rhizobium_leguminosarum_GCF_000009265.1_ASM926v1	92.08	0.0	0.000302296819091575	-	fructose-bisphosphate aldolase class I
NGR_c28100	Sinorhizobium_fredii_GCF_000018545.1_ASM1854v1	81.52	0.0	0.0241093603712451	fbaB	fructose-bisphosphate aldolase
SMc03983	Sinorhizobium_meliloti_GCF_000006965.1_ASM696v1	80.94	0.0	0.0333227053215233	fbaB	fructose-bisphosphate aldolase class I protein
AZC_RS02545	Azorhizobium_caulinodans_GCF_000010525.1_ASM1052v1	70.50	5e-158
/home/htaboada/sp27/red_etli/bin/footprint_discovery_enero_2018/etli_23_Feb_2018/Rhizobiales/Rhizobium_etli_GCF_000092045.1_ASM9204v1/RHE_RS12020/RHE_RS12020_Rhizobium_etli_GCF_000092045.1_ASM9204v1_Rhizobiales_taxfreq_ortho_bbh.tab
RHE_RS12020	Rhizobium_etli_GCF_000092045.1_ASM9204v1	100.00	0.0	0.031857747804266	-	phosphoglycerate mutase family protein
REMIM1_RS11855	Rhizobium_etli_GCF_000442435.1_ASM44243v1	99.60	0.0	0.0298324761420771	-	phosphoglycerate mutase family protein
RL_RS13755	Rhizobium_leguminosarum_GCF_000009265.1_ASM926v1	86.59	3e-163	0.000241352324971809	-	phosphoglycerate mutase family protein
/home/htaboada/sp27/red_etli/bin/footprint_discovery_enero_2018/etli_23_Feb_2018/Rhizobiales/Rhizobium_etli_GCF_000092045.1_ASM9204v1/RHE_RS10185/RHE_RS10185_Rhizobium_etli_GCF_000092045.1_ASM9204v1_Rhizobiales_taxfreq_ortho_bbh.tab
RHE_RS10185	Rhizobium_etli_GCF_000092045.1_ASM9204v1	100.00	4e-46	0.031857747804266	-	hypothetical protein
/home/htaboada/sp27/red_etli/bin/footprint_discovery_enero_2018/etli_23_Feb_2018/Rhizobiales/Rhizobium_etli_GCF_000092045.1_ASM9204v1/RHE_RS06955/RHE_RS06955_Rhizobium_etli_GCF_000092045.1_ASM9204v1_Rhizobiales_taxfreq_ortho_bbh.tab
RHE_RS06955	Rhizobium_etli_GCF_000092045.1_ASM9204v1	100.00	0.0	0.031857747804266	-	DNA-binding response regulator
REMIM1_RS07130	Rhizobium_etli_GCF_000442435.1_ASM44243v1	99.61	0.0	0.0302980489990363	-	DNA-binding response regulator
RL_RS26595	Rhizobium_leguminosarum_GCF_000009265.1_ASM926v1	92.34	3e-168	0.0002498421052472	-	DNA-binding response regulator
NGR_b18490	Sinorhizobium_fredii_GCF_000018545.1_ASM1854v1	57.01	7e-94	0.0308693593084013	-	two-component response regulator protein (plasmid)
SM_b21080	Sinorhizobium_meliloti_GCF_000006965.1_ASM696v1	54.50	7e-87	0.0256238772542402	-	response regulator protein (plasmid)
/home/htaboada/sp27/red_etli/bin/footprint_discovery_enero_2018/etli_23_Feb_2018/Rhizobiales/Rhizobium_etli_GCF_000092045.1_ASM9204v1/RHE_RS05105/RHE_RS05105_Rhizobium_etli_GCF_000092045.1_ASM9204v1_Rhizobiales_taxfreq_ortho_bbh.tab
AAV28_RS09595	Bradyrhizobium_diazoefficiens_GCF_001642675.1_ASM164267v1	23.85	1e-06	0.0216851282709384	-	MULTISPECIES: DUF1499 domain-containing protein
MAFF_RS30710	Mesorhizobium_loti_GCF_000009625.1_ASM962v1	28.86	4e-16	0.0254310148724775	-	DUF1499 domain-containing protein
RHE_RS05105	Rhizobium_etli_GCF_000092045.1_ASM9204v1	100.00	0.0	0.031857747804266	-	DUF1499 domain-containing protein
REMIM1_RS05535	Rhizobium_etli_GCF_000442435.1_ASM44243v1	99.00	0.0	0.0328407930639672	-	DUF1499 domain-containing protein
RL_RS05660	Rhizobium_leguminosarum_GCF_000009265.1_ASM926v1	87.46	1e-158	0.000323824476218458	-	DUF1499 domain-containing protein
NGR_c05650	Sinorhizobium_fredii_GCF_000018545.1_ASM1854v1	52.32	5e-80	0.0320416134593533	-	transmembrane protein
SMc00026	Sinorhizobium_meliloti_GCF_000006965.1_ASM696v1	49.34	3e-77	0.0335171201717072	-	hypothetical protein SMc00026
AZC_RS07645	Azorhizobium_caulinodans_GCF_000010525.1_ASM1052v1	42.37	2e-07
/home/htaboada/sp27/red_etli/bin/footprint_discovery_enero_2018/etli_23_Feb_2018/Rhizobiales/Rhizobium_etli_GCF_000092045.1_ASM9204v1/RHE_RS20765/RHE_RS20765_Rhizobium_etli_GCF_000092045.1_ASM9204v1_Rhizobiales_taxfreq_ortho_bbh.tab
AAV28_RS40595	Bradyrhizobium_diazoefficiens_GCF_001642675.1_ASM164267v1	57.84	3e-24	0.0209518147545298	-	MULTISPECIES: 50S ribosomal protein L21
BBTA_RS02045	Bradyrhizobium_sp._BTAi1_GCF_000015165.1_ASM1516v1	57.84	1e-24	0.0307002571555655	rplU	MULTISPECIES: 50S ribosomal protein L21
MAFF_RS16780	Mesorhizobium_loti_GCF_000009625.1_ASM962v1	65.69	1e-28	0.0247019146754454	-	MULTISPECIES: 50S ribosomal protein L21
RHE_RS20765	Rhizobium_etli_GCF_000092045.1_ASM9204v1	100.00	4e-58	0.0318169045378503	rplU	MULTISPECIES: 50S ribosomal protein L21
REMIM1_RS20640	Rhizobium_etli_GCF_000442435.1_ASM44243v1	100.00	5e-58	0.0294027165818071	-	MULTISPECIES: 50S ribosomal protein L21
RL_RS24065	Rhizobium_leguminosarum_GCF_000009265.1_ASM926v1	96.19	1e-55	0.000271066555935675	-	MULTISPECIES: 50S ribosomal protein L21
NGR_c31660	Sinorhizobium_fredii_GCF_000018545.1_ASM1854v1	83.17	6e-42
SMc03770	Sinorhizobium_meliloti_GCF_000006965.1_ASM696v1	83.17	1e-42	0.0278402065463368	rplU	50S ribosomal protein L21
AZC_RS20995	Azorhizobium_caulinodans_GCF_000010525.1_ASM1052v1	71.15	7e-34	0.0553183801154276	-	50S ribosomal protein L21
/home/htaboada/sp27/red_etli/bin/footprint_discovery_enero_2018/etli_23_Feb_2018/Rhizobiales/Rhizobium_etli_GCF_000092045.1_ASM9204v1/RHE_RS17770/RHE_RS17770_Rhizobium_etli_GCF_000092045.1_ASM9204v1_Rhizobiales_taxfreq_ortho_bbh.tab
AAV28_RS04600	Bradyrhizobium_diazoefficiens_GCF_001642675.1_ASM164267v1	62.72	7e-65	0.0209256249860867	-	MULTISPECIES: crossover junction endodeoxyribonuclease RuvC
BBTA_RS32350	Bradyrhizobium_sp._BTAi1_GCF_000015165.1_ASM1516v1	61.54	1e-62
MAFF_RS16365	Mesorhizobium_loti_GCF_000009625.1_ASM962v1	76.92	8e-86	0.0234478623365503	-	MULTISPECIES: crossover junction endodeoxyribonuclease RuvC
RHE_RS17770	Rhizobium_etli_GCF_000092045.1_ASM9204v1	100.00	1e-114	0.0318169045378503	-	MULTISPECIES: crossover junction endodeoxyribonuclease RuvC
REMIM1_RS17535	Rhizobium_etli_GCF_000442435.1_ASM44243v1	99.41	1e-113	0.0262153331764711	-	crossover junction endodeoxyribonuclease RuvC
RL_RS20560	Rhizobium_leguminosarum_GCF_000009265.1_ASM926v1	92.90	4e-108	0.000276221065388591	-	MULTISPECIES: crossover junction endodeoxyribonuclease RuvC
NGR_c27930	Sinorhizobium_fredii_GCF_000018545.1_ASM1854v1	87.65	3e-98	0.02707907088699	ruvC	Holliday junction resolvase
SMc03967	Sinorhizobium_meliloti_GCF_000006965.1_ASM696v1	87.06	2e-98	0.0303675995987277	ruvC	Holliday junction resolvase
AZC_RS02605	Azorhizobium_caulinodans_GCF_000010525.1_ASM1052v1	58.02	5e-58
/home/htaboada/sp27/red_etli/bin/footprint_discovery_enero_2018/etli_23_Feb_2018/Rhizobiales/Rhizobium_etli_GCF_000092045.1_ASM9204v1/RHE_RS09900/RHE_RS09900_Rhizobium_etli_GCF_000092045.1_ASM9204v1_Rhizobiales_taxfreq_ortho_bbh.tab
AAV28_RS07625	Bradyrhizobium_diazoefficiens_GCF_001642675.1_ASM164267v1	45.83	2e-08	0.0256135935374127	-	MULTISPECIES: GlsB
BBTA_RS14090	Bradyrhizobium_sp._BTAi1_GCF_000015165.1_ASM1516v1	47.89	1e-10	0.0325658378142726	-	GlsB
MAFF_RS13940	Mesorhizobium_loti_GCF_000009625.1_ASM962v1	45.71	9e-11	0.0225437780922306	-	GlsB
RHE_RS09900	Rhizobium_etli_GCF_000092045.1_ASM9204v1	100.00	2e-41	0.0318169045378503	-	MULTISPECIES: GlsB/YeaQ/YmgE family stress response membrane protein
REMIM1_RS10065	Rhizobium_etli_GCF_000442435.1_ASM44243v1	100.00	2e-41	0.027683678340727	-	MULTISPECIES: GlsB/YeaQ/YmgE family stress response membrane protein
RL_RS11635	Rhizobium_leguminosarum_GCF_000009265.1_ASM926v1	100.00	2e-41	0.000256209440453742	-	MULTISPECIES: GlsB
NGR_c02410	Sinorhizobium_fredii_GCF_000018545.1_ASM1854v1	48.57	1e-11	0.0293845040505288	-	hypothetical protein NGR_c02410
SMc02320	Sinorhizobium_meliloti_GCF_000006965.1_ASM696v1	48.57	9e-12	0.0316118546399048	-	hypothetical protein SMc02320
/home/htaboada/sp27/red_etli/bin/footprint_discovery_enero_2018/etli_23_Feb_2018/Rhizobiales/Rhizobium_etli_GCF_000092045.1_ASM9204v1/RHE_RS19455/RHE_RS19455_Rhizobium_etli_GCF_000092045.1_ASM9204v1_Rhizobiales_taxfreq_ortho_bbh.tab
AAV28_RS03860	Bradyrhizobium_diazoefficiens_GCF_001642675.1_ASM164267v1	41.45	2e-66	0.00471415831976922	-	MULTISPECIES: 1-acyl-sn-glycerol-3-phosphate acyltransferase
BBTA_RS05575	Bradyrhizobium_sp._BTAi1_GCF_000015165.1_ASM1516v1	45.06	4e-70
MAFF_RS14910	Mesorhizobium_loti_GCF_000009625.1_ASM962v1	59.85	8e-101	0.0212313977375729	-	1-acyl-sn-glycerol-3-phosphate acyltransferase
RHE_RS19455	Rhizobium_etli_GCF_000092045.1_ASM9204v1	100.00	0.0	0.0317760612714345	-	1-acyl-sn-glycerol-3-phosphate acyltransferase
REMIM1_RS19225	Rhizobium_etli_GCF_000442435.1_ASM44243v1	100.00	0.0	0.0301189825155904	-	1-acyl-sn-glycerol-3-phosphate acyltransferase
RL_RS22345	Rhizobium_leguminosarum_GCF_000009265.1_ASM926v1	90.57	3e-180	0.000293503832377778	-	1-acyl-sn-glycerol-3-phosphate acyltransferase
NGR_c27040	Sinorhizobium_fredii_GCF_000018545.1_ASM1854v1	75.10	4e-147	0.0209442741636748	plsC	1-acylglycerol-3-phosphate O-acyltransferase
SMc00714	Sinorhizobium_meliloti_GCF_000006965.1_ASM696v1	74.71	5e-147	0.029784355048176	-	1-acyl-SN-glycerol-3-phosphate acyltransferase (PLSC) protein
AZC_RS23635	Azorhizobium_caulinodans_GCF_000010525.1_ASM1052v1	54.17	5e-75
/home/htaboada/sp27/red_etli/bin/footprint_discovery_enero_2018/etli_23_Feb_2018/Rhizobiales/Rhizobium_etli_GCF_000092045.1_ASM9204v1/RHE_RS14885/RHE_RS14885_Rhizobium_etli_GCF_000092045.1_ASM9204v1_Rhizobiales_taxfreq_ortho_bbh.tab
RHE_RS14885	Rhizobium_etli_GCF_000092045.1_ASM9204v1	100.00	6e-81	0.0317760612714345	-	MULTISPECIES: hypothetical protein
REMIM1_RS14725	Rhizobium_etli_GCF_000442435.1_ASM44243v1	100.00	6e-81	0.0296892229553204	-	MULTISPECIES: hypothetical protein
RL_RS17365	Rhizobium_leguminosarum_GCF_000009265.1_ASM926v1	92.13	2e-75	0.000287136497171236	-	hypothetical protein
NGR_b21730	Sinorhizobium_fredii_GCF_000018545.1_ASM1854v1	63.04	2e-40	0.0321197637360834	-	hypothetical protein NGR_b21730 (plasmid)
SM_b20600	Sinorhizobium_meliloti_GCF_000006965.1_ASM696v1	63.04	2e-39	0.0316896205799784	-	hypothetical protein SM_b20600 (plasmid)
/home/htaboada/sp27/red_etli/bin/footprint_discovery_enero_2018/etli_23_Feb_2018/Rhizobiales/Rhizobium_etli_GCF_000092045.1_ASM9204v1/RHE_RS13530/RHE_RS13530_Rhizobium_etli_GCF_000092045.1_ASM9204v1_Rhizobiales_taxfreq_ortho_bbh.tab
RHE_RS13530	Rhizobium_etli_GCF_000092045.1_ASM9204v1	100.00	0.0	0.0317760612714345	-	ferredoxin reductase
REMIM1_RS13360	Rhizobium_etli_GCF_000442435.1_ASM44243v1	99.50	0.0	0.0272181054837678	-	pyridine nucleotide-disulfide oxidoreductase
NGR_b23540	Sinorhizobium_fredii_GCF_000018545.1_ASM1854v1	80.80	0.0	0.0250080885536416	mocF	ferredoxin reductase MocF (plasmid)
/home/htaboada/sp27/red_etli/bin/footprint_discovery_enero_2018/etli_23_Feb_2018/Rhizobiales/Rhizobium_etli_GCF_000092045.1_ASM9204v1/RHE_RS09785/RHE_RS09785_Rhizobium_etli_GCF_000092045.1_ASM9204v1_Rhizobiales_taxfreq_ortho_bbh.tab
AAV28_RS21030	Bradyrhizobium_diazoefficiens_GCF_001642675.1_ASM164267v1	61.54	2e-81	0.0272111694124456	-	MULTISPECIES: ribosome recycling factor
BBTA_RS21090	Bradyrhizobium_sp._BTAi1_GCF_000015165.1_ASM1516v1	58.29	2e-78	0.0325985672995131	-	ribosome-recycling factor
[truncated: 26,739 more rows]
