# Supplementary material for: RhizoBindingSites, a Database of DNA-Binding Motifs in Nitrogen-Fixing Bacteria Inferred Using a Footprint Discovery Approach
Source: Front Microbiol. 2020 Nov 5;11:567471. doi: 10.3389/fmicb.2020.567471 (PMC7674921; doi:10.3389/fmicb.2020.567471)
Supplement: Supplementary file 5 [file Table_5.XLSX]

## Sheet: Hoja1
Supplementary Table 5. Comparison of Genomic Coverture from R. etli CFN42 at range Pvalue from 1.0e-4 to 9.9e-4.
CFN42	MIM1						CFN42	Viciae 3841														CFN42	Meliloti 1021											CFN42	NGR234											CFN42	USDA110
0.0849188	0.02546						0.0849188	0.0238489														0.0849188	0.0225568											0.0840097	0.0248636											0.0840097	0.053977
0.0848683	0.0264367						0.084843	0.0218946														0.0840097	0.02336											0.0839592	0.0274876											0.0832775	0.0562493
0.084843	0.0275798						0.0840097	0.0263425														0.0833785	0.0271477											0.0835047	0.027744											0.0827472	0.0629194
0.0840097	0.0269212						0.0839592	0.0244148														0.0830502	0.0250171											0.0833785	0.0275645											0.0826714	0.0482304
0.0839592	0.0265881						0.0835047	0.0266962														0.0828229	0.0269109											0.0832775	0.0266585											0.0825199	0.051866
0.0835047	0.0263307						0.083429	0.02384														0.0827472	0.0252538											0.0830502	0.027385											0.0824694	0.0596796
0.083429	0.0256569						0.0833785	0.0260596														0.0826714	0.0273929											0.0828229	0.027838											0.0823179	0.0527456
0.0833785	0.0264139						0.0832775	0.0216647														0.0825199	0.0243408											0.0827472	0.0267184											0.0819644	0.0585655
0.0833027	0.0254298						0.0830502	0.0222572														0.0823179	0.0246705											0.0826967	0.0208294											0.0815857	0.0600754
0.0832775	0.0263761						0.0828229	0.0250338														0.0822674	0.0267926											0.0826714	0.0275645											0.0811816	0.0587414
0.0832017	0.0264669						0.0827472	0.0256882														0.0821664	0.0264544											0.0826462	0.0248294											0.0810806	0.0605592
0.0830502	0.0265199						0.0826967	0.0240346														0.0820402	0.0249072											0.0825199	0.0248978											0.0808786	0.0417362
0.0828229	0.0263761						0.0826714	0.0246447														0.0819644	0.0268518											0.0824694	0.0279919											0.0808281	0.0483037
0.0827472	0.0265124						0.0826462	0.0247508														0.0819139	0.0263868											0.0823432	0.0285389											0.0805504	0.0576419
0.0826967	0.0263761						0.0825199	0.0247685														0.0816614	0.0263783											0.0823179	0.026932											0.0805251	0.0524671
0.0826714	0.0259067						0.0824694	0.0253964														0.0815857	0.0262177											0.0822674	0.0255218											0.0804999	0.060955
0.0826462	0.0262928						0.0823179	0.0242733														0.0814847	0.0270378											0.0821664	0.0274961											0.0803736	0.0573634
0.0825199	0.0262323						0.0822674	0.0230619														0.0813836	0.0222187											0.0820402	0.0266158											0.0802221	0.0572901
0.0824694	0.0265502						0.0821664	0.024291														0.0811816	0.0259809											0.0819897	0.0267355											0.0801969	0.0533027
0.0823432	0.0267168						0.0820402	0.0246182														0.0811564	0.0255582											0.0819644	0.0264107											0.0799191	0.0468524
0.0823179	0.0258537						0.0819897	0.0258562														0.0810806	0.0263783											0.0819139	0.025744											0.0798938	0.0595917
0.0822674	0.026308			ROOT SQUARE OF DETERMINATION COEFFICIENT			0.0819644	0.0249454														0.0810806	0.0261331											0.0818634	0.027197											0.0796413	0.0569529
0.0821664	0.0260051	COEFFICIENT OF DETERMINATION		COEFFICIENT OF CORRELATION			0.0819139	0.0246978														0.0810049	0.026894											0.0818634	0.0259833											0.0794646	0.0518953
0.0820654	0.0260278		0.936789	0.967879			0.0818634	0.0218504														0.0808281	0.0197076											0.0816614	0.0269406											0.0794393	0.0537864
0.0820402	0.0245213						0.0818634	0.0239285														0.0807271	0.0255329											0.0815857	0.0266927											0.0794393	0.0580231
0.0819897	0.0253692		0.503051	0.709261			0.0816614	0.0243264														0.0805756	0.0248396											0.0815857	0.0262483											0.0794141	0.0526723
0.0819644	0.0259748						0.0815857	0.0240346														0.0805251	0.0245352											0.0815352	0.0267184											0.0792373	0.0557948
0.0819139	0.026149		0.334464	0.578329			0.0815857	0.0234952														0.0805251	0.0253468											0.0815099	0.0268978											0.0789091	0.0516461
0.0818634	0.0258689						0.0815857	0.0247774														0.0805251	0.0272153											0.0814847	0.0264021											0.0788333	0.0562346
0.0818634	0.0258386		0.282039	0.531073			0.0815352	0.0241849														0.0803736	0.0256428											0.0813836	0.0251457											0.0787323	0.0578032
0.0816614	0.0262171						0.0815099	0.0245209														0.0803231	0.026057											0.0813836	0.0257098											0.0786566	0.05751
0.0815857	0.0263004		0.0813447	0.28521			0.0814847	0.0180834														0.0802221	0.0248565											0.0812826	0.0272055											0.0786313	0.0605885
0.0815857	0.024385						0.0814089	0.0254583														0.0801716	0.0245521											0.0812826	0.0276842											0.0783788	0.0550618
0.0815857	0.0259976		0.322069	0.567512			0.0813836	0.0252195														0.0800454	0.0261923											0.0811816	0.0268038											0.0783535	0.0566157
0.0815352	0.025672						0.0813836	0.0246536														0.0800201	0.0239096											0.0811564	0.0259235											0.0781515	0.0552964
0.0815099	0.0259521		0.26341	0.513234			0.0812826	0.0228143														0.0799696	0.0242731											0.0811564	0.0269748											0.0780253	0.057554
0.0814847	0.0257629						0.0812826	0.0253256														0.0799696	0.0255498											0.0810806	0.0265902											0.0779495	0.048333
0.0814089	0.0260127		0.292843	0.541149			0.0811816	0.0243264														0.0799191	0.0244168											0.0810806	0.0264961											0.0778738	0.0591665
0.0813836	0.0256947						0.0811564	0.0235659														0.0799191	0.0243069											0.0810554	0.0274705											0.0778485	0.0530534
0.0813836	0.0257856		0.494592	0.703272			0.0811564	0.0248835														0.0798938	0.0184648											0.0810049	0.0254961											0.0778233	0.0555016
0.0813836	0.026043						0.0811311	0.0216294														0.0798181	0.0254229											0.0808786	0.0265474											0.0777475	0.0585801
0.0813079	0.0258007						0.0810806	0.0239462														0.0797928	0.0265389											0.0808281	0.0262739											0.077495	0.0534199
0.0812826	0.0257326						0.0810806	0.0247066														0.0796918	0.0262515											0.0808281	0.0250944											0.0774698	0.0592398
0.0812826	0.0255509						0.0810554	0.022664														0.0796413	0.0258795											0.0807776	0.0271201											0.0773688	0.0584922
0.0811816	0.0258991						0.0810049	0.0252814														0.0796161	0.0233516											0.0807271	0.0261286											0.0773435	0.0377194
0.0811564	0.0258234						0.0808786	0.0232564														0.0795908	0.0255751											0.0806766	0.0277098											0.077293	0.0492712
0.0811564	0.0255585						0.0808281	0.0232741														0.0793888	0.0253384											0.0805756	0.0257611											0.077192	0.0622597
0.0811311	0.0259824						0.0808281	0.0224959														0.0792373	0.0247804											0.0805504	0.0270261											0.0771415	0.0532294
0.0810806	0.0262852						0.0807776	0.0236101														0.0791868	0.0258541											0.0805251	0.0256585											0.0770657	0.0592398
0.0810806	0.0254071						0.0807271	0.0234421														0.0791616	0.0253468											0.0805251	0.0257867											0.0770405	0.0444042
0.0810554	0.0256947						0.0806766	0.0269438														0.0791616	0.0253384											0.0805251	0.025744											0.0770152	0.0587267
0.0810049	0.0255358						0.0805756	0.024627														0.0790606	0.0215338											0.0804999	0.0273252											0.07699	0.0567477
0.0809291	0.0255433						0.0805504	0.0251576														0.0790606	0.0236137											0.0803736	0.0260602											0.0768385	0.0573194
0.0808786	0.02278						0.0805251	0.0227701														0.0790353	0.0259302											0.0803484	0.0254192											0.0768132	0.0569236
0.0808281	0.0255585						0.0805251	0.0240257														0.0789596	0.0249579											0.0803231	0.0259149											0.0767627	0.0573194
0.0808281	0.0258159						0.0805251	0.0233448														0.0789596	0.0255836											0.0802726	0.0244021											0.0767627	0.0547246
0.0808281	0.0257402						0.0804999	0.0239108														0.0789343	0.02522											0.0802474	0.0261457											0.0766112	0.0567184
0.0807776	0.0255887						0.0804494	0.0235836														0.0788838	0.0252792											0.0802221	0.0252226											0.0765607	0.0575979
0.0807271	0.024915						0.0803736	0.0237693														0.0788838	0.0280016											0.0801969	0.0260773											0.076384	0.0576566
0.0806766	0.0253843						0.0803736	0.0232918														0.0788333	0.0245859											0.0801716	0.0272739											0.076384	0.0578325
0.0806261	0.0240368						0.0803484	0.0237605														0.0787323	0.0244676											0.0800454	0.0271885											0.0763082	0.0569383
0.0805756	0.0253011						0.0803231	0.0231503														0.0786566	0.0270039											0.0800201	0.0243081											0.076283	0.05751
0.0805756	0.0254449						0.0802726	0.0253964														0.0786566	0.0253807											0.0800201	0.0258209											0.076283	0.0565131
0.0805504	0.0256417						0.0802726	0.0224164														0.0785555	0.020291											0.0799948	0.0259064											0.076182	0.0586828
0.0805251	0.0252405						0.0802726	0.0232918														0.078505	0.024383											0.0799696	0.027556											0.0760557	0.0596063
0.0805251	0.0255055						0.0802474	0.0223102														0.0784798	0.0230979											0.0799696	0.0270175											0.0760557	0.0464566
0.0805251	0.0256417						0.0802221	0.022832														0.0784293	0.0258457											0.0799191	0.0259491											0.0760305	0.0571582
0.0804999	0.0253162						0.0801969	0.0239727														0.078404	0.0249833											0.0799191	0.0271543											0.0760052	0.0527163
0.0804494	0.0255282						0.0801969	0.0233802														0.0783788	0.025034											0.0798938	0.0266158											0.0760052	0.0576566
0.0803736	0.0252026						0.0801716	0.0234952														0.0783788	0.0261078											0.0798181	0.0275047											0.0759295	0.0574074
0.0803736	0.0251799						0.0800454	0.0231149														0.0783535	0.0234192											0.0798181	0.0253337											0.0758537	0.0601194
0.0803484	0.0254828						0.0800201	0.0224783														0.0782273	0.0253046											0.0797928	0.0271543											0.0757274	0.0571875
0.0803231	0.0253843						0.0800201	0.0248039														0.0781515	0.027173											0.0796918	0.0236756											0.0757022	0.05471
0.0802726	0.0258764						0.0799948	0.0216559														0.078101	0.0260655											0.0796413	0.0250602											0.0756012	0.0457089
0.0802726	0.025566						0.0799696	0.0239992														0.0780253	0.0252792											0.0796413	0.026103											0.0755254	0.0475854
0.0802726	0.0254449						0.0799696	0.0232918														0.078	0.0236052											0.0796413	0.0278722											0.0755254	0.0521152
0.0802726	0.0255509						0.0799191	0.0218151														0.0778738	0.0239857											0.0796413	0.0273679											0.0754497	0.0574807
0.0802474	0.0255433						0.0799191	0.0241672														0.0778485	0.0245268											0.0796161	0.0258978											0.0754244	0.0600461
0.0802221	0.0256645						0.0798938	0.0235748														0.0778233	0.0248396											0.0795908	0.0268893											0.0753992	0.0540063
0.0801969	0.0260884						0.0798181	0.0231149														0.0778233	0.0247381											0.0794898	0.0274192											0.0753234	0.0563958
0.0801969	0.0254752						0.0798181	0.025078														0.0777475	0.0212802											0.0794646	0.0249235											0.0752224	0.0592691
0.0801969	0.0255358						0.0797928	0.024291														0.0777475	0.0257104											0.0794393	0.02465											0.0751972	0.0573487
0.0801716	0.0245743						0.0796918	0.025644														0.077596	0.0251355											0.0794393	0.0278893											0.0749194	0.0536398
0.0800959	0.0253995						0.0796413	0.0229381														0.0775203	0.0228866											0.0794393	0.0276073											0.0747932	0.0609843
0.0800454	0.0258916						0.0796413	0.0221776														0.077495	0.0253722											0.0794141	0.0259577											0.0747679	0.0553843
0.0800201	0.025619						0.0796413	0.0238577														0.0774698	0.0249918											0.0793888	0.0262483											0.0747427	0.0616147
0.0800201	0.0253995						0.0796413	0.0238312														0.0774698	0.0260909											0.0792878	0.0276415											0.0746417	0.05751
0.0799948	0.0242866						0.0795908	0.0225048														0.0774698	0.0239096											0.0792373	0.0263081											0.0745912	0.051089
0.0799696	0.0253995						0.0795908	0.0229381														0.0774445	0.025685											0.0791868	0.0271714											0.0745407	0.0587707
0.0799696	0.0245213						0.0794898	0.0234333														0.0774193	0.0261162											0.0791868	0.0264534											0.0744902	0.0450199
0.0799443	0.0254979						0.0794646	0.0226905														0.0773688	0.0228358											0.0791616	0.02512											0.0744649	0.0576273
0.0799191	0.0256645						0.0794393	0.0235482														0.0773688	0.0251186											0.0791616	0.0256072											0.0744397	0.0591519
0.0799191	0.0259143						0.0794393	0.0244148														0.0773435	0.0250848											0.0791363	0.0243081											0.0744397	0.0567037
0.0799191	0.0253086						0.0794393	0.0206301														0.077293	0.0259133											0.0790858	0.025385											0.0743891	0.0428063
0.0798938	0.0252859						0.0794141	0.0249542														0.077293	0.0243408											0.0790858	0.0261713											0.0742376	0.0529508
0.0798181	0.0253768						0.0793888	0.0229381														0.077192	0.0249495											0.0790606	0.0217952											0.0741871	0.0574807
0.0798181	0.0255433						0.0793131	0.0231945														0.077091	0.0198006											0.0790606	0.0258295											0.0740861	0.049667
0.0797928	0.0251799						0.0792878	0.0228054														0.0770657	0.0266658											0.0790353	0.0255218											0.0740861	0.0600901
0.0796918	0.0251572						0.0792373	0.022381														0.0770405	0.0228527											0.0790353	0.0251457											0.0740861	0.0583749
0.0796413	0.0253919						0.0792121	0.0245121														0.07699	0.0256681											0.0789848	0.0191627											0.0739599	0.0572315
0.0796413	0.0253086						0.0791868	0.023336														0.07699	0.023918											0.0789596	0.0252141											0.0739346	0.0540503
0.0796413	0.0251194						0.0791868	0.0225048														0.0769395	0.0266404											0.0789596	0.0263594											0.0739346	0.0425278
0.0796413	0.0255282						0.0791616	0.0234067														0.0769395	0.0165203											0.0789343	0.0270261											0.0738589	0.0503267
0.0796161	0.0255433						0.0791363	0.0113629														0.0769142	0.0262092											0.0788838	0.0248294											0.0738589	0.0583749
0.0796161	0.0251042						0.0791111	0.0236455														0.0768385	0.024848											0.0788838	0.027915											0.0738336	0.0582283
0.0795908	0.0247863						0.0790858	0.0220184														0.0768132	0.0247043											0.0788333	0.0273765											0.0737326	0.0597089
0.0795908	0.0251951						0.0790858	0.0228143														0.0767627	0.0233938											0.0787576	0.0266158											0.0737074	0.0559561
0.0795908	0.0253541						0.0790606	0.0239638														0.0767627	0.0263952											0.0787323	0.0258295											0.0736821	0.0572021
0.0795151	0.0251951						0.0790606	0.0238047														0.0765607	0.0223877											0.0787323	0.0279235											0.0736569	0.056733
0.0794898	0.0251799						0.0790353	0.0219654														0.076485	0.0254568											0.0787071	0.0265731											0.0735054	0.0528335
0.0794898	0.0257553						0.0790353	0.021479														0.076384	0.0259133											0.0786818	0.0267782											0.0734801	0.0527016
0.0794646	0.0260051						0.0789848	0.0193568														0.0763587	0.0258288											0.0786818	0.0267867											0.0734296	0.0535225
0.0794393	0.0252026						0.0789596	0.0235836														0.0763082	0.0253891											0.0786818	0.0265731											0.0733539	0.0579058
0.0794393	0.0253919						0.0789596	0.0256086														0.0762577	0.0245268											0.0786566	0.0268038											0.0733539	0.0549739
0.0794393	0.0246121						0.0789343	0.0238931														0.076182	0.0247466											0.0786566	0.0261799											0.0733034	0.0575979
0.0794141	0.0257174						0.0788838	0.0242114														0.076182	0.0246536											0.0786566	0.0264278											0.0732276	0.0587561
0.0794141	0.0250891						0.0788838	0.0234863														0.0761315	0.0259302											0.0786566	0.025385											0.0731771	0.0543875
0.0794141	0.0257023						0.0788333	0.0234333														0.076081	0.0222356											0.0786566	0.0262995											0.0731519	0.0492273
0.0793888	0.0260203						0.0788333	0.0235924														0.0760557	0.0244422											0.0786313	0.0267696											0.0731266	0.0539917
0.0793888	0.0254071						0.0788081	0.0232829														0.0760052	0.0240702											0.0786313	0.0260602											0.0731014	0.0625969
0.0793383	0.0252254						0.0787576	0.0225667														0.0759547	0.0249833											0.0785555	0.0265303											0.0731014	0.0556775
0.0793131	0.0248393						0.0787323	0.0207362														0.0759295	0.0252285											0.0785555	0.0252226											0.0730761	0.0602513
0.0793131	0.0251572						0.0787323	0.0227082														0.0759042	0.0238166											0.0785303	0.0267525											0.0730003	0.0571582
0.0792878	0.0249831						0.0787071	0.018782														0.0759042	0.0254314											0.078505	0.0243593											0.0728993	0.0592252
0.0792878	0.0254071						0.0786818	0.0243706														0.075879	0.0256597											0.0784798	0.0255901											0.0727983	0.0581257
0.0792373	0.0254071						0.0786818	0.0248127														0.0758537	0.0265559											0.0784798	0.023667											0.0727983	0.0563958
0.0792121	0.0250058						0.0786818	0.023168														0.0758032	0.0234277											0.078404	0.0260089											0.0727478	0.0556482
0.0791868	0.0247711						0.0786566	0.025078														0.0757274	0.0272745											0.0783788	0.02512											0.0726973	0.0607205
0.0791868	0.0256342						0.0786566	0.023451														0.0755759	0.0240702											0.0783788	0.0263765											0.0725963	0.0499163
0.0791616	0.0241655						0.0786566	0.0235924														0.0755254	0.0243492											0.0783535	0.0261884											0.0724196	0.0547246
0.0791616	0.0253389						0.0786313	0.0250603														0.0754244	0.026336											0.078303	0.0269919											0.0722176	0.0535519
0.0791616	0.0244229						0.0785555	0.0241053														0.0753487	0.0236052											0.078303	0.0255132											0.0722176	0.0483477
0.0791616	0.0260354						0.0785555	0.0230088														0.0752982	0.02429											0.0782525	0.0263337											0.0721923	0.0523205
0.0791363	0.0253313						0.0785303	0.0223898														0.0752477	0.0244929											0.0782525	0.0267696											0.0721418	0.0552817
0.0791111	0.0253238						0.078505	0.0234067														0.0752224	0.0278832											0.0782273	0.0269149											0.0721166	0.0534199
0.0790858	0.0253692						0.0784798	0.0227789														0.0749952	0.025685											0.0782273	0.0253594											0.0720408	0.0557362
0.0790858	0.0251724						0.0784798	0.0224429														0.0749447	0.024662											0.078202	0.0253936											0.0719651	0.0557655
0.0790606	0.0251118						0.0784798	0.022832														0.0749194	0.0261247											0.0781768	0.0219491											0.0718893	0.0317236
0.0790606	0.0249907						0.0784798	0.0222572														0.0748437	0.0242393											0.0781515	0.0273679											0.0718893	0.0571582
0.0790353	0.0251042						0.0784293	0.0228762														0.0748437	0.0250087											0.078101	0.0264192											0.0718641	0.0596796
0.0790353	0.0249907						0.078404	0.0245651														0.0747932	0.0211703											0.0780758	0.0215473											0.0718388	0.0514116
0.0789848	0.0174882						0.0783788	0.0229823														0.0747932	0.0258795											0.0780758	0.026103											0.0717631	0.053933
0.0789596	0.0252178						0.0783788	0.0240081														0.0745912	0.0188368											0.0780505	0.025838											0.0716116	0.0564985
0.0789596	0.0254298						0.0783535	0.0211518														0.0745407	0.0241548											0.0780505	0.0259577											0.0715863	0.0598849
0.0789343	0.0251799						0.078303	0.0209219														0.0744902	0.0253638											0.0780253	0.0264705											0.0715105	0.0515581
0.0789343	0.02465						0.078303	0.0235305														0.0744397	0.0255244											0.078	0.0244534											0.07146	0.0562053
0.0788838	0.0252405						0.0782525	0.0232918														0.0744397	0.0251186											0.0779748	0.0239149											0.071359	0.0549006
0.0788838	0.0251042						0.0782525	0.0245298														0.0744144	0.0258964											0.0779495	0.0258295											0.0712833	0.0579644
0.0788333	0.0248847						0.0782273	0.0233183														0.0743386	0.0207983											0.0779243	0.0251115											0.071157	0.0568356
0.0788333	0.0248998						0.0782273	0.0223456														0.0743134	0.0262261											0.077899	0.0236157											0.0711318	0.0501655
0.0788081	0.0251345						0.078202	0.0245828														0.0743134	0.024662											0.077899	0.025932											0.071056	0.0569529
0.0788081	0.0258991						0.0781768	0.0240965														0.0742376	0.0253891											0.0778738	0.0255303											0.0710308	0.0538597
0.0787576	0.0249755						0.0781515	0.0237251														0.0742124	0.0232839											0.0778738	0.0262483											0.0708793	0.0573634
0.0787576	0.0248998						0.078101	0.0224164														0.0741114	0.0253299											0.0778738	0.0240687											0.0707783	0.0551205
0.0787323	0.0249301						0.0780758	0.0232476														0.0741114	0.0251524											0.0778485	0.0258722											0.0707783	0.0537718
0.0787323	0.0249907						0.0780758	0.0232829														0.0740861	0.0245352											0.0778233	0.0238893											0.0706773	0.0507958
0.0787071	0.0247408						0.0780505	0.0219477														0.0740861	0.0239941											0.0778233	0.026026											0.0705763	0.0546807
0.0786818	0.0253086						0.0780505	0.0245475														0.0740609	0.0237658											0.077798	0.0265389											0.070551	0.0586241
0.0786818	0.02546						0.0780253	0.0255644														0.0740356	0.0240279											0.0777728	0.0249918											0.0705005	0.0568943
0.0786818	0.0247257						0.078	0.0220626														0.0739346	0.024476											0.0777728	0.0260175											0.0703995	0.0562346
0.0786566	0.0249452						0.0779495	0.0220184														0.0739346	0.0261669											0.0777728	0.0263765											0.0703238	0.0578765
0.0786566	0.0231283						0.0779243	0.0262187														0.0738589	0.0253384											0.0777475	0.0270859											0.0703238	0.0589173
0.0786566	0.0249225						0.0779243	0.0229823														0.0738336	0.0215169											0.0777475	0.0275474											0.070248	0.0620838
0.0786566	0.0251648						0.077899	0.0222837														0.0738084	0.0261669											0.0777475	0.0260004											0.070248	0.0551791
0.0786566	0.0249074						0.077899	0.0238135														0.0737326	0.02522											0.0777223	0.0233251											0.0701722	0.0528042
0.0786313	0.0253843						0.0778738	0.0216294														0.0737074	0.0240364											0.0776213	0.0267953											0.0699702	0.0555163
0.0786313	0.0238854						0.0778738	0.0226728														0.0737074	0.0266066											0.077596	0.027009											0.0699702	0.0532147
0.0786313	0.0251042						0.0778738	0.0235217														0.0736821	0.0210266											0.0775455	0.0285047											0.0697177	0.056821
0.0785808	0.0250209						0.0778485	0.0230353														0.0736821	0.0259809											0.0775455	0.0255474											0.0697177	0.0611309
0.0785555	0.0254525						0.0778233	0.0226374														0.0736569	0.0255751											0.0775203	0.025103											0.0696925	0.0558095
0.0785555	0.0251421						0.0778233	0.0229204														0.0736316	0.0252454											0.0775203	0.0235046											0.0696672	0.0471456
0.0785303	0.0251345						0.0777728	0.0225932														0.0736316	0.0244929											0.077495	0.0254961											0.0694652	0.0550178
0.078505	0.0250209						0.0777728	0.0224252														0.0736064	0.0252031											0.0774698	0.0242482											0.069137	0.0567037
0.078505	0.0236582						0.0777728	0.0236367														0.0736064	0.0239518											0.0774698	0.0241371											0.068935	0.0579791
0.0784798	0.0249377						0.0777475	0.0233095														0.0735054	0.0248227											0.0774698	0.0256756											0.0687834	0.0555016
0.0784798	0.0251421						0.0777475	0.0216559														0.0735054	0.0266573											0.0774445	0.0253252											0.0687329	0.0552817
0.0784798	0.0251421						0.0777475	0.0222395														0.0734801	0.0254652											0.0774193	0.0257098											0.0686824	0.0523058
0.0784798	0.024862						0.0777223	0.0224694														0.0734801	0.0258879											0.0774193	0.0265987											0.0686067	0.0574367
0.0784293	0.0249528						0.077697	0.0234421														0.0734296	0.0234868											0.0773688	0.0268722											0.0684552	0.0516901
0.078404	0.0245289						0.0776465	0.0230796														0.0734296	0.0237743											0.0773688	0.0246585											0.0684299	0.0510157
0.0783788	0.024491						0.0776213	0.0225048														0.0734296	0.024104											0.0773688	0.0264278											0.0682027	0.0565864
0.0783788	0.0247333						0.077596	0.023336														0.0733791	0.0239772											0.0773435	0.0270175											0.0682027	0.0520419
0.0783535	0.0253011						0.0775708	0.0225844														0.0733791	0.024104											0.0773435	0.0272397											0.0681017	0.0554136
0.078303	0.0250209						0.0775455	0.0222041														0.0733791	0.0252116											0.0773435	0.022667											0.0680259	0.0506346
0.078303	0.0243017						0.0775455	0.0207186														0.0733539	0.0257273											0.0773183	0.0272141											0.0680007	0.0571288
0.0782525	0.0249377						0.0775203	0.0238489														0.0731519	0.023732											0.0773183	0.0264363											0.0679249	0.0538157
0.0782525	0.0246803						0.0775203	0.0222395														0.0731266	0.0239434											0.077293	0.0237183											0.0678492	0.0548419
0.0782525	0.0247938						0.077495	0.0223721														0.0731014	0.0236306											0.077293	0.0258893											0.0678492	0.0425864
0.0782273	0.0245591						0.0774698	0.0228762														0.0730761	0.0257611											0.077293	0.0261713											0.0676472	0.0564105
0.0782273	0.0247408						0.0774698	0.0244502														0.0730761	0.0242139											0.077192	0.0259406											0.0675967	0.0542262
0.0782273	0.0250209						0.0774698	0.0196839														0.0730256	0.0235207											0.077192	0.0259064											0.0670916	0.0525697
0.0782273	0.0247711						0.0774445	0.0237516														0.0730003	0.0253976											0.0771667	0.0100172											0.0667886	0.0575686
0.078202	0.024544						0.0774193	0.0165094														0.0728993	0.0251439											0.0771667	0.0258636											0.0667381	0.0480252
0.0781768	0.0249377						0.0774193	0.0209219														0.0728741	0.0229373											0.0771415	0.0229234											0.0666624	0.0529362
0.0781515	0.0246803						0.0773688	0.0239019														0.0728488	0.02429											0.077091	0.0262995											0.0663594	0.055311
0.0781515	0.0235144						0.0773688	0.0230442														0.0727983	0.0241717											0.0770657	0.0245303											0.0663594	0.0549445
0.078101	0.0247863						0.0773688	0.0222837														0.0727478	0.0235376											0.0770657	0.0266671											0.0663594	0.0541089
0.078101	0.0249982						0.0773688	0.0237605														0.0726468	0.0243069											0.0770657	0.0260346											0.0663341	0.0535812
0.0780758	0.0251118						0.0773435	0.0230265														0.0726468	0.0216776											0.0770657	0.0271372											0.0661826	0.0549885
0.0780758	0.0247484						0.0773435	0.0253168														0.0725963	0.0257527											0.0770405	0.0238978											0.0660059	0.0556922
0.0780505	0.0248468						0.0773435	0.0224164														0.0725458	0.0218128											0.0770405	0.024667											0.0659806	0.059533
0.0780505	0.0249301						0.0773183	0.0237693														0.0724448	0.0240702											0.0770152	0.0268637											0.0659048	0.0473362
0.0780253	0.0246121						0.0773183	0.0229735														0.0724196	0.0250256											0.07699	0.026385											0.0657786	0.0569676
0.078	0.0247711						0.077293	0.0223279														0.0723943	0.0247804											0.07699	0.0243593											0.0656523	0.0579205
0.078	0.0169885						0.077293	0.020241														0.0723691	0.0251186											0.0769395	0.0234192											0.0652988	0.0324859
0.0779748	0.0249074						0.077293	0.0237428														0.0723186	0.0192173											0.0769142	0.0239064											0.0650211	0.0469403
0.0779495	0.0248544						0.077192	0.0229027														0.0723186	0.0233093											0.0769142	0.025573											0.0647938	0.0569676
0.0779495	0.0236431						0.077192	0.0247774														0.0722176	0.0250678											0.0768385	0.0260004											0.064516	0.0460754
0.0779243	0.0245137						0.0771667	0.0221157														0.0722176	0.0247466											0.0768385	0.0250089											0.064415	0.0470723
0.0779243	0.0248165						0.0771667	0.0229292														0.0721923	0.0248058											0.0768132	0.0258038											0.064415	0.0442723
0.0779243	0.0248922						0.0771415	0.0226197														0.0721923	0.0257527											0.076788	0.0276415											0.0643393	0.0624356
0.077899	0.0250664						0.0771415	0.021426														0.0721671	0.0227259											0.0767627	0.0247782											0.0642888	0.0396398
0.077899	0.0250361						0.0771162	0.0219123														0.0721418	0.0259133											0.0767627	0.0248978											0.0641373	0.0527749
0.0778738	0.0249528						0.077091	0.0216028														0.0720408	0.0221087											0.0767627	0.0267867											0.0637838	0.0529948
0.0778738	0.0252784						0.077091	0.0222218														0.0720408	0.0241209											0.076687	0.0232568											0.063102	0.0456796
0.0778738	0.0245364						0.0770657	0.0195248														0.0720408	0.0233854											0.0766617	0.0278038											0.063001	0.0447561
0.0778485	0.0245137						0.0770657	0.0233272														0.0720156	0.0261078											0.0766365	0.0249918											0.0628747	0.0522911
0.0778485	0.0249452						0.0770657	0.0246801														0.0719651	0.0233854											0.0766365	0.0269919											0.062698	0.052599
0.0778233	0.0244304						0.0770657	0.0234421														0.0719651	0.0232078											0.0766112	0.0256414											0.062698	0.0570262
0.0778233	0.0251345						0.0770405	0.0254583														0.0719146	0.0247212											0.0766112	0.0271628											0.0626475	0.0455184
0.0777728	0.0246424						0.0770405	0.0228231														0.0718893	0.0270547											0.0766112	0.0258893											0.0626222	0.0590639
0.0777728	0.0249074						0.0770152	0.0226463														0.0718893	0.0248988											0.076586	0.0252568											0.0625465	0.0537131
0.0777728	0.0247787						0.07699	0.022213														0.0718893	0.0247381											0.0765607	0.0257867											0.0622182	0.0541529
0.0777475	0.0245667						0.07699	0.02193														0.0718893	0.0244422											0.0765607	0.0240089											0.0621172	0.0566157
0.0777475	0.024438						0.0769395	0.0244856														0.0718388	0.0224216											0.0765607	0.0243679											0.0619657	0.0395372
0.0777475	0.0248544						0.0769395	0.0231238														0.0717631	0.0251608											0.0765607	0.0219576											0.0618647	0.0563372
0.0777475	0.024544						0.0769142	0.0229381														0.0716873	0.0238927											0.0765355	0.0234875											0.0617132	0.0549739
0.0777223	0.0242866						0.0769142	0.0235394														0.0716873	0.0251778											0.0765355	0.0259235											0.0612334	0.0462367
0.077697	0.0248014						0.0768385	0.02002														0.0715863	0.0250594											0.0765102	0.0263679											0.0610062	0.0470136
0.0776718	0.0245743						0.0768385	0.0241761														0.071561	0.024197											0.076485	0.0256585											0.0609052	0.0440524
0.0776718	0.0255206						0.0768132	0.0218504														0.0715358	0.0236559											0.076485	0.0270261											0.0608799	0.0473508
0.0776465	0.0242866						0.0768132	0.0226905														0.0715358	0.0235714											0.0764597	0.0244363											0.0608547	0.0542702
0.0776465	0.0247484						0.076788	0.0240788														0.0715105	0.0254398											0.0764345	0.0253252											0.0608294	0.0494325
0.0776213	0.0249377						0.076788	0.0234067														0.0714348	0.023639											0.0764345	0.0259406											0.0608042	0.0589027
0.077596	0.0255282						0.0767627	0.0207009														0.071359	0.0262008											0.0764092	0.0263508											0.0607789	0.0480105
0.0775708	0.0205921						0.0767627	0.0214613														0.0713085	0.0219988											0.076384	0.0254021											0.0606779	0.0536545
0.0775708	0.0245137						0.0767627	0.0237339														0.0713085	0.0246958											0.076384	0.0262226											0.0601729	0.0478492
0.0775455	0.0244077						0.0767122	0.022266														0.071258	0.0254652											0.076384	0.0253166											0.0587588	0.0552231
0.0775455	0.024385						0.076687	0.0207805														0.071157	0.0250087											0.0763587	0.0252739											0.0587083	0.0599288
0.0775203	0.0244456						0.0766617	0.0226728														0.071157	0.0272491											0.0763587	0.0265303											0.0586326	0.0461634
0.0775203	0.0246046						0.0766365	0.0224164														0.0710813	0.0195639											0.0763587	0.0257183											0.0579761	0.0575686
0.0775203	0.0249831						0.0766365	0.0258473														0.0710813	0.0257611											0.0763082	0.0243764											0.0576983	0.038599
0.077495	0.0245061						0.0766112	0.0200553														0.071056	0.0186339											0.0763082	0.0274192											0.0569408	0.0470576
0.077495	0.0243623						0.0766112	0.0218327														0.0710308	0.0230979											0.0763082	0.026026											0.0560317	0.0421759
0.0774698	0.0247938						0.0766112	0.0228054														0.0710308	0.0223286											0.076283	0.0263423											0.0559812	0.0587414
0.0774698	0.0239459						0.076586	0.0226905														0.0710308	0.0229119											0.076283	0.0260944											0.0536582	0.0401969
0.0774698	0.0246651						0.0765607	0.0199581														0.0709803	0.0233431											0.076283	0.0254021											0.0531784	0.0480545
0.0774698	0.0245213						0.0765607	0.0212314														0.0709298	0.0217283											0.0762577	0.0260773											0.0531784	0.0370157
0.0774445	0.0245213						0.0765607	0.0235659														0.0708793	0.0245352											0.0762577	0.0265731											0.0530521	0.0393026
0.0774193	0.024491						0.0765607	0.0224959														0.0708793	0.0253215											0.0762325	0.0273594											0.0530269	0.0534786
0.0774193	0.024491						0.0765355	0.0217974														0.070854	0.0234361											0.0762072	0.0254448											0.0479515	0.0479519
0.0774193	0.0236961						0.0765355	0.0224517														0.0707783	0.0231656											0.076182	0.026026											0.0442396	0.0566011
0.0774193	0.024809						0.0765102	0.0221245														0.070753	0.0253976											0.076182	0.0265902											0.0429265	0.0568356
0.077394	0.0247181						0.076485	0.0228585														0.0707025	0.0252116											0.076182	0.0260944											0.0264377	0.0591079
0.0773688	0.0246121						0.076485	0.0224075														0.0707025	0.0187185											0.076182	0.0261115
0.0773688	0.0243926						0.0764597	0.0220626														0.0706773	0.0235037											0.076182	0.0255816
0.0773688	0.0243396						0.0764345	0.0241495														0.0706268	0.024104											0.0761567	0.0252653
0.0773688	0.0244759						0.0764345	0.0233272														0.0705763	0.0231571											0.0761315	0.0264449
0.0773688	0.0248165						0.0764092	0.0242822														0.070551	0.0255329											0.0761315	0.0250688
0.0773435	0.0246197						0.076384	0.0221599														0.0705258	0.0243408											0.0761315	0.0253081
0.0773435	0.0246424						0.076384	0.0217178														0.0705005	0.0221848											0.0761315	0.0255047
0.0773435	0.024597						0.076384	0.0233095														0.0703995	0.0224216											0.0761062	0.0257098
0.0773183	0.0251345						0.0763587	0.0230088														0.0703238	0.0243915											0.076081	0.026026
0.0773183	0.0244986						0.0763587	0.0236455														0.070248	0.0229119											0.0760557	0.0266072
0.0773183	0.0249982						0.0763082	0.0239019														0.0701975	0.0234361											0.0760557	0.026385
0.077293	0.0246046						0.0763082	0.0235924														0.0701722	0.0236728											0.0760305	0.0250431
0.077293	0.0246954						0.0763082	0.0224075														0.070147	0.0212802											0.0760052	0.0262739
0.077293	0.0239989						0.076283	0.0210634														0.0699955	0.0239265											0.0760052	0.025197
0.0772678	0.0246576						0.076283	0.0235659														0.0699955	0.0247381											0.0760052	0.0255645
0.077192	0.0242487						0.076283	0.0234244														0.0699702	0.0232924											0.0759547	0.0276756
0.077192	0.0247181						0.0762577	0.0243618														0.0699702	0.0228527											0.0759295	0.0273252
0.0771667	0.0244759						0.0762577	0.0219919														0.0698187	0.0222863											0.0759042	0.0251884
0.0771667	0.024491						0.0762325	0.0258916														0.0697935	0.0212802											0.0759042	0.0220773
0.0771415	0.0253768						0.076182	0.0226551														0.0697177	0.0218974											0.0759042	0.0257013
0.0771415	0.0246348						0.076182	0.0236632														0.0697177	0.0234784											0.075879	0.0267013
0.0771162	0.024703						0.076182	0.0234156														0.0696925	0.0227936											0.075879	0.0260517
0.0771162	0.0243774						0.076182	0.0215498														0.0696672	0.0227259											0.0758537	0.0243764
0.077091	0.024756						0.076182	0.0231149														0.0696672	0.0229373											0.0758537	0.0247354
0.077091	0.024438						0.076182	0.0227789														0.0695662	0.0266996											0.0758285	0.0250089
0.0770657	0.0246954						0.0761315	0.0250338														0.0695157	0.0233008											0.0758285	0.0238636
0.0770657	0.0247635						0.0761315	0.0213287														0.0694652	0.0235291											0.0758032	0.0242824
0.0770657	0.0244229						0.0761315	0.0238047														0.0694147	0.0194794											0.0757779	0.0259833
0.0770657	0.0243396						0.0761315	0.0258385														0.0694147	0.0244591											0.0757779	0.0220602
0.0770657	0.0238854						0.0761062	0.0240257														0.0691875	0.0216606											0.0757274	0.0263594
0.0770405	0.0254146						0.076081	0.0217532														0.069137	0.0218805											0.0757274	0.0254534
0.0770405	0.0248771						0.076081	0.0241672														0.0691117	0.022616											0.0757274	0.0260089
0.0770152	0.0246727						0.0760557	0.0245828														0.0689602	0.0255836											0.0757022	0.0264534
0.0770152	0.0239081						0.0760557	0.0220538														0.068935	0.0227428											0.0757022	0.0272312
0.07699	0.024173						0.0760557	0.023955														0.068935	0.026429											0.0757022	0.0254534
0.07699	0.024597						0.0760305	0.0230707														0.068834	0.0211872											0.0756012	0.0244619
0.0769395	0.0247863						0.0760052	0.0239019														0.068834	0.0239603											0.0755507	0.0235303
0.0769395	0.0242866						0.0760052	0.0231945														0.0688087	0.0214916											0.0755254	0.0263936
0.0769142	0.024385						0.0760052	0.0220538														0.0686319	0.0233177											0.0755254	0.0256585
0.0769142	0.0247635						0.0759547	0.0234952														0.0686067	0.023174											0.0755254	0.0277098
0.0768385	0.0248998						0.0759295	0.0224075														0.0683542	0.0245268											0.0755002	0.0239064
0.0768385	0.0235144						0.0759295	0.0210369														0.0682784	0.024941											0.0755002	0.0256671
0.0768385	0.0239156						0.0759042	0.0247243														0.0682532	0.0225061											0.0754244	0.027744
0.0768132	0.0243926						0.0759042	0.0186317														0.0682279	0.0233769											0.0753739	0.0241457
0.0768132	0.0245061						0.075879	0.0231415														0.0682027	0.0230726											0.0753234	0.025838
0.076788	0.0245516						0.075879	0.0201526														0.0681017	0.023918											0.0752477	0.0251713
0.076788	0.0244456						0.075879	0.0234421														0.0681017	0.0254821											0.0751972	0.0251713
0.0767627	0.0243472						0.0758537	0.0222307														0.0680007	0.0240618											0.0750962	0.0265474
0.0767627	0.0243472						0.0758537	0.0228939														0.0678492	0.0247719											0.0750709	0.0251115
0.0767627	0.0244759						0.0758285	0.0208247														0.0678492	0.0215676											0.0750709	0.0158379
0.0767375	0.0241882						0.0758285	0.0236897														0.0677987	0.0221172											0.0750457	0.0232482
0.0767122	0.0239156						0.0758032	0.0227966														0.0677482	0.0215											0.0750457	0.0263936
0.076687	0.0246273						0.0757779	0.0221511														0.0676472	0.0263868											0.0750457	0.0250602
0.0766365	0.024332						0.0757779	0.0249896														0.0676219	0.0255751											0.0749952	0.00681207
0.0766365	0.0248393						0.0757274	0.0219654														0.0675967	0.0232247											0.0749699	0.0265389
0.0766112	0.0239081						0.0757274	0.0226109														0.0672936	0.0221933											0.0749447	0.0256329
0.0766112	0.0243017						0.0757274	0.0224959														0.0672179	0.0226076											0.0749194	0.0259491
0.0766112	0.024385						0.0757022	0.0226286														0.0671674	0.0165203											0.0749194	0.0253765
0.0766112	0.024279						0.0756012	0.0227259														0.0670159	0.0195639											0.0748942	0.025573
0.076586	0.0249225						0.0756012	0.0238047														0.0667886	0.0258879											0.0748942	0.0251457
0.0765607	0.02465						0.0755759	0.022549														0.0667381	0.0201726											0.0748942	0.0249576
0.0765607	0.024385						0.0755759	0.0234598														0.0666624	0.0240618											0.0748689	0.0251884
0.0765607	0.0225151						0.0755507	0.0223898														0.0665361	0.0235883											0.0748437	0.0250175
0.0765607	0.0244456						0.0755254	0.0235129														0.0663594	0.0268518											0.0748437	0.02665
0.0765355	0.0242487						0.0755254	0.0233448														0.0663341	0.0216184											0.0747932	0.0267953
0.0765355	0.0244683						0.0755254	0.0239815														0.0663089	0.0175264											0.0747932	0.0256927
0.0765102	0.0241655						0.0755002	0.0237958														0.0662584	0.0248903											0.0747679	0.0251286
0.0765102	0.0237869						0.0755002	0.0226993														0.0661826	0.0225822											0.0747679	0.027915
0.076485	0.0243396						0.0754749	0.0226463														0.0661069	0.0218128											0.0747679	0.026556
0.076485	0.0239611						0.0754244	0.024291														0.0660564	0.0242731											0.0747427	0.0271372
0.076485	0.02331						0.0753739	0.0233006														0.0659048	0.0242139											0.0747174	0.0266927
0.0764597	0.0243245						0.0753487	0.0199934														0.0657786	0.0227175											0.0746922	0.024479
0.0764597	0.0246197						0.0753234	0.0222926														0.0656523	0.027173											0.0746922	0.0264705
0.0764597	0.0241882						0.0753234	0.0222926														0.0652988	0.0201388											0.0746669	0.028291
0.0764345	0.024332						0.0753234	0.022434														0.0652988	0.0260909											0.0746669	0.024197
0.0764345	0.024226						0.0752982	0.0213994														0.0652483	0.0226076											0.0746669	0.0209832
0.0764092	0.0246651						0.0752477	0.020241														0.0647938	0.0192173											0.0746669	0.0247012
0.076384	0.0230374						0.0752224	0.02193														0.0647433	0.0228443											0.0746417	0.0252483
0.076384	0.0241276						0.0751972	0.0204002														0.0645918	0.0208067											0.0745912	0.0230687
0.076384	0.0226211						0.0751719	0.020692														0.064516	0.0212548											0.0745912	0.0254021
0.0763587	0.0234463						0.0750962	0.023504														0.064516	0.0237658											0.0745659	0.0277697
0.0763587	0.0240595						0.0750709	0.0205948														0.064415	0.0227597											0.0745407	0.0273594
0.0763587	0.0252026						0.0750709	0.0231238														0.064415	0.0202656											0.0745407	0.0263081
0.0763082	0.0245061						0.0750457	0.0221245														0.0643645	0.0215676											0.0744902	0.0255901
0.0763082	0.02465						0.0750457	0.0227524														0.0643393	0.0224554											0.0744902	0.0274363
0.0763082	0.0239081						0.0750457	0.0232122														0.064314	0.0255329											0.0744649	0.0258038
0.0763082	0.0243169						0.0749952	0.0225402														0.0642888	0.0223201											0.0744397	0.0276158
0.076283	0.0237415						0.0749447	0.0223721														0.0642888	0.0172812											0.0744397	0.024026
0.076283	0.0245213						0.0749194	0.0221422														0.0636323	0.0248903											0.0744144	0.0249064
0.076283	0.0244002						0.0749194	0.0224783														0.0635818	0.0210773											0.0743891	0.0235559
0.0762577	0.0241428						0.0749194	0.0233891														0.063506	0.0262008											0.0743639	0.0263594
0.0762577	0.0236961						0.0748942	0.0202499														0.063001	0.0206715											0.0743639	0.0254961
0.0762577	0.024385						0.0748942	0.0226286														0.0628747	0.0220665											0.0743386	0.0207097
0.0762325	0.0240822						0.0748689	0.0217443														0.0627485	0.0255836											0.0743134	0.0268551
0.0762072	0.0241882						0.0748437	0.0212314														0.062698	0.0232332											0.0743134	0.0276927
0.076182	0.0241428						0.0748437	0.020073														0.062698	0.0204855											0.0743134	0.0248209
0.076182	0.0243245						0.0747932	0.0222572														0.0622182	0.0211365											0.0742881	0.0249918
0.076182	0.0243169						0.0747932	0.0234421														0.0620415	0.0207391											0.0742881	0.0228636
0.076182	0.024385						0.0747679	0.0220626														0.061991	0.0211196											0.0742376	0.0261286
0.076182	0.0239308						0.0747679	0.0230972														0.0619657	0.0208744											0.0742376	0.0264363
0.076182	0.0242109						0.0747679	0.0221245														0.0615617	0.0222187											0.0741871	0.024291
0.0761567	0.0242639						0.0747427	0.0255997														0.0614859	0.0220411											0.0741619	0.023385
0.0761315	0.024332						0.0747174	0.0244237														0.0612334	0.0209927											0.0741366	0.026479
0.0761315	0.0241958						0.0746922	0.0207981														0.0609809	0.0222694											0.0741114	0.0251542
0.0761315	0.02412						0.0746922	0.0213641														0.0609052	0.0220242											0.0741114	0.0238038
0.0761315	0.0242412						0.0746922	0.0221334														0.0608799	0.0199021											0.0740861	0.0257269
0.0761062	0.0239989						0.0746669	0.0256174														0.0608294	0.0202149											0.0740861	0.0225132
0.076081	0.0238475						0.0746669	0.0230088														0.0607789	0.0234784											0.0740861	0.0247012
0.076081	0.0241352						0.0746417	0.0237251														0.0606779	0.0214155											0.0740609	0.0265132
0.0760557	0.0239762						0.0745912	0.0216294														0.0601729	0.026243											0.0740609	0.0272996
0.0760557	0.0243245						0.0745912	0.02086														0.0596426	0.0188622											0.0740356	0.0233508
0.0760557	0.0239762						0.0745659	0.0241495														0.0595921	0.0193103											0.0739851	0.0223593
0.0760305	0.0239156						0.0745659	0.0201615														0.0594154	0.0208659											0.0739599	0.0251115
0.0760305	0.0242185						0.0745407	0.0248481														0.0591629	0.0188706											0.0739346	0.0255901
0.0760305	0.0241882						0.0745407	0.0210546														0.0588851	0.0186339											0.0739346	0.0245901
0.0760052	0.0239611						0.0745407	0.0229823														0.0587588	0.0195724											0.0739346	0.0254619
0.0760052	0.0240368						0.0744902	0.0227612														0.0587083	0.0246367											0.0739346	0.0231969
0.0760052	0.0243926						0.0744902	0.0199139														0.0586326	0.0214916											0.0738841	0.0254705
0.0760052	0.0242109						0.0744649	0.02086														0.0584306	0.0224385											0.0738841	0.0259406
0.07598	0.0242715						0.0744649	0.0203737														0.0580771	0.0231148											0.0738589	0.0251799
0.07598	0.0241806						0.0744397	0.0216205														0.0578246	0.0184225											0.0738336	0.0263252
0.0759547	0.0242563						0.0744397	0.0240788														0.0576983	0.0241548											0.0738336	0.027009
0.0759547	0.025513						0.0744397	0.022832														0.0569408	0.0193018											0.0738336	0.0254534
0.0759295	0.0243093						0.0744144	0.0218327														0.0566378	0.0198176											0.0738336	0.0232739
0.0759295	0.0240443						0.0744144	0.0221599														0.0563348	0.0250171											0.0738084	0.0268466
0.0759042	0.0242942						0.0743891	0.0232829														0.056259	0.0121154											0.0738084	0.0243679
0.0759042	0.0256417						0.0743639	0.0207893														0.0560822	0.0254229											0.0738084	0.0266243
0.0759042	0.0215839						0.0743639	0.0217266														0.0560317	0.0190651											0.0737579	0.0235987
0.0759042	0.0240368						0.0743386	0.0193656														0.0559812	0.0225568											0.0737326	0.0253423
0.0759042	0.0237264						0.0743134	0.0239992														0.0558045	0.0244338											0.0737326	0.0275645
0.075879	0.0240595						0.0743134	0.0234421														0.055754	0.0192765											0.0737326	0.0180687
0.075879	0.0230299						0.0743134	0.0231238														0.0536582	0.0219143											0.0737074	0.025197
0.075879	0.0232646						0.0742881	0.0229735														0.0536582	0.0207898											0.0737074	0.0263423
0.0758537	0.0241958						0.0742881	0.0220096														0.0530774	0.0215592											0.0736821	0.0205644
0.0758537	0.0235068						0.0742881	0.023504														0.0524966	0.0176954											0.0736821	0.0261457
0.0758285	0.0239611						0.0742376	0.0213994														0.0522946	0.016571											0.0736569	0.0227952
0.0758285	0.0237112						0.0742376	0.0230972														0.0514108	0.0148801											0.0736569	0.0257098
0.0758032	0.0240141						0.0742124	0.0210634														0.0510068	0.0197415											0.0736316	0.0261713
0.0757779	0.0240898						0.0741871	0.0217708														0.0491888	0.0257865											0.0736316	0.0236927
0.0757779	0.023575						0.0741619	0.0223721														0.0479515	0.0132737											0.0736316	0.024667
0.0757274	0.0224545						0.0741366	0.0216824														0.0463607	0.0165541											0.0736064	0.023744
0.0757274	0.0241655						0.0741114	0.0242203														0.0461334	0.0150745											0.0736064	0.023573
0.0757274	0.0237794						0.0741114	0.0231768														0.0456536	0.0181858											0.0735054	0.0249491
0.0757274	0.0239838						0.0740861	0.0239196														0.0442396	0.0251778											0.0735054	0.0267611
0.0757274	0.0240519						0.0740861	0.0227701														0.0432548	0.0146095											0.0734801	0.0250859
0.0757274	0.0241352						0.0740861	0.0233891														0.0430023	0.0239941											0.0734549	0.0231029
0.0757022	0.0244153						0.0740861	0.0236897														0.0429265	0.0260148											0.0734549	0.026556
0.0757022	0.0240443						0.0740609	0.0222041														0.0418912	0.0148293											0.0734296	0.0263423
0.0757022	0.0241655						0.0740609	0.0239815														0.04126	0.00962977											0.0734296	0.0261115
0.0756264	0.0237415						0.0740609	0.0223987														0.0320939	0.0243492											0.0734296	0.0265902
0.0756264	0.0206376						0.0740356	0.0228939														0.0283315	0.00829395											0.0734296	0.0254961
0.0756012	0.0240746						0.0739851	0.0214613														0.027473	0.0253299											0.0734296	0.0242653
0.0756012	0.0240292						0.0739599	0.0221334																										0.0733791	0.0216414
0.0755759	0.0246803						0.0739346	0.0244325																										0.0733791	0.0236585
0.0755759	0.0235901						0.0739346	0.0216294																										0.0733791	0.0246756
0.0755759	0.0235371						0.0739346	0.0226463																										0.0733791	0.0241713
0.0755507	0.0243623						0.0738841	0.0210723																										0.0733539	0.0258209
0.0755254	0.0232116						0.0738841	0.0220096																										0.0733539	0.0267269
0.0755254	0.0242109						0.0738589	0.02193																										0.0733539	0.0260004
0.0755254	0.0235825						0.0738336	0.0216559																										0.0733034	0.0256842
0.0755002	0.024226						0.0738336	0.0211607																										0.0732781	0.0233679
0.0755002	0.0239308						0.0738336	0.0210015																										0.0732529	0.0249491
0.0755002	0.0242639						0.0738336	0.022434																										0.0732024	0.0245132
0.0754749	0.024226						0.0738084	0.0215321																										0.0731771	0.0265389
0.0754497	0.0237264						0.0738084	0.0232564																										0.0731771	0.0216243
0.0754244	0.0258916						0.0737579	0.0212314																										0.0731519	0.0233679
0.0754244	0.0228255						0.0737326	0.0239992																										0.0731519	0.0244705
0.0754244	0.0232267						0.0737326	0.0224075																										0.0731519	0.0244876
0.0753992	0.024332						0.0737326	0.0185698																										0.0731266	0.024838
0.0753992	0.0241049						0.0737074	0.0239019																										0.0731014	0.0239576
0.0753992	0.0235144						0.0737074	0.0222307																										0.0731014	0.0246158
0.0753992	0.0240292						0.0737074	0.024238																										0.0731014	0.0249235
0.0753739	0.0239005						0.0736821	0.0236013																										0.0730761	0.0254363
0.0753739	0.0241125						0.0736821	0.0156959																										0.0730509	0.0248636
0.0753487	0.0243699						0.0736569	0.0225225																										0.0730256	0.0252568
0.0753234	0.0238096						0.0736569	0.024123																										0.0730003	0.0254961
0.0753234	0.0234917						0.0736316	0.020073																										0.0729498	0.0269919
0.0753234	0.0237415						0.0736316	0.0221422																										0.0728993	0.0283509
0.0752982	0.0241125						0.0736316	0.0204798																										0.0728741	0.0230773
0.0752729	0.0236204						0.0736064	0.0232741																										0.0728741	0.025026
0.0752477	0.0235522						0.0736064	0.0200553																										0.0728488	0.026385
0.0752224	0.0242639						0.0735559	0.019569																										0.0728236	0.0269491
0.0752224	0.023628						0.0735306	0.0207451																										0.0727983	0.0251457
0.0751972	0.0239308						0.0735306	0.0231415																										0.0727983	0.0246072
0.0751972	0.0239913						0.0735054	0.0223987																										0.0727731	0.0243337
0.0751972	0.0241125						0.0735054	0.0246005																										0.0727731	0.0268722
0.0751719	0.0242639						0.0734801	0.0223102																										0.0727731	0.0251799
0.0751719	0.0238096						0.0734801	0.0199404																										0.0727731	0.0256671
0.0751467	0.0238172						0.0734549	0.0224606																										0.0727478	0.0233764
0.0750962	0.0242033						0.0734549	0.0239108																										0.0727478	0.02465
0.0750962	0.0240443						0.0734296	0.0231238																										0.0727226	0.0219405
0.0750709	0.0235674						0.0734296	0.0229292																										0.0727226	0.0247953
0.0750709	0.0237869						0.0734296	0.0246713																										0.0726973	0.025026
0.0750709	0.0237567						0.0734296	0.0223456																										0.0726973	0.0245987
0.0750457	0.0239686						0.0734296	0.0225136																										0.0726721	0.0255303
0.0750457	0.0239081						0.0733791	0.0192064																										0.0726468	0.0195388
0.0750457	0.0242639						0.0733791	0.0232122																										0.0725963	0.0253679
0.0750457	0.0244153						0.0733791	0.0226463																										0.0725711	0.026197
0.0750204	0.0237794						0.0733791	0.0223191																										0.0725458	0.0244876
0.0749952	0.0242715						0.0733539	0.0229823																										0.0725458	0.0193165
0.0749952	0.0241276						0.0733539	0.0226816																										0.0725206	0.0232995
0.0749699	0.0237642						0.0733539	0.0223987																										0.0724701	0.0275047
0.0749447	0.0237188						0.0733034	0.021877																										0.0724701	0.0233593
0.0749447	0.0240216						0.0732781	0.0227878																										0.0724448	0.024291
0.0749194	0.0238702						0.0732529	0.0122295																										0.0723943	0.0268209
0.0749194	0.0238854						0.0732276	0.0219477																										0.0723691	0.0250004
0.0749194	0.0237567						0.0732024	0.022098																										0.0723438	0.0244876
0.0748942	0.0238096						0.0731771	0.0230265																										0.0723186	0.0158037
0.0748942	0.0242033						0.0731771	0.0245563																										0.0723186	0.0272141
0.0748942	0.0237945						0.0731771	0.0244325																										0.0722176	0.0231115
0.0748689	0.0238702						0.0731519	0.0208689																										0.0722176	0.0246329
0.0748437	0.0239762						0.0731519	0.0249454																										0.0722176	0.0226585
0.0748437	0.0241049						0.0731519	0.0236543																										0.0722176	0.0244876
0.0748437	0.0238929						0.0731266	0.0223191																										0.0721923	0.0248123
0.0747932	0.0238702						0.0731014	0.0218416																										0.0721923	0.0266927
0.0747932	0.024173						0.0731014	0.0226021																										0.0721923	0.0273508
0.0747932	0.0239232						0.0731014	0.0219919																										0.0721671	0.0248123
0.0747932	0.0238929						0.0731014	0.0263425																										0.0721418	0.0259149
0.0747679	0.0239459						0.0731014	0.0225313																										0.0721418	0.0240517
0.0747679	0.0238248						0.0730761	0.0225225																										0.0721166	0.0242568
0.0747679	0.0236734						0.0730761	0.0233006																										0.0720913	0.0250089
0.0747679	0.0228103						0.0730256	0.0217797																										0.0720408	0.0243679
0.0747427	0.0235447						0.0730003	0.0227701																										0.0720408	0.0239747
0.0747174	0.0246348						0.0729498	0.0229646																										0.0720408	0.0241371
0.0746922	0.0242563						0.0728993	0.0237251																										0.0720408	0.0260089
0.0746922	0.0237037						0.0728741	0.0207097																										0.0720156	0.0256927
0.0746922	0.0242109						0.0728741	0.0230265																										0.0719903	0.0270175
0.0746669	0.0239156						0.0728488	0.0221069																										0.0719651	0.0237696
0.0746669	0.0238929						0.0728236	0.0198608																										0.0719651	0.024667
0.0746669	0.0240216						0.0727983	0.0219654																										0.0719398	0.0266756
0.0746669	0.0196609						0.0727983	0.019852																										0.0719146	0.0252824
0.0746417	0.0239762						0.0727731	0.0217708																										0.0718893	0.027103
0.0746164	0.0223031						0.0727731	0.0217178																										0.0718893	0.0247867
0.0745912	0.023522						0.0727478	0.0216205																										0.0718893	0.02665
0.0745912	0.0238475						0.0727478	0.0231238																										0.0718893	0.0230773
0.0745912	0.0240443						0.0727226	0.020356																										0.0718893	0.0246329
0.0745912	0.0239308						0.0727226	0.0224075																										0.0718641	0.0248807
0.0745659	0.0238399						0.0726973	0.0225402																										0.0718388	0.0235816
0.0745659	0.022182						0.0726973	0.0224959																										0.0717883	0.0277868
0.0745659	0.0224394						0.0726973	0.0211607																										0.0717631	0.0248807
0.0745659	0.0241655						0.0726721	0.0218593																										0.0716873	0.0210345
0.0745659	0.0224545						0.0726468	0.0224164																										0.0716873	0.0230431
0.0745407	0.0244986						0.0726468	0.0230972																										0.0716368	0.0237781
0.0745407	0.0237718						0.0725963	0.0220626																										0.0715863	0.0265645
0.0745407	0.0234235						0.0725711	0.0225755																										0.0715863	0.0255559
0.0744902	0.0237567						0.0725458	0.0231768																										0.071561	0.0262825
0.0744902	0.0236809						0.0725458	0.0221334																										0.071561	0.0248807
0.0744649	0.0236582						0.0725458	0.0211872																										0.0715358	0.0242995
0.0744649	0.023045						0.0725458	0.0225578																										0.0715358	0.0241457
0.0744649	0.0238172						0.0725206	0.022717																										0.0715358	0.0255389
0.0744397	0.0238248						0.0724701	0.0234421																										0.0714853	0.023026
0.0744397	0.024597						0.0724701	0.0217797																										0.0714348	0.0272654
0.0744397	0.0238551						0.0724448	0.0225225																										0.071359	0.0250346
0.0744397	0.0234235						0.0724196	0.0223456																										0.0713085	0.0236072
0.0744144	0.0236658						0.0723943	0.0222395																										0.0713085	0.0230345
0.0744144	0.0237945						0.0723691	0.0224959																										0.0712833	0.0242995
0.0743891	0.0247711						0.0723438	0.0230707																										0.0712833	0.0248807
0.0743639	0.0237718						0.0723438	0.0220361																										0.0712833	0.0248038
0.0743639	0.0235901						0.0723186	0.0179066																										0.071258	0.0256072
0.0743639	0.0237642						0.0723186	0.024123																										0.0711823	0.0248294
0.0743386	0.0235371						0.0723186	0.0222926																										0.071157	0.0238123
0.0743134	0.0235144						0.0722428	0.023																										0.071157	0.0278893
0.0743134	0.0241352						0.0722176	0.020807																										0.0711318	0.0236841
0.0743134	0.0236355						0.0722176	0.0212403																										0.0711318	0.0251286
0.0743134	0.0239005						0.0722176	0.0207186																										0.0710813	0.0173763
0.0742881	0.0227952						0.0721923	0.0227435																										0.0710813	0.0241884
0.0742881	0.0233554						0.0721923	0.0234598																										0.071056	0.0241371
0.0742881	0.023575						0.0721923	0.0212314																										0.071056	0.0213251
0.0742881	0.0242412						0.0721671	0.0220007																										0.0710308	0.0269064
0.0742881	0.0239535						0.0721418	0.0222572																										0.0710308	0.0238978
0.0742376	0.0229844						0.0721418	0.0212314																										0.0710308	0.0220089
0.0742376	0.0231283						0.0721166	0.0215586																										0.0709803	0.0241371
0.0742376	0.0239232						0.0720913	0.0220626																										0.0709298	0.025479
0.0742376	0.0236885						0.0720408	0.0227435																										0.0709045	0.0104446
0.0742124	0.0235674						0.0720408	0.0223102																										0.0708793	0.0249491
0.0741871	0.0235371						0.0720408	0.0239638																										0.0708793	0.0185473
0.0741871	0.0244153						0.0720408	0.0227878																										0.0708793	0.0269491
0.0741619	0.0229466						0.0720408	0.0238931																										0.070854	0.0243679
0.0741366	0.0237642						0.0719903	0.0217797																										0.0708035	0.025291
0.0741366	0.0236128						0.0719651	0.0225844																										0.0707783	0.0235132
0.0741114	0.023628						0.0719651	0.0180215																										0.0707783	0.0253423
0.0741114	0.0233327						0.0719398	0.0241672																										0.0707783	0.0216243
0.0740861	0.0236885						0.0719146	0.0206124																										0.070753	0.0268209
0.0740861	0.0234084						0.0718893	0.0211872																										0.0707025	0.0264192
0.0740861	0.0238096						0.0718893	0.020807																										0.0707025	0.0199918
0.0740861	0.0228936						0.0718893	0.0236809																										0.0706773	0.0265816
0.0740861	0.0239686						0.0718893	0.022266																										0.0706773	0.0258893
0.0740609	0.0235447						0.0718893	0.0226109																										0.0706268	0.0247269
0.0740609	0.0237415						0.0718641	0.0219919																										0.0706268	0.0227268
0.0740609	0.0224242						0.0718388	0.022434																										0.0706015	0.0264961
0.0740356	0.0236658						0.0718136	0.01085																										0.0705763	0.0245388
0.0740356	0.0237339						0.0718136	0.0207893																										0.070551	0.025197
0.0740356	0.0237037						0.0717883	0.0222749																										0.070551	0.0241029
0.0739851	0.0239005						0.0717631	0.0218416																										0.0705258	0.0239149
0.0739851	0.0234235						0.0716873	0.0219388																										0.0705005	0.0213508
0.0739599	0.0237415						0.0716873	0.0209396																										0.0705005	0.0210858
0.0739599	0.0235068						0.0716116	0.0220626																										0.0704248	0.0262825
0.0739346	0.0238475						0.0715863	0.0210723																										0.0704248	0.0207952
0.0739346	0.023469						0.0715863	0.0236543																										0.0703995	0.0244192
0.0739346	0.0223712						0.071561	0.0218327																										0.0703743	0.0247953
0.0739346	0.0236128						0.071561	0.0231238																										0.0703743	0.022932
0.0738841	0.0236582						0.071561	0.0218946																										0.0703238	0.0225217
0.0738841	0.0238475						0.0715358	0.0198166																										0.0702985	0.0227867
0.0738589	0.0217504						0.0715358	0.0222307																										0.070248	0.0245303
0.0738589	0.0233024						0.0715358	0.023053																										0.070248	0.0242482
0.0738336	0.0234084						0.0715105	0.0235482																										0.0701975	0.0234363
0.0738336	0.0236885						0.0714853	0.0194983																										0.0701722	0.0249491
0.0738336	0.0239383						0.0714348	0.0231857																										0.070147	0.0255645
0.0738336	0.023522						0.071359	0.0207186																										0.070147	0.0250431
0.0738336	0.0236204						0.071359	0.0215409																										0.070147	0.0204106
0.0738084	0.0236734						0.0713085	0.021028																										0.070147	0.0261713
0.0738084	0.0227725						0.0713085	0.0235394																										0.070147	0.0237867
0.0738084	0.0244683						0.0712833	0.0204533																										0.0701217	0.026385
0.0738084	0.0232948						0.0712833	0.0225755																										0.0701217	0.0235388
0.0737831	0.0232646						0.0712833	0.021762																										0.0700207	0.025026
0.0737831	0.0245667						0.071258	0.0235394																										0.0699955	0.0245388
0.0737579	0.0232646						0.0711823	0.0217885																										0.0699702	0.0229405
0.0737326	0.0233251						0.071157	0.0200023																										0.0699702	0.0254106
0.0737326	0.0235295						0.0711318	0.0224783																										0.069945	0.0270517
0.0737326	0.0236658						0.0711318	0.0219035																										0.0699197	0.0223593
0.0737074	0.0237415						0.0711065	0.019737																										0.0698187	0.0225901
0.0737074	0.0235522						0.0711065	0.0198696																										0.0697935	0.0216755
0.0737074	0.0238929						0.0710813	0.0190119																										0.0697935	0.0186499
0.0737074	0.0234084						0.0710813	0.0213906																										0.0697177	0.0225559
0.0737074	0.0235371						0.071056	0.0203295																										0.0697177	0.022761
0.0736821	0.0235674						0.071056	0.0192683																										0.0697177	0.0259577
0.0736821	0.0231056						0.0710308	0.0224075																										0.0697177	0.021573
0.0736821	0.0234008						0.0710308	0.0211076																										0.0697177	0.024197
0.0736569	0.0208571						0.0710308	0.021877																										0.0696925	0.0265816
0.0736569	0.0228709						0.0709803	0.0207893																										0.0696925	0.0217354
0.0736569	0.0235901						0.0709803	0.0232564																										0.0696672	0.0217439
0.0736316	0.0234008						0.0709298	0.0237605																										0.0696672	0.0235303
0.0736316	0.0234235						0.0709045	0.0229027																										0.0696672	0.016778
0.0736316	0.0229617						0.0708793	0.0233183																										0.0696672	0.0235559
0.0736064	0.0221517						0.0708793	0.021426																										0.069642	0.0241884
0.0736064	0.0232721						0.0708793	0.0233448																										0.0696167	0.0235046
0.0735559	0.0233933						0.070854	0.0213994																										0.0695915	0.0237098
0.0735306	0.0229315						0.070854	0.0205505																										0.0695662	0.0250346
0.0735306	0.0234311						0.0708035	0.0219035																										0.0695157	0.0254534
0.0735306	0.0233706						0.0707783	0.0230619																										0.0695157	0.0244106
0.0735054	0.0230602						0.0707783	0.0235571																										0.0695157	0.0252568
0.0735054	0.0234235						0.0707783	0.0227701																										0.0694905	0.0249833
0.0734801	0.0233251						0.0707783	0.0216824																										0.0694652	0.0238209
0.0734801	0.0238778						0.070753	0.0248127																										0.0694652	0.0253166
0.0734549	0.0231661						0.0707025	0.0231149																										0.06944	0.0241371
0.0734549	0.0232646						0.0707025	0.0216913																										0.0694147	0.0243252
0.0734296	0.0235371						0.0706773	0.0232829																										0.0694147	0.0237696
0.0734296	0.0231131						0.0706773	0.0229823																										0.0693895	0.0211029
0.0734296	0.0232721						0.0706268	0.0232741																										0.0692632	0.0219149
0.0734296	0.0232191						0.0706268	0.0222395																										0.0691875	0.0224448
0.0734296	0.0235522						0.0706015	0.0199139																										0.069137	0.0251115
0.0734296	0.0233857						0.0705763	0.0228585																										0.0691117	0.0230773
0.0733791	0.0238399						0.070551	0.0224252																										0.0690612	0.0238551
0.0733791	0.0231056						0.070551	0.0244502																										0.0689602	0.025291
0.0733791	0.0229466						0.070551	0.0208866																										0.0689602	0.0250859
0.0733791	0.0233781						0.0705258	0.0215675																										0.068935	0.023932
0.0733539	0.0234765						0.0705005	0.0219477																										0.068935	0.0265474
0.0733539	0.0234311						0.0705005	0.021426																										0.068935	0.0256585
0.0733539	0.0234463						0.0704248	0.022717																										0.0688845	0.0244448
0.0733539	0.0231889						0.0704248	0.0233802																										0.0688845	0.0233508
0.0733539	0.0233403						0.0704248	0.0229558																										0.068834	0.0225388
0.0733034	0.0232267						0.0703995	0.0214525																										0.068834	0.0225046
0.0733034	0.0240746						0.0703743	0.0217974																										0.0688087	0.0261115
0.0732781	0.0236961						0.0703743	0.0216824																										0.0687834	0.0247098
0.0732529	0.023363						0.0703743	0.0212756																										0.0687834	0.0231457
0.0732529	0.0235674						0.0703238	0.0225048																										0.0687329	0.0244192
0.0732276	0.023575						0.0702985	0.0197901																										0.0686824	0.0251457
0.0732024	0.023522						0.070248	0.0209219																										0.0686319	0.0236756
0.0731771	0.0236204						0.070248	0.021647																										0.0686067	0.0243081
0.0731771	0.0228103						0.0701975	0.0215675																										0.0685814	0.023291
0.0731771	0.0234235						0.0701722	0.0224606																										0.0685562	0.0267867
0.0731519	0.0232267						0.070147	0.0253964																										0.0685057	0.0243935
0.0731519	0.0225529						0.070147	0.0216117																										0.0684552	0.0226157
0.0731519	0.023204						0.070147	0.0228054																										0.0684552	0.0241628
0.0731519	0.0230602						0.070147	0.0234067																										0.0684552	0.021932
0.0731266	0.0229844						0.0701217	0.02407																										0.0683542	0.0242482
0.0731014	0.0235295						0.0701217	0.0233714																										0.0682784	0.024291
0.0731014	0.0229996						0.0700207	0.0222749																										0.0682532	0.022479
0.0731014	0.0234917						0.0699955	0.0180038																										0.0682279	0.0238465
0.0731014	0.0235674						0.0699955	0.0210457																										0.0682027	0.021932
0.0731014	0.0229844						0.0699955	0.0210457																										0.0682027	0.0234192
0.0730761	0.0231737						0.0699702	0.0202322																										0.0681522	0.0252141
0.0730761	0.0220078						0.0699702	0.0231503																										0.0681522	0.0249918
0.0730761	0.0234084						0.069945	0.0221157																										0.0681017	0.0250688
0.0730761	0.0236052						0.0699197	0.019065																										0.0681017	0.0242739
0.0730509	0.0232494						0.0698187	0.0214083																										0.0680259	0.0221456
0.0730509	0.0233478						0.0697935	0.0208512																										0.0680007	0.0246414
0.0730256	0.0232343						0.0697935	0.0207805																										0.0679754	0.0256756
0.0730256	0.023575						0.0697177	0.0209661																										0.0679502	0.0246585
0.0730256	0.023204						0.0697177	0.0222749																										0.0679249	0.0222311
0.0730003	0.0235447						0.0697177	0.0220715																										0.0678744	0.024667
0.0729498	0.0232721						0.0697177	0.0212314																										0.0678744	0.026103
0.0729498	0.0236734						0.0697177	0.0224694																										0.0678492	0.024932
0.0729246	0.0236052						0.0696925	0.021258																										0.0678492	0.019308
0.0728993	0.0234235						0.0696925	0.0211784																										0.0677987	0.0245217
0.0728741	0.0233024						0.0696672	0.0239462																										0.0677987	0.0261884
0.0728741	0.0231207						0.0696672	0.0208777																										0.0677482	0.0248209
0.0728488	0.0231737						0.0696672	0.0164475																										0.0677482	0.0246329
0.0728236	0.0232494						0.0696672	0.0193921																										0.0677482	0.0225303
0.0727983	0.0233706						0.069642	0.0218504																										0.0676472	0.02465
0.0727983	0.023363						0.0696167	0.0212845																										0.0676219	0.0265218
0.0727731	0.023522						0.0695915	0.0216559																										0.0675967	0.0247953
0.0727731	0.0231586						0.0695662	0.0211695																										0.0675967	0.0234961
0.0727731	0.0230904						0.0695157	0.0221688																										0.0674199	0.025838
0.0727731	0.0231737						0.0695157	0.0205948																										0.0673694	0.0162139
0.0727478	0.0234084						0.0695157	0.0218681																										0.0673441	0.0247867
0.0727478	0.0230602						0.0694905	0.0221069																										0.0672936	0.0204448
0.0727226	0.0229315						0.0694652	0.0203914																										0.0672684	0.0230944
0.0727226	0.0233478						0.0694652	0.0211695																										0.0672179	0.0228807
0.0726973	0.0231283						0.0694652	0.0228408																										0.0671674	0.0247098
0.0726973	0.0220154						0.06944	0.0218946																										0.0671674	0.0235132
0.0726973	0.0227649						0.0694147	0.0214348																										0.0671421	0.0234704
0.0726973	0.0230602						0.0694147	0.0203914																										0.0671421	0.0234106
0.0726973	0.022939						0.0693895	0.0211695																										0.0670916	0.025026
0.0726721	0.0231889						0.0692632	0.0221599																										0.0670916	0.0266243
0.0726468	0.0231813						0.0691875	0.0219212																										0.0669149	0.0234021
0.0726468	0.0240519						0.069137	0.0225225																										0.0668896	0.0252397
0.0726468	0.0231131						0.0691117	0.0220715																										0.0668644	0.0275816
0.0726216	0.0229844						0.0690612	0.0193656																										0.0668391	0.0221542
0.0725963	0.0245289						0.0689602	0.0218504																										0.0668139	0.0263252
0.0725711	0.0231434						0.068935	0.0210369																										0.0668139	0.025197
0.0725458	0.0231813						0.068935	0.0182161																										0.0667886	0.0253679
0.0725458	0.0218034						0.068935	0.0224606																										0.0667886	0.0254619
0.0725458	0.0232343						0.0688845	0.0204975																										0.0667634	0.0227439
0.0725458	0.023469						0.0688845	0.0220007																										0.0667381	0.0215473
0.0725206	0.0233933						0.068834	0.0220007																										0.0666624	0.0251628
0.0724701	0.0231131						0.068834	0.0210811																										0.0666624	0.0158208
0.0724701	0.0243245						0.0688087	0.0212491																										0.0666624	0.0188721
0.0724448	0.0232948						0.0687834	0.0143871																										0.0665614	0.0243337
0.0724196	0.023151						0.0687834	0.0250515																										0.0665361	0.0260175
0.0724196	0.0232343						0.0687834	0.0194187																										0.0663594	0.0157353
0.0723943	0.0211448						0.0687329	0.0212845																										0.0663594	0.0266158
0.0723691	0.0229239						0.0686824	0.0205682																										0.0663341	0.0224704
0.0723691	0.0227043						0.0686319	0.0207009																										0.0663089	0.0220003
0.0723438	0.0227952						0.0686067	0.0205063																										0.0662584	0.0263166
0.0723438	0.023098						0.0685814	0.0223102																										0.0661826	0.0222311
0.0723186	0.0230147						0.0685562	0.0229558																										0.0661574	0.0207525
0.0723186	0.0240973						0.0685057	0.0219565																										0.0660059	0.0219832
0.0723186	0.0231359						0.0684552	0.0220361																										0.0659806	0.0265047
0.0722933	0.0223485						0.0684552	0.0211784																										0.0659048	0.0244876
0.0722681	0.0232116						0.0684552	0.0213022																										0.0658038	0.0212225
0.0722681	0.0228633						0.0683542	0.0234598																										0.0657786	0.0243081
0.0722681	0.0233176						0.0682784	0.0218416																										0.0657533	0.0237183
0.0722428	0.0227043						0.0682532	0.023053																										0.0657281	0.0218892
0.0722428	0.0225378						0.0682279	0.0207097																										0.0656523	0.0282568
0.0722428	0.0227498						0.0682027	0.0174998																										0.0656271	0.0227781
0.0722176	0.0238096						0.0682027	0.0226463																										0.0654756	0.0239747
0.0722176	0.0232646						0.0681522	0.019569																										0.0652988	0.0201883
0.0722176	0.0213643						0.0681522	0.0195425																										0.0652988	0.0230089
0.0722176	0.0229693						0.0681017	0.0236367																										0.0652483	0.0239747
0.0722176	0.0230753						0.0681017	0.019569																										0.0650968	0.0266671
0.0721923	0.0227346						0.0680259	0.0203295																										0.0650968	0.0262397
0.0721923	0.0228028						0.0680007	0.0217797																										0.0650463	0.0229576
0.0721923	0.0231434						0.0680007	0.0202322																										0.0650211	0.0187353
0.0721671	0.0227725						0.0679754	0.0232387																										0.0649958	0.025932
0.0721671	0.0227119						0.0679502	0.0218327																										0.0648191	0.0243679
0.0721418	0.0226589						0.0679249	0.019737																										0.0647938	0.0187781
0.0721418	0.022992						0.0678744	0.0194983																										0.0647433	0.0225559
0.0721418	0.0230904						0.0678744	0.0235836																										0.0646676	0.0255645
0.0721166	0.0225529						0.0678492	0.0209042																										0.0646676	0.02412
0.0721166	0.023204						0.0678492	0.0171991																										0.0646423	0.0228978
0.0721166	0.0227952						0.0677987	0.0216824																										0.0646171	0.0262141
0.0720913	0.0229542						0.0677987	0.0224075																										0.0645918	0.0210943
0.0720661	0.0227876						0.0677482	0.0216294																										0.064516	0.0215815
0.0720408	0.0228179						0.0677482	0.0217797																										0.064516	0.0200259
0.0720408	0.0230374						0.0677482	0.0208247																										0.0644908	0.025744
0.0720408	0.0237188						0.0677229	0.0217443																										0.064415	0.0232311
0.0720408	0.0231434						0.0676472	0.0208777																										0.064415	0.0212225
0.0720408	0.0226135						0.0676219	0.0224164																										0.0643645	0.0225986
0.0720156	0.0242033						0.0676219	0.0221776																										0.0643393	0.0227952
0.0720156	0.0227725						0.0675967	0.0214525																										0.064314	0.0233593
0.0719903	0.0223712						0.0675967	0.0207805																										0.0642888	0.0175558
0.0719903	0.023204						0.0674452	0.0217355																										0.0642888	0.0239405
0.0719651	0.0229693						0.0674199	0.022045																										0.0642888	0.0234277
0.0719651	0.0224924						0.0674199	0.0217797																										0.0642888	0.0201371
0.0719651	0.0232419						0.0674199	0.0227259																										0.0642383	0.0216243
0.0719398	0.0230374						0.0673694	0.0214525																										0.0641625	0.0233251
0.0719146	0.0232873						0.0673441	0.0222395																										0.0640868	0.0191114
0.0718893	0.0229617						0.0673189	0.021594																										0.0639858	0.0250004
0.0718893	0.0231737						0.0672936	0.018446																										0.0639353	0.0214448
0.0718893	0.0227573						0.0672684	0.0230972																										0.0637333	0.0269919
0.0718893	0.0246046						0.0672179	0.0215321																										0.0636828	0.0210003
0.0718893	0.0230753						0.0671674	0.0207805																										0.0636828	0.0261799
0.0718893	0.0228103						0.0671674	0.0229823																										0.0636323	0.0214875
0.0718893	0.0236355						0.0671421	0.0203914																										0.0635818	0.0224448
0.0718641	0.0225605						0.0671421	0.0213552																										0.0635818	0.0220773
0.0718388	0.0210539						0.0670916	0.0203737																										0.0633798	0.0217354
0.0718136	0.0233706						0.0670916	0.0225932																										0.0633293	0.0238636
0.0718136	0.0231813						0.0668896	0.0219035																										0.063203	0.0249918
0.0717883	0.0235522						0.0668644	0.0190384																										0.0631777	0.0178122
0.0717631	0.0225226						0.0668391	0.0161999																										0.063102	0.0207439
0.0717126	0.0228179						0.0668139	0.0235482																										0.063001	0.0204533
0.0716873	0.0230147						0.0668139	0.0215498																										0.0628747	0.0222397
0.0716873	0.0215915						0.0667886	0.0215232																										0.0627485	0.0266927
0.0716873	0.0231586						0.0667886	0.0216647																										0.0627485	0.0263423
0.0716368	0.0229315						0.0667634	0.0217797																										0.062698	0.0203507
0.0716368	0.0224242						0.0667381	0.0219035																										0.062698	0.0249833
0.0716116	0.0225832						0.0666624	0.0210811																										0.062698	0.0260175
0.0715863	0.0227725						0.0666624	0.021311																										0.062698	0.0170515
0.0715863	0.0226968						0.0665614	0.0221953																										0.0626727	0.0175302
0.0715863	0.0231964						0.0665361	0.0213199																										0.0626475	0.0208123
0.071561	0.0226892						0.0663594	0.0220273																										0.0625465	0.0266414
0.071561	0.0226286						0.0663341	0.0231326																										0.0623697	0.0241884
0.071561	0.0227876						0.0663089	0.0192772																										0.0623445	0.0250944
0.071561	0.0228936						0.0662584	0.0186493																										0.0623192	0.0224619
0.0715358	0.0226968						0.0661826	0.0209308																										0.0622182	0.0210345
0.0715358	0.0227195						0.0661574	0.0206036																										0.0621172	0.0224191
0.0715358	0.0229239						0.0661069	0.018782																										0.0620415	0.0213508
0.0715358	0.0229239						0.0660564	0.0223368																										0.061991	0.0223935
0.0715105	0.0228028						0.0660059	0.0213199																										0.061991	0.0216841
0.0714853	0.0226211						0.0659806	0.0213287																										0.0619657	0.023291
0.07146	0.0227573						0.0659048	0.0205948																										0.0619405	0.0221627
0.07146	0.0224394						0.0658038	0.0223721																										0.0618647	0.0260688
0.07146	0.022992						0.0657786	0.0155013																										0.0617132	0.0228465
0.0714348	0.0223939						0.0657533	0.0230442																										0.0616879	0.0260944
0.0714348	0.0222728						0.0657281	0.0226551																										0.0615617	0.021308
0.0714095	0.0228179						0.0656523	0.024459																										0.0614859	0.0249491
0.071359	0.0226059						0.0656271	0.020188																										0.0613849	0.022838
0.071359	0.0228255						0.0655766	0.0210899																										0.0613344	0.0237098
0.0713085	0.0228028						0.0654756	0.0234421																										0.0612334	0.0211029
0.0713085	0.0229693						0.0652988	0.01704																										0.0611324	0.0252055
0.0713085	0.0240216						0.0652988	0.0186936																										0.0610819	0.0244363
0.0712833	0.0228028						0.0652483	0.0208335																										0.0610062	0.0191712
0.0712833	0.0225075						0.0650968	0.0207893																										0.0609809	0.0217012
0.0712833	0.0227649						0.0650968	0.0244856																										0.0608799	0.0211029
0.0712833	0.0230677						0.0650463	0.0209838																										0.0608294	0.0226072
0.071258	0.0234463						0.0650211	0.0175528																										0.0608042	0.0208208
0.0712075	0.0233403						0.0649958	0.0211253																										0.0607789	0.0233422
0.0711823	0.0234311						0.0648191	0.0194364																										0.0606779	0.0229833
0.071157	0.0226211						0.0647938	0.021258																										0.0604759	0.0277526
0.071157	0.0228255						0.0646676	0.0227347																										0.0604002	0.0221371
0.071157	0.0219473						0.0646676	0.0201703																										0.0602234	0.0202054
0.0711318	0.022833						0.0646423	0.0100011																										0.0601729	0.0241457
0.0711318	0.0194868						0.0645918	0.0212933																										0.0601476	0.0253765
0.0711065	0.0226059						0.064516	0.0171196																										0.0601476	0.0247953
0.0711065	0.0224848						0.064516	0.0198608																										0.0601476	0.0230004
0.0710813	0.0220684						0.0644908	0.0231149																										0.0599456	0.0209747
0.0710813	0.0210691						0.064415	0.0216205																										0.0596426	0.0232482
0.0710813	0.0226968						0.064415	0.0209838																										0.0595921	0.0271372
0.0710813	0.0225151						0.0643645	0.0190738																										0.0595164	0.0251713
0.071056	0.0225832						0.0643393	0.0204267																										0.0594154	0.0210858
0.071056	0.0221441						0.064314	0.0225136																										0.0591629	0.0197012
0.0710308	0.0226968						0.0642888	0.0180657																										0.0588598	0.0231627
0.0710308	0.0237264						0.0642888	0.0230972																										0.0587588	0.0198294
0.0710308	0.0224924						0.0642888	0.0209131																										0.0587083	0.0255645
0.0710308	0.0223637						0.0642383	0.0201526																										0.0586326	0.0163763
0.0709803	0.022992						0.0641625	0.0195602																										0.0586326	0.0214961
0.0709803	0.0223031						0.0640868	0.0204179																										0.0584306	0.0202567
0.0709298	0.0233024						0.0639353	0.0201791																										0.0580771	0.0215046
0.0709298	0.0210312						0.0636828	0.0209485																										0.0579761	0.022026
0.0709045	0.022288						0.0636828	0.0216382																										0.0579256	0.0250089
0.0708793	0.0225983						0.0636323	0.0190826																										0.0576983	0.023667
0.0708793	0.0226816						0.0636323	0.0193921																										0.0574205	0.0236756
0.0708793	0.0227649						0.0635818	0.0198962																										0.0569408	0.0179063
0.0708793	0.0226665						0.0635818	0.0207362																										0.0568145	0.0233166
0.070854	0.0229769						0.063506	0.0213994																										0.0566378	0.0203507
0.070854	0.023204						0.0633798	0.0220184																										0.05636	0.0214362
0.0708288	0.0225681						0.0633293	0.0216559																										0.0563348	0.0245559
0.0708035	0.0227346						0.063203	0.0213287																										0.056259	0.0200772
0.0708035	0.0219018						0.063203	0.018667																										0.0562085	0.0200687
0.0707783	0.0220533						0.0631777	0.020241																										0.0560822	0.0258636
0.0707783	0.0226589						0.063102	0.0231591																										0.0560317	0.0191798
0.0707783	0.0224091						0.063102	0.0213818																										0.0559812	0.023385
0.070753	0.0228255						0.063001	0.0189854																										0.0558045	0.0203935
0.0707278	0.022182						0.0628747	0.0199315																										0.055754	0.0258807
0.0707025	0.0228709						0.0627485	0.0222483																										0.0555772	0.0202995
0.0707025	0.0224545						0.062698	0.0199227																										0.0551227	0.0181712
0.0706773	0.0219624						0.062698	0.0168985																										0.0550722	0.0229833
0.0706773	0.0226513						0.062698	0.017712																										0.0549965	0.0264107
0.0706268	0.0227043						0.062698	0.0191357																										0.0547439	0.0257696
0.0706268	0.0225226						0.0626727	0.0172434																										0.0539359	0.0194875
0.0706015	0.0224924						0.0626475	0.0211165																										0.0536582	0.0211285
0.0705763	0.0221744						0.0625465	0.0223721																										0.0536077	0.022214
0.070551	0.0232873						0.0623697	0.0206743																										0.0533046	0.0153849
0.070551	0.0224318						0.0623445	0.021258																										0.0532036	0.0216072
0.070551	0.0224242						0.0623192	0.0202234																										0.0531784	0.0170088
0.0705258	0.0225983						0.0622182	0.0192153																										0.0530774	0.0226072
0.0705258	0.0225151						0.0621172	0.019401																										0.0530521	0.0176071
0.0705005	0.0226816						0.0620415	0.020807																										0.0530269	0.0181114
0.0705005	0.0227498						0.061991	0.0194452																										0.0529511	0.016684
0.0705005	0.0226589						0.061991	0.0204267																										0.0524966	0.0181969
0.0704753	0.0226589						0.0619657	0.0172876																										0.0522946	0.0172567
0.07045	0.0225529						0.0619405	0.0194629																										0.0506533	0.0225559
0.0704248	0.0224394						0.0618647	0.0205682																										0.0501735	0.0232739
0.0704248	0.0226589						0.0617132	0.0182249																										0.0497695	0.0167609
0.0704248	0.0228028						0.0616879	0.0170665																										0.0494665	0.0102224
0.0703995	0.0227573						0.0615617	0.0194894																										0.0491888	0.0256756
0.0703743	0.0226665						0.0614859	0.0205859																										0.049012	0.0165473
0.0703743	0.0225529						0.0613849	0.0210811																										0.0488857	0.0167268
0.0703743	0.0228785						0.0613344	0.0206743																										0.048406	0.0175815
0.0703238	0.0228709						0.0612334	0.0209485																										0.0478757	0.0256927
0.0703238	0.0223561						0.0612082	0.0158462																										0.0476989	0.0225559
0.0703238	0.0225075						0.0611324	0.0191269																										0.0473454	0.0194704
0.0703238	0.0224167						0.0610819	0.0200288																										0.0463607	0.0169404
0.0702985	0.0211599						0.0610062	0.0205505																										0.0459061	0.0224619
0.0702733	0.0222955						0.0609809	0.0217001																										0.0457799	0.0201627
0.070248	0.0208647						0.0609052	0.0183841																										0.0456536	0.0156071
0.070248	0.022235						0.0608799	0.021143																										0.0448961	0.0203422
0.070248	0.0216142						0.0608294	0.0171638																										0.0442396	0.0149233
0.070248	0.0223788						0.0608042	0.0210104																										0.0435073	0.0201713
0.0702228	0.0224242						0.0607789	0.0186759																										0.0432548	0.0164362
0.0701975	0.0225681						0.0606779	0.0220803																										0.0430023	0.0241286
0.0701722	0.022727						0.0604759	0.0205771																										0.0429265	0.0251628
0.0701722	0.0222501						0.0604002	0.017827																										0.0418912	0.0159319
0.070147	0.0223939						0.0602234	0.0211253																										0.0413357	0.0144618
0.070147	0.0224394						0.0601729	0.0223014																										0.04126	0.0105472
0.070147	0.0228633						0.0601476	0.0163325																										0.0407044	0.0220773
0.070147	0.0226816						0.0601476	0.019286																										0.0353765	0.0268466
0.070147	0.0219473						0.0601476	0.0193833																										0.0338615	0.0235388
0.070147	0.0226362						0.0599456	0.0209042																										0.0320939	0.025291
0.0701217	0.0224621						0.0597941	0.0207628																										0.0310334	0.0239576
0.0701217	0.0224242						0.0596426	0.0195071																										0.0285588	0.0239918
0.0700965	0.0217731						0.0595921	0.0194717																										0.0283315	0.0102395
0.0700207	0.0225756						0.0595164	0.0131845																										0.027675	0.0108634
0.0699955	0.0219018						0.0594154	0.0208423																										0.027473	0.0247525
0.0699955	0.0208722						0.0591629	0.0193302																										0.0253014	0.0255901
0.0699955	0.0223409						0.0591124	0.0216382																										0.0213118	0.0252312
0.0699702	0.0223788						0.0588851	0.0197989
0.0699702	0.0225908						0.0588598	0.0175086
0.0699702	0.0222198						0.0587588	0.018163
0.069945	0.0224621						0.0587083	0.0214613
0.0699197	0.022992						0.0586326	0.0171019
0.0698187	0.0220003						0.0584306	0.0189942
0.0697935	0.0223561						0.0580771	0.0195159
0.0697935	0.0197669						0.0580771	0.0217001
0.0697935	0.0224394						0.0579761	0.0210192
0.0697177	0.0218867						0.0579256	0.0232653
0.0697177	0.0223258						0.0578246	0.0192153
0.0697177	0.0240065						0.0576983	0.0165978
0.0697177	0.0223258						0.0576983	0.0160584
0.0697177	0.022288						0.0574205	0.0189412
0.0696925	0.0219246						0.057067	0.0201349
0.0696925	0.0219851						0.0569408	0.0193479
0.0696672	0.0222652						0.0566378	0.0179331
0.0696672	0.022235						0.05636	0.016253
0.0696672	0.0219548						0.0563348	0.0186493
0.0696672	0.0222122						0.056259	0.017093
0.0696672	0.0241655						0.0562085	0.0199404
0.069642	0.0226968						0.0561833	0.0191092
0.069642	0.0223788						0.0560822	0.0207981
0.0696167	0.0221971						0.0560317	0.0171549
0.0695915	0.0220608						0.0559812	0.0208335
0.0695662	0.0222274						0.0558045	0.0209042
0.0695157	0.0222198						0.055754	0.015236
0.0695157	0.0219548						0.0555772	0.0185432
0.0695157	0.0221063						0.0554762	0.0178712
0.0694905	0.0220684						0.0552742	0.0194187
0.0694652	0.0223107						0.0551227	0.0176059
0.0694652	0.0226211						0.0551227	0.019852
0.0694652	0.0209934						0.0550722	0.02193
0.0694652	0.0235295						0.0549965	0.0225667
0.06944	0.0218034						0.0547439	0.0190561
0.0694147	0.0220684						0.0539359	0.0176236
0.0694147	0.0216899						0.0536582	0.0183575
0.0693895	0.0215763						0.0536077	0.0172345
0.0693137	0.0218716						0.0533046	0.0159612
0.0692632	0.0216293						0.0532036	0.0183222
0.0692127	0.0212886						0.0531784	0.0185963
0.0691875	0.0223864						0.0531784	0.0179154
0.0691875	0.0238551						0.0530774	0.00758707
0.069137	0.0218867						0.0530521	0.0159877
0.0691117	0.0222047						0.0530269	0.0179508
0.0690865	0.02197						0.0529511	0.0162618
0.0690612	0.0221517						0.0524966	0.0192683
0.0689602	0.0219094						0.0522946	0.0172699
0.0689602	0.022182						0.0522441	0.0196928
0.068935	0.0222501						0.0514108	0.0142014
0.068935	0.0220154						0.0512088	0.0172257
0.068935	0.0221138						0.0510068	0.0167039
0.0689097	0.0218716						0.0506533	0.013273
0.0688845	0.0214476						0.0501735	0.0135736
0.0688845	0.0221895						0.0497695	0.0166244
0.0688845	0.0219548						0.0494665	0.00632256
0.068834	0.0216974						0.0491888	0.00659669
0.068834	0.0218413						0.049012	0.0165713
0.0688087	0.0217429						0.0488857	0.0150238
0.0687834	0.0218943						0.048406	0.0172434
0.0687834	0.0228785						0.0479515	0.0143252
0.0687834	0.0221895						0.0478757	0.014396
0.0687329	0.0219776						0.0476989	0.012539
0.0687077	0.0218413						0.0473454	0.016138
0.0686824	0.021811						0.0463607	0.0168189
0.0686319	0.0217883						0.0461334	0.0121588
0.0686319	0.0218186						0.0459061	0.0159258
0.0686067	0.0214855						0.0457799	0.0184637
0.0685814	0.0217126						0.0456536	0.0145198
0.0685814	0.0238248						0.0452749	0.00629603
0.0685562	0.0217883						0.0448961	0.0123887
0.0685057	0.021652						0.0442396	0.0157666
0.0684552	0.0218261						0.0435073	0.0133702
0.0684552	0.0193127						0.0430023	0.011248
0.0684552	0.0216899						0.0429265	0.0108058
0.0684299	0.0242412						0.042775	0.0161469
0.0684299	0.0236204						0.0418155	0.0174379
0.0683542	0.0216747						0.04126	0.00959438
0.0682784	0.0218791						0.0353765	0.0174025
0.0682784	0.021811						0.0338615	0.0130696
0.0682532	0.0212886						0.0320939	0.0163414
0.0682279	0.021599						0.0310334	0.0133349
0.0682027	0.0220003						0.0283315	0.011867
0.0682027	0.0221138						0.0253014	0.0236632
0.0681522	0.0217807
0.0681522	0.021864
0.0681017	0.02144
0.0681017	0.0215612
0.0680764	0.0215763
0.0680259	0.0197594
0.0680007	0.0218943
0.0680007	0.0220457
0.0679754	0.021652
0.0679754	0.0219548
0.0679502	0.021387
0.0679249	0.0216672
0.0678997	0.021864
0.0678744	0.0215233
0.0678744	0.0216142
0.0678492	0.0188887
0.0678492	0.0217353
0.0678492	0.0215915
0.0678492	0.0213341
0.0678492	0.021652
0.0677987	0.0213341
0.0677987	0.0209479
0.0677734	0.021705
0.0677482	0.0219776
0.0677482	0.0211599
0.0677482	0.0214476
0.0677229	0.0213189
0.0676472	0.0214855
0.0676219	0.0215915
0.0676219	0.021811
0.0675967	0.0224318
0.0675967	0.0215385
0.0675714	0.0214552
0.0675714	0.0212281
0.0675462	0.0212811
0.0674452	0.0215233
0.0674199	0.0213643
0.0674199	0.0211069
0.0674199	0.0214628
0.0674199	0.0233478
0.0674199	0.021546
0.0674199	0.021811
0.0673694	0.0232797
0.0673694	0.0211524
0.0673441	0.0220003
0.0673189	0.023363
0.0672936	0.0217277
0.0672684	0.0215309
0.0672684	0.021864
0.0672431	0.019555
0.0672179	0.023416
0.0671926	0.0214779
0.0671674	0.0213795
0.0671674	0.0217959
0.0671674	0.0218791
0.0671421	0.0236582
0.0671421	0.0234387
0.0671169	0.0214249
0.0670916	0.0212129
0.0670916	0.0215612
0.0670916	0.0215082
0.0670411	0.0213113
0.0670159	0.0212735
0.0669149	0.0225529
0.0668896	0.0213946
0.0668644	0.0214325
0.0668391	0.0216369
0.0668391	0.0215612
0.0668139	0.0214779
0.0668139	0.0213189
0.0667886	0.0214249
0.0667886	0.0219548
0.0667634	0.0214022
0.0667381	0.0228785
0.0666876	0.0213265
0.0666624	0.0214325
0.0666624	0.0213341
0.0666624	0.0211826
0.0665614	0.0211826
0.0665361	0.0231661
0.0664856	0.0211978
0.0663594	0.0216217
0.0663594	0.0219397
0.0663594	0.0215309
0.0663594	0.0207435
0.0663341	0.0214098
0.0663089	0.0210918
0.0662584	0.0209858
0.0661826	0.0208268
0.0661574	0.0210161
0.0661069	0.0212508
0.0661069	0.0214173
0.0660564	0.0212962
0.0660059	0.0211372
0.0659806	0.0213038
0.0659553	0.0214779
0.0659048	0.020842
0.0658543	0.0199335
0.0658038	0.0209782
0.0658038	0.0209782
0.0657786	0.0210994
0.0657533	0.0208495
0.0657281	0.0211448
0.0657028	0.0208117
0.0656776	0.0220987
0.0656523	0.0222501
0.0656271	0.0206981
0.0656271	0.0208874
0.0655766	0.0224999
0.0655513	0.0208571
0.0655261	0.0193808
0.0654756	0.0222198
0.0654503	0.0208117
0.0653241	0.0213265
0.0652988	0.020789
0.0652988	0.0207587
0.0652483	0.020895
0.0651473	0.0205316
0.0651221	0.0206376
0.0651221	0.0206451
0.0650968	0.0204861
0.0650968	0.020683
0.0650463	0.0209025
0.0650211	0.0206981
0.0649958	0.0210691
0.0649958	0.0208722
0.0649958	0.0210464
0.0649201	0.0187979
0.0648443	0.0206905
0.0648191	0.0210009
0.0647938	0.0207208
0.0647938	0.0211978
0.0647938	0.0208041
0.0647433	0.0172762
0.0646676	0.0201757
0.0646676	0.0211599
0.0646423	0.0205921
0.0646423	0.020842
0.0646171	0.0223788
0.0645918	0.0208647
0.064516	0.020153
0.064516	0.0208647
0.064516	0.0204786
0.0644908	0.0205694
0.064415	0.0206073
0.064415	0.0209404
0.0643645	0.0206527
0.0643393	0.0201227
0.064314	0.0203574
0.0642888	0.0206678
0.0642888	0.020312
0.0642888	0.0225454
0.0642888	0.0202136
0.0642383	0.0205391
0.0641625	0.0202363
0.0641373	0.0205467
0.0640868	0.0205391
0.0640363	0.0202514
0.0640363	0.0208874
0.0639858	0.0199789
0.0639353	0.0202742
0.0637838	0.0204786
0.0637585	0.0202817
0.0637333	0.022886
0.0636828	0.0205013
0.0636828	0.0200016
0.0636828	0.0202439
0.0636575	0.0212886
0.0636323	0.0203802
0.0636323	0.0220911
0.0635818	0.0206678
0.0635818	0.0198502
0.063506	0.0203953
0.063405	0.0204483
0.0633798	0.0200168
0.0633545	0.0201227
0.0633293	0.021546
0.063203	0.0203347
0.063203	0.020206
0.0631777	0.0197518
0.063102	0.0224318
0.063001	0.0201076
0.0629757	0.0193051
0.0629	0.0196837
0.0628747	0.0199789
0.0627485	0.0198199
0.0627485	0.0201985
0.062698	0.0200773
0.062698	0.019994
0.062698	0.0181998
0.062698	0.0201682
0.0626727	0.0201606
0.0626727	0.0213719
0.0626475	0.0200773
0.0626475	0.0196004
0.0626222	0.0195852
0.0625465	0.0197518
0.0625465	0.0196382
0.0625465	0.0223258
0.062496	0.0197669
0.0624202	0.0201303
0.0623697	0.0197518
0.0623445	0.0184724
0.0623445	0.0221744
0.0623192	0.020047
0.0622182	0.0196837
0.062193	0.0208647
0.0621172	0.0199032
0.0620415	0.0196761
0.0620162	0.0193581
0.061991	0.0194035
0.061991	0.0199638
0.0619657	0.0189039
0.0619405	0.0206527
0.0619152	0.0194641
0.06189	0.0215157
0.06189	0.0193657
0.0618647	0.0198426
0.0617132	0.0199865
0.0616879	0.0194414
0.0615617	0.019994
0.0614859	0.0193581
0.0613849	0.0189947
0.0613344	0.0194792
0.0612334	0.0195928
0.0612082	0.0180105
0.0611324	0.020047
0.0611324	0.0187298
0.0610819	0.019396
0.0610062	0.0197215
0.0609809	0.0195095
0.0609809	0.0198275
0.0609052	0.0197518
0.0608799	0.0195398
0.0608547	0.0190931
0.0608294	0.019502
0.0608294	0.0194792
0.0608042	0.0194868
0.0607789	0.0196231
0.0606779	0.0194868
0.0606274	0.0189114
0.0604759	0.0190477
0.0604002	0.019396
0.0603244	0.0206678
0.0603244	0.0194111
0.0602486	0.0191991
0.0602234	0.0194868
0.0601729	0.0191386
0.0601476	0.0193884
0.0601476	0.0190099
0.0601476	0.01929
0.0599456	0.0194263
0.0597941	0.0189417
0.0597941	0.0188357
0.0596426	0.0191007
0.0595921	0.0191461
0.0595921	0.0185556
0.0595164	0.0188055
0.0595164	0.0191461
0.0594659	0.0191764
0.0594154	0.0191083
0.0591629	0.0190931
0.0590114	0.0221063
0.0588851	0.0186919
0.0588598	0.0151791
0.0587588	0.01876
0.0587083	0.0185708
0.0586326	0.0185405
0.0586326	0.0183739
0.0584306	0.0186238
0.0582538	0.0219246
0.0580771	0.019025
0.0580771	0.0183588
0.0580266	0.0185632
0.0579761	0.0185026
0.0579256	0.0207965
0.0578246	0.0188206
0.0577993	0.0199259
0.0576983	0.0181241
0.0576983	0.0182679
0.0576983	0.0185026
0.0576478	0.0209025
0.0575721	0.0185329
0.0574205	0.0184194
0.057067	0.0164737
0.0569408	0.0180862
0.0568145	0.0181317
0.0567893	0.0182604
0.0566378	0.0183285
0.0566125	0.0186919
0.05636	0.0179954
0.0563348	0.0177986
0.056259	0.018109
0.0562085	0.0177456
0.0561833	0.0180257
0.0560822	0.017738
0.0560317	0.0177229
0.0559812	0.0179803
0.0558045	0.017473
0.055754	0.0179803
0.0555772	0.0178667
0.0554762	0.0178591
0.0553752	0.0178516
0.0552742	0.0183664
0.055148	0.0177304
0.0551227	0.0186919
0.0551227	0.0176244
0.0550722	0.0226892
0.0549965	0.0172005
0.0547439	0.0173973
0.0540369	0.017473
0.0539359	0.0177304
0.0536582	0.0169809
0.0536582	0.0175639
0.0536077	0.0167992
0.0533046	0.0169355
0.0532036	0.0171248
0.0531784	0.0160497
0.0531784	0.0169658
0.0530774	0.0170566
0.0530521	0.0159362
0.0530269	0.0170264
0.0529511	0.0171172
0.0529511	0.0172308
0.0524966	0.0168674
0.0522946	0.0170945
0.0522441	0.0164586
0.0518906	0.0173595
0.0514108	0.0167235
0.0513351	0.0166251
0.0512088	0.0162617
0.0510068	0.0163223
0.0506533	0.0161633
0.0506028	0.0166327
0.0502745	0.0162087
0.0501735	0.0157166
0.0499968	0.016504
0.0497695	0.0157015
0.0494665	0.0159589
0.049315	0.0158226
0.0491888	0.015217
0.049012	0.0156107
0.0488857	0.0149899
0.0488605	0.0155577
0.0488352	0.0175185
0.048406	0.0156636
0.0479515	0.015376
0.0478757	0.0153305
0.0476989	0.0154441
0.0473454	0.0143539
0.0463607	0.0151791
0.0461334	0.0146113
0.0459061	0.0147627
0.0457799	0.0149369
0.0456536	0.0140435
0.0455274	0.0143918
0.0453759	0.0135287
0.0452749	0.0138694
0.0452244	0.0145053
0.0448961	0.0142782
0.0448203	0.0143842
0.0447446	0.00862295
0.0445678	0.0141798
0.0445426	0.0146189
0.0442396	0.0194868
0.0436336	0.0140587
0.0435073	0.0144145
0.0432548	0.01393
0.0432295	0.0139375
0.0430023	0.0134152
0.042775	0.0136499
0.0418912	0.0135212
0.0418155	0.0133849
0.0413357	0.0130215
0.04126	0.0133849
0.0407044	0.0129609
0.0400732	0.0182528
0.0400227	0.0128171
0.0395934	0.0125294
0.0353765	0.011795
0.0338615	0.0110153
0.0320939	0.0102961
0.0319171	0.0102582
0.0310334	0.00981154
0.0308061	0.00976612
0.0302253	0.00966013
0.0299476	0.00959957
0.0293668	0.00925132
0.0291648	0.00887278
0.0285588	0.00888036
0.0283568	0.00925132
0.0283315	0.00914533
0.027473	0.00886521
0.0264377	0.00868352
0.0253014	0.00838069
0.0213118	0.00691199
