# Supplementary material for: RhizoBindingSites, a Database of DNA-Binding Motifs in Nitrogen-Fixing Bacteria Inferred Using a Footprint Discovery Approach
Source: Front Microbiol. 2020 Nov 5;11:567471. doi: 10.3389/fmicb.2020.567471 (PMC7674921; doi:10.3389/fmicb.2020.567471)
Supplement: Supplementary file 6 [file Table_6.XLSX]

## Sheet: Hoja1
Supplementary Table 6. Comparison of Genomic Coverture from R. etli CFN42 at range p-value 1.0e-5 to 9.9e-5.
CFN42	MIM1																									CFN42	Viciae 3841											CFN42	Meliloti 1021
0.0399447	0.0354552																									0.0399447	0.0305049											0.0376983	0.0322729
0.0399447	0.0382128																									0.0399447	0.0310834											0.0371674	0.0301343
0.038556	0.0349538																									0.038556	0.0333976											0.0360646	0.0350336
0.0383518	0.0353477																									0.0383518	0.0353962											0.0359829	0.0277236
0.0383518	0.0358849																									0.0377392	0.0333976											0.0358195	0.032895
0.0381885	0.0350612																									0.0376983	0.0297686											0.035697	0.0368222
0.0377392	0.0327334																									0.0376983	0.0326087											0.0356153	0.0261682
0.0376983	0.0338078																									0.0376575	0.0343443											0.035452	0.0387663
0.0376983	0.0308711																									0.0374941	0.0325561											0.0353294	0.0224355
0.0376575	0.0344882																									0.0374124	0.029453											0.0350435	0.0331672
0.0374941	0.0332706																									0.0371674	0.0290848											0.0350435	0.0349169
0.0374533	0.0365296																									0.0371674	0.0335028											0.0350435	0.0117038
0.0374124	0.0305487																									0.0371265	0.0302419											0.034921	0.027918
0.0373307	0.0342017																									0.0369223	0.02777											0.0347985	0.0254683
0.0371674	0.0369951																									0.0368815	0.0313464											0.0347168	0.0293955
0.0371674	0.0367086																									0.0367589	0.0380259											0.0346351	0.0294733
0.0371265	0.0345956																									0.0367181	0.0244039											0.0344717	0.0304842
0.037004	0.033951																									0.0366364	0.031662											0.0344309	0.0288512
0.0369223	0.0349896																									0.036473	0.0276648											0.0343492	0.0298621
0.0369223	0.0349896																									0.0363505	0.0320301											0.0341858	0.0299399
0.0368815	0.0304055																									0.0362688	0.0260869											0.034145	0.0287345
0.0367589	0.0330915																									0.036228	0.0260344											0.0340633	0.0223577
0.0367181	0.0358849																									0.0361871	0.0312412											0.0340224	0.0321951
0.0366364	0.0335212																									0.0361054	0.0298212											0.0340224	0.0370944
0.0366364	0.0343808																									0.0361054	0.0289797											0.0339408	0.0274514
0.036473	0.0349896			0.871069	0.933311		mim																			0.0360646	0.0404453											0.0338182	0.0306398
0.0363505	0.0347747																									0.0359829	0.0240358											0.0337365	0.0260905
0.0362688	0.0313008			0.43021	0.655904		viciae																			0.0358195	0.0326087											0.0337365	0.0301343
0.036228	0.0334496																									0.0358195	0.029716											0.0337365	0.0303676
0.0361871	0.0344166			0.313073	0.55953		Melolti 1021																			0.0357787	0.02777											0.0336957	0.0281513
0.0361054	0.0297967																									0.0357379	0.029979											0.033614	0.0147755
0.0361054	0.0328766			0.282039	0.531073		ngr																			0.035697	0.0290848											0.0335732	0.0284235
0.0360646	0.0335212																									0.0356153	0.0266129											0.0335732	0.034878
0.0359829	0.0348105			0.123923	0.352026		usda																			0.035452	0.0263499											0.0335323	0.0264015
0.0359829	0.028579																									0.0353294	0.0212482											0.0335323	0.0345281
0.0359421	0.0334138			0.184827	0.429915		btai																			0.0350435	0.0295056											0.0335323	0.0349558
0.0358195	0.033378																									0.0350435	0.0328191											0.0334915	0.0268292
0.0358195	0.0327334			0.161219	0.40152		a ors571																			0.0350435	0.0286115											0.0334098	0.02889
0.0357787	0.0326975																									0.0350435	0.0292952											0.0333689	0.0293566
0.0357379	0.0328408			0.241303	0.491226		maff303099																			0.034921	0.0321879											0.0333689	0.0327006
0.035697	0.0314799																									0.0348393	0.0312412											0.0333689	0.0271403
0.0356153	0.0285432			0.474278	0.688678		sm1021-frediingr234																			0.0347985	0.0262973											0.0333281	0.0251962
0.0356153	0.031838																									0.0347985	0.0257714											0.0332873	0.0291233
0.0355336	0.0290804																									0.0347576	0.031925											0.0332056	0.0272958
0.035452	0.0331989																									0.0347576	0.0300315											0.0331239	0.0378331
0.0353294	0.0304055																									0.0347168	0.0331346											0.0330422	0.0227854
0.0350844	0.032984																									0.0347168	0.029979											0.0330014	0.0316119
0.0350435	0.0325185																									0.0346759	0.0326613											0.0329605	0.031573
0.0350435	0.0334138																									0.0346351	0.025824											0.0329197	0.027918
0.0350435	0.0329124																									0.0345942	0.0255084											0.0329197	0.021269
0.0350435	0.0331631																									0.0345534	0.0295056											0.032838	0.0304065
0.0349618	0.0284716																									0.0345126	0.0278226											0.032838	0.0289678
0.034921	0.0323036																									0.0345126	0.0268759											0.0327971	0.0265571
0.0348393	0.0323394																									0.0344717	0.0220372											0.0327971	0.0298621
0.0347985	0.0335929																									0.0344717	0.0298738											0.0327155	0.0214245
0.0347985	0.0332706																									0.0344717	0.0276648											0.0326746	0.0288512
0.0347985	0.0333064																									0.0344309	0.0258766											0.0326746	0.0276847
0.0347576	0.032984																									0.0343492	0.0337132											0.0326338	0.0270237
0.0347576	0.0321603																									0.0343492	0.0345021											0.0325929	0.028229
0.0347168	0.0336645																									0.0342267	0.0251402											0.0325929	0.0389607
0.0347168	0.028579																									0.0342267	0.0309257											0.0325112	0.0275291
0.0347168	0.0340226																									0.0341858	0.0269285											0.0325112	0.0292011
0.0346759	0.0328766																									0.034145	0.0317672											0.0325112	0.0309508
0.0346351	0.0323036																									0.034145	0.0274544											0.032307	0.0288512
0.0345942	0.0319813																									0.034145	0.0310308											0.032307	0.0344892
0.0345942	0.0289371																									0.0341041	0.0315568											0.0321845	0.0261294
0.0345534	0.0314799																									0.0340633	0.0111501											0.0321437	0.0288123
0.0345126	0.0316948																									0.0340633	0.0253506											0.0321437	0.0295511
0.0345126	0.0301548																									0.0340224	0.0270862											0.032062	0.0234464
0.0344717	0.0325543																									0.0340224	0.0282433											0.0319394	0.0260516
0.0344717	0.032411																									0.0340224	0.0327139											0.0318577	0.0268681
0.0344717	0.0321962																									0.0339408	0.0335554											0.0318169	0.0278402
0.0344717	0.0321962																									0.0338999	0.0273492											0.0317761	0.0285401
0.0344309	0.0315157																									0.0338182	0.027507											0.0317352	0.0338671
0.03439	0.0316231																									0.0338182	0.0308731											0.0317352	0.0267515
0.0343492	0.0325185																									0.0337365	0.0290848											0.0316944	0.0263627
0.0343492	0.0314083																									0.0337365	0.0226683											0.0316535	0.0258961
0.0343083	0.0281851																									0.0337365	0.0308731											0.0316535	0.0301343
0.0343083	0.0337003																									0.0336957	0.0301893											0.0316535	0.0265571
0.0342267	0.0323752																									0.0336957	0.0271388											0.0316127	0.0281124
0.0342267	0.0341659																									0.033614	0.0308205											0.0315718	0.0269848
0.0341858	0.0313008																									0.0335732	0.0302419											0.0315718	0.0309897
0.034145	0.0334854																									0.0335732	0.0231942											0.031531	0.0273347
0.034145	0.0315157																									0.0335732	0.0257714											0.0314085	0.0266348
0.034145	0.0329124																									0.0335732	0.0285063											0.0314085	0.0288123
0.034145	0.0309785																									0.0335323	0.0243513											0.0313268	0.0288512
0.0341041	0.0300832																									0.0335323	0.0250876											0.0312859	0.0310286
0.0340633	0.0298325																									0.0335323	0.0271388											0.0312451	0.0319618
0.0340633	0.0315157																									0.0334915	0.027507											0.0312043	0.0303287
0.0340633	0.031659																									0.0334915	0.0238254											0.0311634	0.0196748
0.0340224	0.0301906																									0.0334506	0.0345547											0.0311634	0.026907
0.0340224	0.0309427																									0.0334098	0.0257188											0.0311634	0.0365889
0.0340224	0.0328408																									0.0333689	0.0352384											0.0311634	0.0274125
0.0339408	0.0300832																									0.0333689	0.0301893											0.0311226	0.0247685
0.0338999	0.0314799																									0.0333689	0.0269285											0.0311226	0.0251184
0.0338999	0.0325543																									0.0333281	0.0238254											0.0310817	0.0311064
0.0338591	0.0308711																									0.0332873	0.0302419											0.0310817	0.0272958
0.0338182	0.0310859																									0.0332464	0.0357118											0.0310817	0.0283068
0.0338182	0.0308352																									0.0332056	0.0326613											0.0310409	0.0265571
0.0337365	0.0319455																									0.0332056	0.0245617											0.0310409	0.0274125
0.0337365	0.0310859																									0.0332056	0.0236676											0.031	0.0250406
0.0337365	0.0355268																									0.0331647	0.0282959											0.031	0.0264015
0.0336957	0.0319813																									0.0331239	0.029716											0.031	0.0289678
0.0336957	0.0309427																									0.0331239	0.0283485											0.0309592	0.0269459
0.033614	0.0329482																									0.0331239	0.0321879											0.0309592	0.0287734
0.0335732	0.0306204																									0.033083	0.0286641											0.0309184	0.0272958
0.0335732	0.0318022																									0.0330422	0.0338184											0.0307958	0.0274514
0.0335732	0.0321603																									0.0330422	0.0317672											0.0307958	0.0225521
0.0335732	0.0299041																									0.0330014	0.0303997											0.030755	0.0234853
0.0335323	0.0315515																									0.0329605	0.0285589											0.0307141	0.0264404
0.0335323	0.0310143																									0.0329605	0.0309783											0.0306733	0.0199081
0.0335323	0.0312292																									0.0329605	0.0227209											0.0306733	0.0279569
0.0334915	0.0310501																									0.0329197	0.0304523											0.0306733	0.0243796
0.0334915	0.0279344																									0.0329197	0.0270337											0.0306324	0.0305231
0.0334506	0.0310501																									0.0329197	0.0214586											0.0305916	0.0274514
0.0334098	0.0309785																									0.0328788	0.0290322											0.0305508	0.0351113
0.0334098	0.0302622																									0.032838	0.0309257											0.0305508	0.024574
0.0333689	0.0250693																									0.032838	0.0288219											0.0304691	0.02924
0.0333689	0.0306204																									0.032838	0.0304523											0.0304282	0.0274125
0.0333689	0.0326975																									0.0327971	0.0249825											0.0304282	0.0287734
0.0333689	0.0291878																									0.0327971	0.0244039											0.0304282	0.0298621
0.0333281	0.0307278																									0.0327971	0.0285589											0.0303874	0.0286956
0.0332873	0.029546																									0.0327971	0.0277174											0.0303874	0.0303676
0.0332464	0.0294385																									0.0327563	0.027507											0.0303874	0.0237186
0.0332056	0.0313366																									0.0327563	0.0313464											0.0303465	0.0315341
0.0332056	0.0309427																									0.0327155	0.0239306											0.0303057	0.0341392
0.0332056	0.0299041																									0.0327155	0.0294004											0.0303057	0.032234
0.0331647	0.0317306																									0.0326746	0.0247195											0.0303057	0.0246907
0.0331647	0.0305487																									0.0326746	0.0257188											0.0302649	0.0287734
0.0331239	0.031659																									0.0326746	0.027244											0.0302649	0.0335949
0.0331239	0.0309069																									0.0326746	0.0336606											0.0302649	0.0180417
0.0331239	0.0305487																									0.0326338	0.0257188											0.030224	0.0304842
0.033083	0.0313008																									0.0326338	0.0282433											0.030224	0.0250017
0.0330422	0.0270032																									0.0326338	0.033345											0.030224	0.0285012
0.0330422	0.0304413																									0.0326338	0.0255084											0.0301423	0.0294344
0.0330422	0.0314441																									0.0325929	0.0242987											0.0301015	0.0234075
0.0330422	0.0319096																									0.0325929	0.0249299											0.0301015	0.0308342
0.0330014	0.0302622																									0.0325929	0.0248247											0.0301015	0.028229
0.0329605	0.0244605																									0.0325929	0.0270862											0.0301015	0.0276458
0.0329605	0.0314083																									0.0325521	0.0326087											0.0300606	0.0304454
0.0329605	0.0287939																									0.0325521	0.0285589											0.0300606	0.0248073
0.0329197	0.0319096																									0.0325521	0.025561											0.0300198	0.0283846
0.0329197	0.0303339																									0.0325112	0.0255084											0.0300198	0.031573
0.0329197	0.0300832																									0.0325112	0.023615											0.0300198	0.0280346
0.0329197	0.0302622																									0.0325112	0.0270337											0.0300198	0.0255461
0.0328788	0.0151848																									0.0324296	0.0218268											0.029979	0.0258572
0.0328788	0.0295818																									0.0324296	0.0276122											0.0299381	0.0296677
0.032838	0.0308711																									0.0324296	0.0276122											0.0298973	0.0168752
0.032838	0.0305846																									0.0324296	0.0333976											0.0298973	0.0285401
0.032838	0.0334496																									0.0323887	0.0273492											0.0298973	0.0248073
0.0327971	0.0319096																									0.0323887	0.0232994											0.0298973	0.0174196
0.0327971	0.0289013																									0.0323479	0.0298738											0.0298564	0.030562
0.0327971	0.0296534																									0.0323479	0.0367111											0.0298564	0.0217356
0.0327971	0.0300832																									0.0323479	0.0252454											0.0298564	0.0238741
0.0327971	0.029152																									0.032307	0.0318198											0.0298156	0.0284235
0.0327563	0.0288655																									0.032307	0.0293478											0.0298156	0.0277624
0.0327563	0.0302264																									0.032307	0.0280329											0.0298156	0.0256628
0.0327155	0.0304771																									0.032307	0.033082											0.0298156	0.023602
0.0327155	0.0314441																									0.032307	0.0279804											0.0298156	0.0294344
0.0327155	0.0319096																									0.0322662	0.0244039											0.0298156	0.0295122
0.0326746	0.0307278																									0.0322662	0.0218268											0.0297339	0.0290067
0.0326746	0.0296534																									0.0322253	0.0248773											0.0297339	0.0272958
0.0326746	0.0302622																									0.0321845	0.0238254											0.0296931	0.0295122
0.0326746	0.0308352																									0.0321845	0.0299264											0.0296931	0.0298621
0.0326746	0.0323036																									0.0321845	0.0228787											0.0296522	0.0274903
0.0326338	0.0313724																									0.0321845	0.0275596											0.0296522	0.0216578
0.0326338	0.0224191																									0.0321437	0.027244											0.0296522	0.021269
0.0326338	0.0295818																									0.0321437	0.0279278											0.0296522	0.0216967
0.0326338	0.0304055																									0.0321028	0.0307153											0.0296114	0.0250795
0.0325929	0.0287939																									0.0321028	0.0244565											0.0296114	0.0240297
0.0325929	0.0286865																									0.032062	0.0237728											0.0296114	0.0248462
0.0325929	0.0306562																									0.032062	0.0330294											0.0295705	0.0234464
0.0325929	0.030692																									0.032062	0.0239306											0.0295297	0.0277236
0.0325929	0.0294743																									0.032062	0.0309783											0.0295297	0.0255461
0.0325521	0.0290804																									0.0320211	0.0287693											0.0294888	0.0262071
0.0325521	0.0303339																									0.0320211	0.0253506											0.0294888	0.027257
0.0325521	0.0304055																									0.0320211	0.0230891											0.029448	0.0307175
0.0325521	0.0301548																									0.0320211	0.0307679											0.029448	0.0239519
0.0325521	0.0313008																									0.0320211	0.0237728											0.029448	0.0247296
0.0325521	0.0313008																									0.0319803	0.0239306											0.029448	0.0248073
0.0325112	0.0253558																									0.0319394	0.0236676											0.029448	0.0309508
0.0325112	0.0316231																									0.0319394	0.0285589											0.0294072	0.0258183
0.0325112	0.029725																									0.0319394	0.0240884											0.0294072	0.0298621
0.0325112	0.0295102																									0.0319394	0.0287693											0.0294072	0.0267904
0.0324296	0.029546																									0.0319394	0.0286641											0.0294072	0.0311064
0.0324296	0.0294385																									0.0318986	0.0365533											0.0293255	0.0264015
0.0324296	0.029152																									0.0318577	0.0315042											0.0293255	0.0337504
0.0324296	0.0308711																									0.0318577	0.0199334											0.0293255	0.0311453
0.0323887	0.0323752																									0.0318577	0.0201438											0.0292846	0.027257
0.0323887	0.0257856																									0.0318577	0.0270862											0.0292846	0.0260516
0.0323479	0.0313366																									0.0318577	0.0288745											0.0292438	0.0310286
0.0323479	0.0306204																									0.0318577	0.0242461											0.0292438	0.0271014
0.0323479	0.0313366																									0.0318577	0.0318198											0.0292438	0.0227077
0.032307	0.0299041																									0.0318169	0.0260869											0.0292438	0.0209968
0.032307	0.0309069																									0.0318169	0.0265077											0.0292029	0.027918
0.032307	0.0311218																									0.0318169	0.025298											0.0292029	0.0243019
0.032307	0.0299399																									0.0317761	0.027507											0.0292029	0.0252739
0.032307	0.0282567																									0.0317761	0.0270337											0.0291621	0.0271014
0.032307	0.0289013																									0.0317761	0.0279804											0.0291212	0.0260905
0.0322662	0.0298325																									0.0317761	0.0296108											0.0290804	0.0287345
0.0322662	0.0297967																									0.0317761	0.0229313											0.0290804	0.0313008
0.0322253	0.0289013																									0.0317352	0.0260344											0.0290804	0.0232131
0.0321845	0.0289371																									0.0317352	0.023352											0.0289987	0.024924
0.0321845	0.0305129																									0.0317352	0.0225631											0.0289579	0.0310286
0.0321845	0.0289371																									0.0317352	0.027507											0.0289579	0.0303287
0.0321845	0.0298683																									0.0316944	0.0270337											0.0289579	0.0250017
0.0321437	0.0299041																									0.0316535	0.0200386											0.028917	0.0295899
0.0321437	0.0315515																									0.0316535	0.021669											0.028917	0.023252
0.0321028	0.0304771																									0.0316535	0.0195126											0.0288762	0.026907
0.0321028	0.0293311																									0.0316535	0.0234046											0.0288353	0.0243796
0.032062	0.0286148																									0.0316127	0.0252454											0.0287945	0.022591
0.032062	0.0292595																									0.0316127	0.0239832											0.0287945	0.0212301
0.032062	0.0302264																									0.0316127	0.033608											0.0287537	0.0230187
0.032062	0.0306204																									0.0315718	0.0244039											0.0287537	0.0325839
0.0320211	0.0304413																									0.0315718	0.0284011											0.0287537	0.0228632
0.0320211	0.0306204																									0.031531	0.0181452											0.0287537	0.0232131
0.0320211	0.0276479																									0.031531	0.0252454											0.0287128	0.0283068
0.0320211	0.0309785																									0.031531	0.025561											0.028672	0.0271014
0.0320211	0.030119																									0.0314902	0.0290322											0.028672	0.0310286
0.0320211	0.0293669																									0.0314493	0.0305575											0.028672	0.025235
0.0319803	0.0313724																									0.0314493	0.0251928											0.0286311	0.0259738
0.0319803	0.0296534																									0.0314085	0.0273492											0.0286311	0.0207635
0.0319394	0.030298																									0.0314085	0.00504909											0.0285903	0.0269848
0.0319394	0.0298325																									0.0314085	0.025561											0.0285494	0.0263627
0.0319394	0.0293669																									0.0314085	0.0137798											0.0285494	0.02924
0.0319394	0.0288297																									0.0314085	0.029979											0.0285494	0.0268681
0.0319394	0.0313008																									0.0313676	0.0291374											0.0285086	0.0253906
0.0318986	0.030298																									0.0313676	0.0250351											0.0284678	0.0270237
0.0318577	0.0307278																									0.0313676	0.0193022											0.0284678	0.0376776
0.0318577	0.0285074																									0.0313676	0.0264025											0.0284678	0.0239908
0.0318577	0.0309785																									0.0313676	0.0260344											0.0283861	0.0302898
0.0318577	0.0305487																									0.0313268	0.0343443											0.0283861	0.026596
0.0318577	0.0293669																									0.0313268	0.0204067											0.0283861	0.0224744
0.0318577	0.0298325																									0.0313268	0.0216164											0.0283861	0.0248462
0.0318577	0.030298																									0.0313268	0.0227209											0.0283861	0.0274903
0.0318577	0.0328408																									0.0312859	0.0250351											0.0283452	0.0345281
0.0318169	0.0294027																									0.0312859	0.0317672											0.0283044	0.0298232
0.0318169	0.0262153																									0.0312451	0.0262447											0.0283044	0.0236408
0.0318169	0.0276837																									0.0312451	0.0230365											0.0282635	0.0320007
0.0317761	0.030119																									0.0312451	0.0224053											0.0282635	0.0258961
0.0317761	0.0296892																									0.0312451	0.0257188											0.0282635	0.0327006
0.0317761	0.0272181																									0.0312043	0.0301893											0.0282227	0.0246907
0.0317761	0.0293669																									0.0312043	0.025824											0.0282227	0.0316896
0.0317761	0.0287581																									0.0312043	0.0201438											0.0282227	0.0218133
0.0317761	0.029546																									0.0312043	0.0265603											0.0282227	0.0262849
0.0317352	0.0258572																									0.0311634	0.0234046											0.0281819	0.0267515
0.0317352	0.0286148																									0.0311634	0.0263499											0.0281819	0.0288123
0.0317352	0.0295818																									0.0311634	0.0260344											0.0281002	0.0279569
0.0317352	0.0306204																									0.0311634	0.0340813											0.0280593	0.0307564
0.0316944	0.0292953																									0.0311634	0.0260869											0.0280593	0.0270625
0.0316535	0.034345																									0.0311634	0.0245617											0.0280185	0.0314174
0.0316535	0.0268242																									0.0311226	0.0264025											0.0279776	0.0262849
0.0316535	0.0261437																									0.0311226	0.021406											0.0279368	0.0306787
0.0316535	0.0295818																									0.0311226	0.0267181											0.0279368	0.0262071
0.0316127	0.0284358																									0.0310817	0.0198282											0.027896	0.0257405
0.0316127	0.0239949																									0.0310817	0.0302419											0.0278143	0.0264404
0.0316127	0.0277553																									0.0310817	0.027507											0.0278143	0.0293955
0.0315718	0.0300832																									0.0310817	0.0252454											0.0278143	0.0295122
0.0315718	0.029152																									0.0310817	0.0249825											0.0277734	0.0204524
0.0315718	0.0285432																									0.0310409	0.0241409											0.0277734	0.0289678
0.031531	0.0284716																									0.0310409	0.0249825											0.0277734	0.0223188
0.031531	0.0285432																									0.0310409	0.0253506											0.0277326	0.0255461
0.031531	0.0246037																									0.0310409	0.0207749											0.0277326	0.023913
0.0314902	0.0288655																									0.0310409	0.0224053											0.0276917	0.0274903
0.0314902	0.0298325																									0.031	0.0249825											0.0276509	0.0327783
0.0314493	0.0298683																									0.031	0.0320827											0.02761	0.0276847
0.0314493	0.0287939																									0.031	0.0234046											0.0275692	0.0271792
0.0314085	0.0283283																									0.0309592	0.0251402											0.0275692	0.0222022
0.0314085	0.0295818																									0.0309592	0.0264025											0.0275692	0.0211912
0.0314085	0.0305846																									0.0309592	0.025298											0.0275284	0.0203747
0.0314085	0.0212373																									0.0309592	0.0271388											0.0275284	0.0228243
0.0314085	0.0300474																									0.0309592	0.0232468											0.0275284	0.0296288
0.0313676	0.0329124																									0.0309184	0.0267181											0.0275284	0.023252
0.0313676	0.0293669																									0.0309184	0.027244											0.0274875	0.026596
0.0313676	0.0250693																									0.0309184	0.0269285											0.0274467	0.0261294
0.0313676	0.0222042																									0.0308775	0.0231942											0.0274467	0.0270625
0.0313676	0.0292953																									0.0308775	0.0294004											0.0274467	0.0218133
0.0313268	0.0283641																									0.0308775	0.0227209											0.0274467	0.0339448
0.0313268	0.0261795																									0.0308367	0.0247721											0.0274058	0.0265571
0.0313268	0.0282925																									0.0308367	0.0247721											0.027365	0.0303676
0.0313268	0.0246037																									0.0308367	0.027244											0.027365	0.0244574
0.0313268	0.030119																									0.0308367	0.0320301											0.027365	0.0267904
0.0312859	0.0297608																									0.0307958	0.0279804											0.027365	0.0264404
0.0312859	0.0287223																									0.0307958	0.0234046											0.0273241	0.0304454
0.0312859	0.0276479																									0.030755	0.0200386											0.0273241	0.0258572
0.0312859	0.0298325																									0.030755	0.0248773											0.0272833	0.0286956
0.0312451	0.0297967																									0.030755	0.0257714											0.0272833	0.0219689
0.0312451	0.0296892																									0.030755	0.0215112											0.0272833	0.0279569
0.0312451	0.0296892																									0.030755	0.0245617											0.0272833	0.0335171
0.0312451	0.0240665																									0.0307141	0.0221949											0.0272833	0.0260516
0.0312043	0.025893																									0.0307141	0.033608											0.0272425	0.025585
0.0312043	0.0289371																									0.0307141	0.0330294											0.0272425	0.0277236
0.0312043	0.0293311																									0.0306733	0.0250876											0.0272425	0.023602
0.0312043	0.0232428																									0.0306733	0.0265077											0.0272425	0.0223188
0.0312043	0.0277553																									0.0306733	0.0251928											0.0272425	0.0322729
0.0311634	0.029152																									0.0306733	0.0194074											0.0272016	0.0231743
0.0311634	0.0297967																									0.0306324	0.0287167											0.0272016	0.0314952
0.0311634	0.0303697																									0.0306324	0.0295582											0.0271608	0.026246
0.0311634	0.0353835																									0.0305916	0.0253506											0.0271199	0.0247685
0.0311634	0.029725																									0.0305916	0.0285589											0.0271199	0.0182361
0.0311634	0.0282209																									0.0305916	0.031662											0.0271199	0.0209968
0.0311226	0.0256781																									0.0305916	0.0260344											0.0271199	0.0243407
0.0311226	0.0293311																									0.0305508	0.0255084											0.0271199	0.0234464
0.0311226	0.0250335																									0.0305508	0.0301367											0.0271199	0.0295122
0.0311226	0.0293311																									0.0305508	0.0278752											0.0271199	0.0226688
0.0311226	0.0285432																									0.0305508	0.023878											0.0271199	0.0304065
0.0310817	0.028973																									0.0305508	0.0272966											0.0270791	0.0237186
0.0310817	0.0289371																									0.0304691	0.0293478											0.0270791	0.0218911
0.0310817	0.0292953																									0.0304691	0.0270862											0.0269974	0.0228632
0.0310817	0.0295818																									0.0304691	0.0230365											0.0269974	0.0255461
0.0310817	0.0296176																									0.0304282	0.0220372											0.0269974	0.0304454
0.0310409	0.0289371																									0.0304282	0.0231416											0.0269974	0.0235242
0.0310409	0.0304413																									0.0304282	0.0204593											0.0269974	0.0171863
0.0310409	0.0228131																									0.0304282	0.0273492											0.0269974	0.0279569
0.0310409	0.0288655																									0.0304282	0.0229313											0.0269566	0.0298232
0.0310409	0.0290804																									0.0304282	0.0223001											0.0269566	0.0291622
0.0310409	0.0278986																									0.0304282	0.0284011											0.0269566	0.0234075
0.031	0.0282209																									0.0303874	0.0276648											0.0269566	0.0233298
0.031	0.0286865																									0.0303874	0.0308731											0.0269566	0.0251573
0.031	0.0299399																									0.0303874	0.0308205											0.0269566	0.0273736
0.031	0.0305487																									0.0303465	0.0229839											0.0269566	0.0297455
0.031	0.0290446																									0.0303465	0.0244565											0.0269566	0.0227077
0.031	0.0286148																									0.0303465	0.0297686											0.0269157	0.0278791
0.0309592	0.0295818																									0.0303465	0.0253506											0.0269157	0.0267515
0.0309592	0.026287																									0.0303057	0.0267707											0.0268749	0.0363167
0.0309592	0.0282925																									0.0303057	0.023615											0.0268749	0.0193248
0.0309592	0.028579																									0.0303057	0.0265603											0.0268749	0.0255072
0.0309592	0.030119																									0.0303057	0.0291374											0.026834	0.0246129
0.0309184	0.0269674																									0.0303057	0.025824											0.026834	0.0269848
0.0309184	0.0300474																									0.0302649	0.0142532											0.026834	0.0244185
0.0309184	0.0300115																									0.0302649	0.0295056											0.026834	0.0283846
0.0308775	0.0250693																									0.0302649	0.0286641											0.0267932	0.0271014
0.0308775	0.0290446																									0.0302649	0.0202489											0.0267932	0.0267126
0.0308775	0.0281493																									0.030224	0.023615											0.0267932	0.0265571
0.0308775	0.018981																									0.030224	0.033082											0.0267932	0.0255461
0.0308367	0.0279702																									0.030224	0.0235624											0.0267523	0.0230576
0.0308367	0.0300474																									0.030224	0.0262447											0.0267115	0.022591
0.0308367	0.0299757																									0.0301832	0.0228787											0.0267115	0.0267904
0.0308367	0.0298683																									0.0301832	0.0274544											0.0266707	0.0290456
0.0307958	0.0286506																									0.0301423	0.0280855											0.0266707	0.0277624
0.0307958	0.0261795																									0.0301423	0.0242987											0.0266298	0.0183916
0.0307958	0.0313724																									0.0301423	0.0277174											0.0266298	0.0239908
0.0307958	0.0260005																									0.0301015	0.0273492											0.0266298	0.0259738
0.030755	0.0297608																									0.0301015	0.0240358											0.0266298	0.0248462
0.030755	0.0281493																									0.0301015	0.0235624											0.0266298	0.024574
0.030755	0.0245679																									0.0301015	0.0253506											0.026589	0.0250017
0.030755	0.0277911																									0.0301015	0.0227735											0.026589	0.0237575
0.0307141	0.0248902																									0.0301015	0.0234572											0.026589	0.0226688
0.0307141	0.027433																									0.0300606	0.0246669											0.0265481	0.0260905
0.0307141	0.0279702																									0.0300606	0.0270337											0.0265481	0.0303287
0.0307141	0.0293311																									0.0300606	0.0252454											0.0265481	0.0259349
0.0307141	0.0292595																									0.0300606	0.0244565											0.0265481	0.0244963
0.0306733	0.0289371																									0.0300198	0.0255084											0.0265481	0.0268681
0.0306733	0.0297967																									0.0300198	0.0200386											0.0265481	0.0283457
0.0306733	0.028973																									0.0300198	0.0278226											0.0265073	0.0281902
0.0306733	0.0283999																									0.0300198	0.0242987											0.0265073	0.020608
0.0306733	0.029546																									0.0300198	0.0251928											0.0265073	0.0266348
0.0306733	0.0280418																									0.029979	0.0229839											0.0264664	0.0161753
0.0306733	0.0304771																									0.029979	0.0247195											0.0264664	0.0273347
0.0306324	0.0281493																									0.029979	0.0227735											0.0264664	0.0241074
0.0306324	0.028973																									0.0299381	0.0112027											0.0264664	0.0201414
0.0306324	0.0304771																									0.0299381	0.0231942											0.0264256	0.0244185
0.0306324	0.028973																									0.0299381	0.0305575											0.0264256	0.025585
0.0305916	0.0300832																									0.0299381	0.0227209											0.0264256	0.0233687
0.0305916	0.0299399																									0.0299381	0.0203015											0.0264256	0.0287345
0.0305916	0.0284716																									0.0299381	0.0241935											0.0263848	0.0197914
0.0305916	0.0286148																									0.0299381	0.0273492											0.0263848	0.0300954
0.0305508	0.026466																									0.0298973	0.0159362											0.0263848	0.0188971
0.0305508	0.0283641																									0.0298973	0.0180926											0.0263439	0.0263627
0.0305508	0.0316948																									0.0298973	0.0276648											0.0263439	0.0194026
0.0305508	0.0284716																									0.0298973	0.0239306											0.0263439	0.0304842
0.0305508	0.0265735																									0.0298973	0.0268759											0.0263439	0.0234853
0.0305099	0.0276837																									0.0298973	0.0225105											0.0263031	0.0238353
0.0305099	0.0257856																									0.0298973	0.0256662											0.0263031	0.0290845
0.0304691	0.0281851																									0.0298564	0.0254558											0.0263031	0.0202969
0.0304691	0.0267883																									0.0298564	0.0226157											0.0262622	0.023602
0.0304282	0.0299041																									0.0298564	0.0218794											0.0262622	0.0243796
0.0304282	0.0272897																									0.0298564	0.02777											0.0262622	0.0216189
0.0304282	0.0269674																									0.0298564	0.0206697											0.0262622	0.0309508
0.0304282	0.0269316																									0.0298156	0.0287693											0.0262622	0.0226688
0.0304282	0.0303697																									0.0298156	0.0226157											0.0262622	0.0207635
0.0304282	0.0308711																									0.0298156	0.0195652											0.0261805	0.0327395
0.0304282	0.028579																									0.0298156	0.0229839											0.0261805	0.0276847
0.0304282	0.0294385																									0.0298156	0.0224579											0.0261805	0.0234075
0.0303874	0.0278986																									0.0298156	0.0254558											0.0261397	0.0171474
0.0303874	0.0297967																									0.0297747	0.0296108											0.0261397	0.031223
0.0303874	0.0285432																									0.0297339	0.0308731											0.0261397	0.0297066
0.0303874	0.0278269																									0.0297339	0.0287693											0.0260988	0.0284235
0.0303874	0.0290446																									0.0297339	0.0226683											0.0260988	0.0195193
0.0303874	0.0282209																									0.0297339	0.0225631											0.0260988	0.0226299
0.0303465	0.0263944																									0.0297339	0.0231416											0.0260988	0.0236797
0.0303465	0.0297608																									0.0296931	0.0309257											0.0260988	0.0261294
0.0303465	0.0286506																									0.0296931	0.0248247											0.0260988	0.0259738
0.0303465	0.0271107																									0.0296931	0.0278226											0.0260988	0.0213468
0.0303465	0.0293669																									0.0296931	0.0262973											0.0260988	0.0278402
0.0303465	0.0277553																									0.0296931	0.0239306											0.026058	0.0270237
0.0303057	0.0204136																									0.0296931	0.0248773											0.026058	0.0261294
0.0303057	0.0290804																									0.0296931	0.0242987											0.0260172	0.026907
0.0303057	0.0238875																									0.0296522	0.0247721											0.0260172	0.0289289
0.0303057	0.0280776																									0.0296522	0.0142006											0.0260172	0.0306787
0.0303057	0.0287581																									0.0296522	0.0231942											0.0259763	0.0244185
0.0303057	0.0278986																									0.0296522	0.0283485											0.0259355	0.0214634
0.0302649	0.0265377																									0.0296522	0.0234572											0.0258946	0.0226299
0.0302649	0.0310859																									0.0296522	0.0259292											0.0258946	0.0227077
0.0302649	0.0280776																									0.0296114	0.019986											0.0258538	0.0215023
0.0302649	0.0282209																									0.0296114	0.0240358											0.0258129	0.0261294
0.030224	0.0278627																									0.0296114	0.0267707											0.0258129	0.0258572
0.030224	0.0267883																									0.0296114	0.0226157											0.0258129	0.0270237
0.030224	0.0279702																									0.0296114	0.0229313											0.0258129	0.0258572
0.0301832	0.0273614																									0.0296114	0.0225105											0.0258129	0.0284623
0.0301832	0.028006																									0.0296114	0.0203541											0.0258129	0.030251
0.0301832	0.0285432																									0.0296114	0.0242461											0.0258129	0.024263
0.0301423	0.028006																									0.0296114	0.0293478											0.0257721	0.0248462
0.0301423	0.0274688																									0.0295705	0.0257188											0.0257721	0.0214245
0.0301423	0.0290088																									0.0295705	0.025298											0.0257721	0.0229021
0.0301423	0.0292237																									0.0295705	0.0252454											0.0257313	0.0296288
0.0301015	0.0201271																									0.0295705	0.0290322											0.0256904	0.0219689
0.0301015	0.0260721																									0.0295705	0.0238254											0.0256496	0.0257794
0.0301015	0.0263586																									0.0295297	0.0118338											0.0256087	0.0220855
0.0301015	0.0291878																									0.0295297	0.0216164											0.0256087	0.0290456
0.0301015	0.0278986																									0.0295297	0.0236676											0.0256087	0.0265571
0.0301015	0.0271465																									0.0295297	0.0210379											0.0255679	0.0189749
0.0301015	0.0277553																									0.0294888	0.0266129											0.0255679	0.0246907
0.0301015	0.0225624																									0.0294888	0.0226157											0.025527	0.0251184
0.0300606	0.0276121																									0.0294888	0.0276122											0.025527	0.0299399
0.0300606	0.027039																									0.0294888	0.0256662											0.025527	0.0291622
0.0300606	0.0286865																									0.0294888	0.0340287											0.0254862	0.0263238
0.0300606	0.0278269																									0.029448	0.0261395											0.0254862	0.023913
0.0300606	0.0286506																									0.029448	0.0270862											0.0254862	0.025235
0.0300606	0.0279702																									0.029448	0.0235624											0.0254862	0.0200636
0.0300606	0.0269316																									0.029448	0.0269285											0.0254454	0.0225132
0.0300606	0.02686																									0.029448	0.0290848											0.0254045	0.0234464
0.0300198	0.0295102																									0.0294072	0.0231942											0.0254045	0.0248462
0.0300198	0.0280418																									0.0294072	0.0242987											0.0254045	0.0255072
0.0300198	0.0268242																									0.0294072	0.0231942											0.0253637	0.0282679
0.0300198	0.028006																									0.0294072	0.0256136											0.0253637	0.0234075
0.0300198	0.029152																									0.0293663	0.0218268											0.0253637	0.027918
0.0300198	0.0255349																									0.0293663	0.021932											0.0253637	0.0254683
0.0300198	0.0287223																									0.0293255	0.019723											0.0253637	0.0317285
0.0300198	0.0290446																									0.0293255	0.0252454											0.0253228	0.022941
0.0300198	0.0276121																									0.0293255	0.0306101											0.0253228	0.0224355
0.029979	0.0279344																									0.0293255	0.0222475											0.025282	0.0286179
0.029979	0.0266809																									0.0293255	0.0164621											0.0252411	0.0297066
0.029979	0.0284716																									0.0293255	0.0249299											0.0252411	0.0240686
0.029979	0.0235293																									0.0293255	0.0269285											0.0252411	0.0286179
0.029979	0.0263944																									0.0292846	0.0289271											0.0252003	0.0315341
0.029979	0.0284358																									0.0292846	0.0237202											0.0252003	0.0294733
0.029979	0.0267525																									0.0292846	0.025561											0.0252003	0.0240686
0.029979	0.0275404																									0.0292438	0.0260869											0.0251595	0.0238353
0.0299381	0.0253916																									0.0292438	0.0274018											0.0251595	0.0218911
0.0299381	0.0273614																									0.0292438	0.0303997											0.0251186	0.0247296
0.0299381	0.0304413																									0.0292438	0.0206171											0.0251186	0.0251573
0.0299381	0.0283641																									0.0292438	0.0252454											0.0251186	0.0192082
0.0299381	0.0268242																									0.0292438	0.0241935											0.0251186	0.0213856
0.0299381	0.021667																									0.0292438	0.0282433											0.0251186	0.0290845
0.0298973	0.00501386																									0.0292438	0.0257188											0.0251186	0.0287345
0.0298973	0.0269674																									0.0292438	0.0248773											0.0250778	0.0248851
0.0298973	0.0237084																									0.0292029	0.0281907											0.0250778	0.0200247
0.0298973	0.0287223																									0.0292029	0.0235098											0.0250778	0.0293566
0.0298973	0.0282209																									0.0292029	0.0218794											0.0249961	0.0245352
0.0298973	0.028006																									0.0292029	0.0219846											0.0249961	0.0225521
0.0298973	0.0291162																									0.0292029	0.025298											0.0249552	0.0209968
0.0298973	0.0289013																									0.0291621	0.0228261											0.0249552	0.0251573
0.0298973	0.0283999																									0.0291621	0.0196704											0.0249552	0.0242241
0.0298564	0.0273614																									0.0291212	0.0226683											0.0249552	0.0241074
0.0298564	0.0284716																									0.0290804	0.023615											0.0249552	0.0238353
0.0298564	0.0278986																									0.0290804	0.0257188											0.0249144	0.0307953
0.0298564	0.0214164																									0.0290804	0.0278226											0.0249144	0.0195193
0.0298564	0.028006																									0.0290804	0.0221949											0.0249144	0.0248073
0.0298564	0.0271823																									0.0290804	0.0266129											0.0249144	0.0278402
0.0298564	0.0290088																									0.0290804	0.0252454											0.0249144	0.0253906
0.0298564	0.0272897																									0.0290804	0.0178822											0.0249144	0.0253906
0.0298564	0.0291878																									0.0290804	0.0278226											0.0249144	0.0230187
0.0298156	0.0329124																									0.0290804	0.0223001											0.0248735	0.0305231
0.0298156	0.0275404																									0.0290804	0.025561											0.0248327	0.0255072
0.0298156	0.0283999																									0.0290396	0.023878											0.0248327	0.0256628
0.0298156	0.0286865																									0.0290396	0.0263499											0.0248327	0.0201803
0.0298156	0.0275762																									0.0290396	0.0264025											0.0247919	0.0165253
0.0298156	0.02686																									0.0289987	0.0209327											0.0247919	0.0237186
0.0298156	0.0270749																									0.0289987	0.0234046											0.0247919	0.0260905
0.0297747	0.0269674																									0.0289987	0.0216164											0.0247919	0.0260127
0.0297747	0.0269674																									0.0289987	0.02777											0.0247919	0.0199858
0.0297747	0.0268242																									0.0289987	0.0238254											0.024751	0.0194026
0.0297339	0.0268242																									0.0289987	0.025561											0.024751	0.0225132
0.0297339	0.0287939																									0.0289987	0.0223001											0.024751	0.0322729
0.0297339	0.0283641																									0.0289987	0.0227209											0.0247102	0.0240297
0.0297339	0.0143611																									0.0289579	0.025298											0.0247102	0.0181195
0.0297339	0.0267167																									0.0289579	0.0309783											0.0247102	0.0293955
0.0297339	0.0281134																									0.0289579	0.0268233											0.0247102	0.0232131
0.0297339	0.0227414																									0.0289579	0.0239832											0.0247102	0.0207246
0.0297339	0.0294743																									0.0289579	0.0240884											0.0246693	0.0275291
0.0296931	0.0276121																									0.0289579	0.0230891											0.0246693	0.0202191
0.0296931	0.029546																									0.0289579	0.0223527											0.0246693	0.0314952
0.0296931	0.026287																									0.0289579	0.0251928											0.0246285	0.0203358
0.0296931	0.0269674																									0.028917	0.0244039											0.0246285	0.0292011
0.0296931	0.0283641																									0.028917	0.0269285											0.0246285	0.0258961
0.0296931	0.0253558																									0.028917	0.0268233											0.0246285	0.0303287
0.0296931	0.0271107																									0.028917	0.0225631											0.0245468	0.02158
0.0296931	0.0272181																									0.028917	0.0265077											0.024506	0.0188194
0.0296931	0.0242814																									0.028917	0.0227209											0.024506	0.0266348
0.0296931	0.0260363																									0.0288762	0.0158836											0.024506	0.0228243
0.0296522	0.028006																									0.0288762	0.0240358											0.024506	0.0214245
0.0296522	0.022061																									0.0288762	0.0255084											0.0244651	0.0211523
0.0296522	0.0289371																									0.0288762	0.023352											0.0244651	0.020608
0.0296522	0.0281851																									0.0288762	0.0328717											0.0244651	0.019597
0.0296522	0.0271823																									0.0288762	0.0217742											0.0244651	0.0234075
0.0296522	0.0266451																									0.0288762	0.0268759											0.0244243	0.0271014
0.0296522	0.0283999																									0.0288353	0.0274544											0.0244243	0.0248462
0.0296114	0.0282567																									0.0288353	0.0249825											0.0244243	0.023252
0.0296114	0.0286506																									0.0288353	0.0276122											0.0244243	0.0232131
0.0296114	0.0286865																									0.0287945	0.0222475											0.0243834	0.0239908
0.0296114	0.0286148																									0.0287945	0.0270862											0.0243834	0.0243407
0.0296114	0.0275762																									0.0287945	0.0212482											0.0243426	0.0176918
0.0296114	0.0273255																									0.0287945	0.0235098											0.0243426	0.0214245
0.0296114	0.0266809																									0.0287537	0.0208801											0.0243426	0.0214634
0.0296114	0.0270749																									0.0287537	0.0245091											0.0243426	0.0257016
0.0296114	0.0276837																									0.0287537	0.0205645											0.0243426	0.0281124
0.0295705	0.0259646																									0.0287537	0.0213008											0.0243017	0.0223188
0.0295705	0.0278986																									0.0287537	0.0250351											0.0243017	0.0271014
0.0295705	0.0278627																									0.0287537	0.021669											0.0243017	0.0221633
0.0295705	0.0277911																									0.0287128	0.0234572											0.0243017	0.0215412
0.0295705	0.0275762																									0.0287128	0.0284537											0.0243017	0.0232909
0.0295705	0.0273255																									0.0287128	0.0240358											0.0243017	0.0317674
0.0295705	0.0286148																									0.0287128	0.0236676											0.0243017	0.0203747
0.0295297	0.0265377																									0.028672	0.0286641											0.0243017	0.0292789
0.0295297	0.0275404																									0.028672	0.0219846											0.0243017	0.0216967
0.0295297	0.0278627																									0.028672	0.0163043											0.0242609	0.0234464
0.0295297	0.0271465																									0.028672	0.0266129											0.0242609	0.0222411
0.0295297	0.0273255																									0.028672	0.0225105											0.0242609	0.0231354
0.0294888	0.0264302																									0.028672	0.0236676											0.0242609	0.0247685
0.0294888	0.0290804																									0.0286311	0.0264025											0.0242201	0.0237575
0.0294888	0.0277911																									0.0286311	0.0242461											0.0242201	0.0181972
0.0294888	0.0280418																									0.0286311	0.0279804											0.0242201	0.0292011
0.0294888	0.0281134																									0.0286311	0.0282959											0.0242201	0.0218133
0.0294888	0.0275762																									0.0285903	0.0231416											0.0242201	0.0222411
0.0294888	0.0277911																									0.0285903	0.0247721											0.0241792	0.0313397
0.029448	0.0215596																									0.0285903	0.0239832											0.0241792	0.0228632
0.029448	0.0283641																									0.0285903	0.0183555											0.0241792	0.0270625
0.029448	0.0277553																									0.0285903	0.025298											0.0241384	0.0197137
0.029448	0.0276121																									0.0285494	0.0246669											0.0240975	0.0311841
0.029448	0.0266809																									0.0285494	0.0215112											0.0240567	0.0283457
0.029448	0.0268242																									0.0285494	0.0304523											0.0240567	0.0264793
0.029448	0.0279344																									0.0285494	0.0301367											0.0240567	0.0203358
0.0294072	0.0309427																									0.0285494	0.0249825											0.0240158	0.0194026
0.0294072	0.0273255																									0.0285494	0.0239306											0.0240158	0.0264404
0.0294072	0.0282567																									0.0285494	0.0218794											0.0240158	0.0187805
0.0294072	0.0248186																									0.0285086	0.0251928											0.023975	0.0174196
0.0294072	0.0267525																									0.0285086	0.0279804											0.023975	0.0183916
0.0294072	0.0275046																									0.0285086	0.0259818											0.023975	0.0237186
0.0293663	0.0271107																									0.0285086	0.0229313											0.023975	0.0197914
0.0293663	0.0266093																									0.0285086	0.0294004											0.0239342	0.0234853
0.0293663	0.0273972																									0.0284678	0.0215638											0.0239342	0.0171085
0.0293663	0.02532																									0.0284678	0.0231942											0.0239342	0.0243407
0.0293663	0.0266093																									0.0284678	0.0221949											0.0239342	0.0199081
0.0293255	0.0266451																									0.0284678	0.0252454											0.0239342	0.0205691
0.0293255	0.0264302																									0.0284678	0.0204067											0.0238933	0.0200247
0.0293255	0.0263944																									0.0284678	0.0230365											0.0238933	0.0202191
0.0293255	0.0268958																									0.0284678	0.00978261											0.0238933	0.0272181
0.0293255	0.0272539																									0.0284678	0.0232994											0.0238933	0.0216189
0.0293255	0.0272181																									0.0284269	0.0219846											0.0238933	0.0232131
0.0293255	0.0277195																									0.0284269	0.0276122											0.0238525	0.0199858
0.0293255	0.0275762																									0.0284269	0.023878											0.0238525	0.0307175
0.0293255	0.0278269																									0.0284269	0.0285063											0.0238525	0.0204913
0.0292846	0.0273255																									0.0283861	0.0266129											0.0238525	0.0240686
0.0292846	0.0276837																									0.0283861	0.0186185											0.0238116	0.0220855
0.0292846	0.0275046																									0.0283861	0.013885											0.0238116	0.0204913
0.0292846	0.0272181																									0.0283861	0.0199334											0.0238116	0.0281513
0.0292438	0.0275046																									0.0283861	0.0245091											0.0237708	0.0183916
0.0292438	0.028006																									0.0283861	0.0238254											0.0237708	0.0240297
0.0292438	0.0306204																									0.0283861	0.0227209											0.0237708	0.0200247
0.0292438	0.0256781																									0.0283861	0.02777											0.0237299	0.0194415
0.0292438	0.0233861																									0.0283861	0.0250876											0.0236891	0.0271792
0.0292438	0.0274688																									0.0283861	0.0284011											0.0236891	0.0276069
0.0292438	0.0271465																									0.0283452	0.023878											0.0236891	0.0195581
0.0292438	0.0284716																									0.0283452	0.0251402											0.0236891	0.0234853
0.0292438	0.027433																									0.0283452	0.0254032											0.0236891	0.0179639
0.0292438	0.0275046																									0.0283452	0.0251402											0.0236483	0.0187416
0.0292438	0.0278627																									0.0283452	0.0237728											0.0236483	0.0222411
0.0292438	0.0265018																									0.0283452	0.021669											0.0236483	0.0234464
0.0292029	0.0275762																									0.0283044	0.0218794											0.0236483	0.0237186
0.0292029	0.0246395																									0.0283044	0.0231942											0.0236483	0.0141145
0.0292029	0.0272181																									0.0283044	0.021932											0.0236483	0.0155532
0.0292029	0.0275404																									0.0283044	0.0229313											0.0236483	0.0229798
0.0292029	0.0256423																									0.0283044	0.0231416											0.0236483	0.0244963
0.0291621	0.0272181																									0.0283044	0.0183555											0.0236074	0.0215023
0.0291621	0.0271107																									0.0282635	0.0200912											0.0236074	0.016292
0.0291621	0.0281851																									0.0282635	0.0270337											0.0236074	0.0235631
0.0291212	0.0235293																									0.0282635	0.0209853											0.0235666	0.022941
0.0291212	0.0264302																									0.0282635	0.0223001											0.0235666	0.0227465
0.0291212	0.0277911																									0.0282635	0.0306101											0.0235666	0.0240686
0.0290804	0.0266451																									0.0282227	0.0225631											0.0235666	0.0346058
0.0290804	0.0278269																									0.0282227	0.0205119											0.0235257	0.0241852
0.0290804	0.0275762																									0.0282227	0.0218794											0.0235257	0.0261682
0.0290804	0.0271465																									0.0282227	0.0215638											0.0235257	0.0287345
0.0290804	0.0276479																									0.0282227	0.0239306											0.0234849	0.0248851
0.0290804	0.025893																									0.0282227	0.025298											0.0234849	0.0169141
0.0290804	0.0268958																									0.0282227	0.0225631											0.0234849	0.0252739
0.0290804	0.0257498																									0.0282227	0.0210379											0.0234849	0.0174973
0.0290804	0.0275762																									0.0282227	0.0314516											0.023444	0.023913
0.0290804	0.02686																									0.0281819	0.0191445											0.023444	0.027918
0.0290804	0.0274688																									0.0281819	0.0248247											0.023444	0.028579
0.0290396	0.0268242																									0.0281819	0.0317146											0.023444	0.0222022
0.0290396	0.0277553																									0.0281819	0.0247721											0.023444	0.0240297
0.0290396	0.0269316																									0.0281819	0.025824											0.023444	0.0227465
0.0290396	0.0284716																									0.028141	0.0088885											0.023444	0.0240297
0.0289987	0.0173336																									0.028141	0.0166199											0.0234032	0.0223966
0.0289987	0.0273614																									0.028141	0.023352											0.0233215	0.0241463
0.0289987	0.0275046																									0.028141	0.0204067											0.0233215	0.0180028
0.0289987	0.0265377																									0.0281002	0.0218268											0.0233215	0.027918
0.0289987	0.026287																									0.0281002	0.0204593											0.0232807	0.023913
0.0289987	0.0256423																									0.0281002	0.0280329											0.0232807	0.0254295
0.0289987	0.0275762																									0.0281002	0.0209853											0.0232807	0.0264793
0.0289987	0.0227414																									0.0281002	0.0226157											0.0232398	0.0262849
0.0289987	0.0267883																									0.0281002	0.0262447											0.0232398	0.0234464
0.0289987	0.0320171																									0.0281002	0.0251402											0.0232398	0.0243019
0.0289987	0.0257139																									0.0280593	0.0223001											0.0232398	0.0250795
0.0289987	0.0267525																									0.0280593	0.0211956											0.023199	0.0250017
0.0289579	0.0277195																									0.0280593	0.0247721											0.0231581	0.017614
0.0289579	0.0285074																									0.0280593	0.023878											0.0231581	0.0216578
0.0289579	0.0282925																									0.0280593	0.023615											0.0231581	0.0267515
0.0289579	0.0267167																									0.0280185	0.0309783											0.0231581	0.0220078
0.0289579	0.0284358																									0.0280185	0.0222475											0.0231581	0.028229
0.0289579	0.026466																									0.0280185	0.0220898											0.0231173	0.0187805
0.0289579	0.0243889																									0.0280185	0.0207223											0.0231173	0.020919
0.0289579	0.0254991																									0.0280185	0.0230891											0.0231173	0.016292
0.0289579	0.0246395																									0.0279776	0.0216164											0.0231173	0.0206857
0.0289579	0.0268242																									0.0279776	0.0269285											0.0230764	0.0230576
0.028917	0.0263586																									0.0279776	0.0239306											0.0230764	0.0190915
0.028917	0.0328408																									0.0279368	0.0244039											0.0230764	0.0259738
0.028917	0.0263586																									0.0279368	0.0254032											0.0229948	0.0234075
0.028917	0.0280418																									0.0279368	0.021669											0.0229948	0.0243796
0.028917	0.0272897																									0.0279368	0.025298											0.0229539	0.0265182
0.028917	0.0271465																									0.0279368	0.0229839											0.0229539	0.0241074
0.028917	0.0255707																									0.0279368	0.0227735											0.0229131	0.0222022
0.0288762	0.024174																									0.027896	0.0215638											0.0229131	0.0206857
0.0288762	0.0258214																									0.027896	0.0244565											0.0229131	0.0265571
0.0288762	0.0219894																									0.027896	0.0225105											0.0228722	0.0241074
0.0288762	0.0261079																									0.027896	0.0249825											0.0228722	0.0219689
0.0288762	0.0277553																									0.0278551	0.0194074											0.0228314	0.020919
0.0288762	0.0261079																									0.0278551	0.0211431											0.0228314	0.0206857
0.0288762	0.0268958																									0.0278551	0.0260344											0.0227905	0.0178862
0.0288762	0.0273614																									0.0278551	0.025298											0.0227905	0.020919
0.0288353	0.0269674																									0.0278551	0.0222475											0.0227905	0.0221633
0.0288353	0.026287																									0.0278551	0.0200386											0.0227905	0.0218911
0.0288353	0.0276121																									0.0278143	0.0274544											0.0227497	0.0206469
0.0288353	0.0272181																									0.0278143	0.0167777											0.0227497	0.0213468
0.0288353	0.0254274																									0.0278143	0.0226683											0.0227497	0.0195581
0.0288353	0.0267883																									0.0278143	0.023615											0.0227497	0.0287734
0.0288353	0.027039																									0.0278143	0.0223001											0.0227089	0.027918
0.0288353	0.0259288																									0.0278143	0.0207749											0.0227089	0.0229798
0.0288353	0.02686																									0.0278143	0.0240884											0.022668	0.024263
0.0288353	0.0280776																									0.0278143	0.0286115											0.0226272	0.0246907
0.0287945	0.0227056																									0.0278143	0.0244039											0.0226272	0.0238353
0.0287945	0.0256423																									0.0278143	0.0227209											0.0225863	0.0276458
0.0287945	0.0271465																									0.0277734	0.0235098											0.0225863	0.0232131
0.0287945	0.02686																									0.0277734	0.0191445											0.0225863	0.0237964
0.0287945	0.0241023																									0.0277734	0.0231416											0.0225455	0.0205302
0.0287945	0.025893																									0.0277734	0.0211431											0.0225046	0.0234075
0.0287945	0.0268242																									0.0277734	0.0244039											0.0225046	0.0160587
0.0287537	0.0261437																									0.0277734	0.0247721											0.0225046	0.0320785
0.0287537	0.0247112																									0.0277734	0.025561											0.022423	0.0246907
0.0287537	0.0272897																									0.0277734	0.0267707											0.0223821	0.0192471
0.0287537	0.0253558																									0.0277326	0.0228787											0.0223821	0.0259349
0.0287537	0.0275046																									0.0277326	0.0246143											0.0223821	0.024263
0.0287537	0.0267167																									0.0277326	0.0227735											0.0223413	0.02193
0.0287537	0.0277911																									0.0277326	0.0206171											0.0223413	0.0246129
0.0287537	0.0258214																									0.0277326	0.0266655											0.0223413	0.024924
0.0287128	0.0265735																									0.0277326	0.0303471											0.0223413	0.026246
0.0287128	0.0277195																									0.0277326	0.0196704											0.0223004	0.0194415
0.0287128	0.0276121																									0.0276917	0.0215638											0.0223004	0.0248462
0.0287128	0.0266809																									0.0276917	0.0206171											0.0223004	0.0140756
0.0287128	0.02686																									0.0276917	0.0256136											0.0223004	0.0247685
0.0287128	0.028973																									0.0276917	0.0213008											0.0222187	0.0206857
0.028672	0.0221684																									0.0276509	0.0254558											0.0221779	0.0180806
0.028672	0.0273972																									0.0276509	0.0251928											0.0221779	0.0200247
0.028672	0.0271465																									0.0276509	0.0260869											0.0221371	0.0204913
0.028672	0.0268958																									0.0276509	0.0271388											0.0221371	0.0261294
0.028672	0.026287																									0.0276509	0.0159888											0.0221371	0.0202969
0.028672	0.0251051																									0.02761	0.0201438											0.0221371	0.0222022
0.028672	0.027039																									0.02761	0.0234046											0.0220962	0.0205691
0.028672	0.0269316																									0.02761	0.0218268											0.0220962	0.0238741
0.028672	0.0251409																									0.0275692	0.0268759											0.0220554	0.0273347
0.028672	0.0271107																									0.0275692	0.0209853											0.0220554	0.0201414
0.028672	0.0287223																									0.0275692	0.0210905											0.0219737	0.0220466
0.028672	0.0275046																									0.0275692	0.0206171											0.0219737	0.013959
0.0286311	0.0261795																									0.0275692	0.0201963											0.0219328	0.0289678
0.0286311	0.0266451																									0.0275692	0.0195126											0.0219328	0.0236408
0.0286311	0.0260721																									0.0275692	0.021932											0.021892	0.0181972
0.0286311	0.0243172																									0.0275284	0.0163043											0.021892	0.0257794
0.0286311	0.0281851																									0.0275284	0.0226683											0.0218511	0.0181195
0.0285903	0.0238517																									0.0275284	0.0234046											0.0218511	0.0227854
0.0285903	0.0268242																									0.0275284	0.0241409											0.0218511	0.0238353
0.0285903	0.0252126																									0.0275284	0.0220372											0.0218103	0.0265571
0.0285903	0.0281134																									0.0275284	0.025824											0.0218103	0.0332061
0.0285903	0.0269316																									0.0275284	0.0217742											0.0218103	0.0178084
0.0285903	0.0282925																									0.0275284	0.0257714											0.0217695	0.022591
0.0285903	0.0277553																									0.0275284	0.0226157											0.0217695	0.0233298
0.0285903	0.0267525																									0.0274875	0.0224053											0.0217695	0.0263238
0.0285494	0.025893																									0.0274875	0.0236676											0.0217695	0.0213468
0.0285494	0.0273255																									0.0274875	0.0207223											0.0217286	0.0218911
0.0285494	0.0283999																									0.0274875	0.0250876											0.0217286	0.0203747
0.0285494	0.02686																									0.0274875	0.0229313											0.0216469	0.0212301
0.0285494	0.0254991																									0.0274875	0.0235624											0.0216469	0.0339448
0.0285494	0.028006																									0.0274467	0.0254032											0.0216469	0.023252
0.0285494	0.0254274																									0.0274467	0.0254558											0.0216469	0.0208413
0.0285494	0.0268958																									0.0274467	0.0234572											0.0216061	0.0213856
0.0285086	0.0267525																									0.0274467	0.0276648											0.0216061	0.0247685
0.0285086	0.0264302																									0.0274467	0.0230891											0.0215652	0.0258961
0.0285086	0.0265018																									0.0274467	0.0274544											0.0215652	0.0250406
0.0285086	0.0283641																									0.0274467	0.0257714											0.0215652	0.0214245
0.0285086	0.0261795																									0.0274467	0.0268759											0.0215244	0.0270237
0.0285086	0.0254633																									0.0274467	0.0232468											0.0214836	0.0254683
0.0284678	0.0288297																									0.0274467	0.0225631											0.0214427	0.0211523
0.0284678	0.0249977																									0.0274467	0.0237728											0.0214427	0.0253517
0.0284678	0.0263586																									0.0274058	0.0209853											0.021361	0.0248851
0.0284678	0.0254274																									0.0274058	0.0245091											0.021361	0.0226688
0.0284678	0.0267525																									0.0274058	0.0218268											0.0213202	0.0231354
0.0284678	0.0266451																									0.0274058	0.0220898											0.0212793	0.0197914
0.0284678	0.0277911																									0.0274058	0.0229313											0.0212793	0.016953
0.0284678	0.0257498																									0.0274058	0.0278752											0.0212385	0.0190915
0.0284678	0.0266093																									0.027365	0.0226157											0.0211977	0.022591
0.0284678	0.0269316																									0.027365	0.0242987											0.0211977	0.0216967
0.0284678	0.0277195																									0.027365	0.0237202											0.0211977	0.01462
0.0284678	0.0263586																									0.027365	0.0225631											0.0211568	0.0176529
0.0284678	0.0273255																									0.027365	0.0226683											0.0211568	0.019286
0.0284269	0.0293311																									0.027365	0.0220372											0.0211568	0.0101096
0.0284269	0.0263944																									0.027365	0.0218794											0.021116	0.0239908
0.0284269	0.0262511																									0.027365	0.0261921											0.021116	0.0258572
0.0284269	0.0273614																									0.027365	0.0269285											0.0210751	0.0230965
0.0284269	0.0264302																									0.0273241	0.0217216											0.0210343	0.0153199
0.0284269	0.0263944																									0.0273241	0.0223527											0.0209934	0.0211135
0.0284269	0.0263586																									0.0273241	0.0218794											0.0209934	0.0312619
0.0284269	0.0272181																									0.0273241	0.0203015											0.0209526	0.00521032
0.0283861	0.0250693																									0.0273241	0.0264025											0.0209526	0.0254683
0.0283861	0.0236726																									0.0273241	0.0203015											0.0209526	0.0297066
0.0283861	0.0251767																									0.0273241	0.023878											0.0209118	0.0234464
0.0283861	0.0252842																									0.0273241	0.0267707											0.0209118	0.0228632
0.0283861	0.0244605																									0.0273241	0.0215638											0.0209118	0.0293955
0.0283861	0.0245321																									0.0273241	0.0231942											0.0208709	0.0257016
0.0283861	0.0255707																									0.0273241	0.0290322											0.0208709	0.0181195
0.0283861	0.0277553																									0.0272833	0.0207749											0.0208301	0.0180806
0.0283861	0.0278986																									0.0272833	0.0225105											0.0208301	0.0226299
0.0283861	0.0255349																									0.0272833	0.0231416											0.0208301	0.0266737
0.0283861	0.026287																									0.0272833	0.0239306											0.0207892	0.0192082
0.0283452	0.0242456																									0.0272833	0.0226683											0.0207484	0.0231743
0.0283452	0.0232786																									0.0272833	0.0296108											0.0207075	0.0260905
0.0283452	0.0257498																									0.0272833	0.0157258											0.0207075	0.0208413
0.0283452	0.026466																									0.0272833	0.023878											0.0207075	0.0295122
0.0283452	0.0254633																									0.0272833	0.019197											0.0207075	0.0213468
0.0283452	0.0270749																									0.0272833	0.0220898											0.0206667	0.0256239
0.0283452	0.026466																									0.0272425	0.0195652											0.0206258	0.0195193
0.0283452	0.0270032																									0.0272425	0.0225105											0.020585	0.0217745
0.0283044	0.0256065																									0.0272425	0.0239306											0.020585	0.0210357
0.0283044	0.0273255																									0.0272425	0.0245091											0.0205442	0.0241463
0.0283044	0.0265735																									0.0272425	0.023878											0.0205442	0.0197137
0.0283044	0.0265377																									0.0272425	0.0256136											0.0205033	0.0202191
0.0283044	0.0271107																									0.0272425	0.0200912											0.0204625	0.0250017
0.0283044	0.0266809																									0.0272425	0.0222475											0.0204216	0.0137646
0.0283044	0.0260005																									0.0272425	0.0211431											0.0203808	0.0218911
0.0282635	0.0244247																									0.0272016	0.0237202											0.0203399	0.0267515
0.0282635	0.0263228																									0.0272016	0.0202489											0.0202991	0.0220855
0.0282635	0.0267167																									0.0272016	0.0204067											0.0202991	0.0255461
0.0282635	0.0282209																									0.0272016	0.0229313											0.0202583	0.022941
0.0282635	0.0263228																									0.0272016	0.0189867											0.0202583	0.020919
0.0282635	0.025893																									0.0272016	0.0259292											0.0202174	0.0171085
0.0282635	0.0234935																									0.0271608	0.0209853											0.0202174	0.020919
0.0282635	0.0267167																									0.0271608	0.0227209											0.0202174	0.0283846
0.0282227	0.0250335																									0.0271608	0.0263499											0.0201766	0.0205691
0.0282227	0.0266451																									0.0271608	0.0247195											0.0201766	0.0205302
0.0282227	0.0249619																									0.0271199	0.0247721											0.0201766	0.0194026
0.0282227	0.0255349																									0.0271199	0.0238254											0.0201766	0.0142312
0.0282227	0.0249977																									0.0271199	0.021669											0.0201357	0.0201803
0.0282227	0.0276479																									0.0271199	0.0215638											0.020054	0.0197914
0.0282227	0.0268242																									0.0271199	0.0218268											0.020054	0.0208024
0.0282227	0.0257498																									0.0271199	0.0218794											0.0200132	0.0230965
0.0282227	0.024747																									0.0271199	0.019723											0.0200132	0.0223966
0.0282227	0.0273614																									0.0271199	0.0237728											0.0200132	0.0227077
0.0281819	0.0278627																									0.0271199	0.0250351											0.0199724	0.0183916
0.0281819	0.0261079																									0.0271199	0.0242987											0.0199724	0.0187416
0.0281819	0.026287																									0.0271199	0.0206697											0.0198907	0.0230965
0.0281819	0.0259288																									0.0271199	0.0224053											0.0198498	0.0227077
0.0281819	0.0255707																									0.0270791	0.0262973											0.019809	0.017925
0.0281819	0.0272539																									0.0270791	0.0228261											0.019809	0.0230576
0.028141	0.0270032																									0.0270791	0.0215112											0.0197681	0.0163697
0.028141	0.0252484																									0.0270791	0.0247721											0.0197273	0.0218522
0.028141	0.0269316																									0.0270791	0.0227209											0.0196865	0.0160587
0.028141	0.0276479																									0.0270791	0.023352											0.0196048	0.0249629
0.0281002	0.0259646																									0.0270791	0.029453											0.0196048	0.0193637
0.0281002	0.0256423																									0.0270791	0.0302945											0.0195639	0.0244574
0.0281002	0.0264302																									0.0270382	0.0221949											0.0194414	0.0277624
0.0281002	0.0202345																									0.0270382	0.0267181											0.0194006	0.025585
0.0281002	0.022634																									0.0270382	0.0212482											0.0194006	0.0228243
0.0281002	0.0257856																									0.0269974	0.0176192											0.0194006	0.0240297
0.0281002	0.0257498																									0.0269974	0.0246669											0.0193189	0.0192471
0.0281002	0.0281851																									0.0269974	0.0231416											0.0193189	0.0188971
0.0281002	0.0253558																									0.0269974	0.0262973											0.0192372	0.0260905
0.0280593	0.0259646																									0.0269974	0.0230891											0.0191963	0.0194026
0.0280593	0.0263228																									0.0269974	0.019723											0.0189104	0.0207246
0.0280593	0.0273255																									0.0269974	0.0210905											0.0188696	0.0184305
0.0280593	0.0256423																									0.0269974	0.0256662											0.0188287	0.0192471
0.0280593	0.0262153																									0.0269974	0.0274544											0.0188287	0.0200636
0.0280593	0.0252842																									0.0269974	0.0281907											0.0187879	0.0176918
0.0280593	0.0261795																									0.0269974	0.0234046											0.0187879	0.0178084
0.0280185	0.0239949																									0.0269566	0.0241409											0.0187062	0.0196359
0.0280185	0.0265018																									0.0269566	0.0215638											0.0185837	0.0168363
0.0280185	0.0272181																									0.0269566	0.0257188											0.0185428	0.0174196
0.0280185	0.02532																									0.0269566	0.0200912											0.018502	0.0244185
0.0280185	0.0252484																									0.0269566	0.0245617											0.0184612	0.0274125
0.0280185	0.0251409																									0.0269566	0.0220898											0.0184203	0.0258183
0.0280185	0.0273972																									0.0269566	0.0256136											0.0183795	0.0141923
0.0280185	0.0256065																									0.0269566	0.0256136											0.0183795	0.0199081
0.0280185	0.0261437																									0.0269566	0.0208275											0.0183386	0.0177695
0.0280185	0.02686																									0.0269566	0.0308205											0.0183386	0.0211523
0.0279776	0.0252484																									0.0269566	0.0240358											0.0182978	0.019286
0.0279776	0.0236368																									0.0269157	0.0223001											0.0182569	0.0198692
0.0279776	0.024353																									0.0269157	0.0221423											0.0182161	0.015631
0.0279776	0.0266093																									0.0269157	0.0232468											0.0182161	0.020258
0.0279776	0.0269316																									0.0269157	0.0262973											0.0182161	0.0153977
0.0279368	0.0269316																									0.0269157	0.0226683											0.0181344	0.0220466
0.0279368	0.0258572																									0.0269157	0.0254558											0.0180119	0.0168752
0.0279368	0.0266451																									0.0269157	0.0212482											0.0180119	0.0280346
0.0279368	0.0264302																									0.0268749	0.0193548											0.0178485	0.0180417
0.0279368	0.026287																									0.0268749	0.0235624											0.0177668	0.0184305
0.0279368	0.025893																									0.0268749	0.0288745											0.017726	0.0195581
0.027896	0.0262511																									0.0268749	0.0250351											0.017726	0.0155921
0.027896	0.0254274																									0.0268749	0.0170933											0.017726	0.0191304
0.027896	0.0241382																									0.0268749	0.0181977											0.0176851	0.0230965
0.027896	0.0259288																									0.0268749	0.0228261											0.0176851	0.00956521
0.027896	0.0266093																									0.0268749	0.0255084											0.0176851	0.0180028
0.027896	0.0259646																									0.026834	0.0231942											0.0176443	0.00657122
0.027896	0.0262511																									0.026834	0.0286115											0.0176443	0.0211523
0.027896	0.0264302																									0.026834	0.0287167											0.0176443	0.0226688
0.0278551	0.0257856																									0.026834	0.0271388											0.0175218	0.0253128
0.0278551	0.0257498																									0.026834	0.023352											0.0174401	0.0179639
0.0278551	0.0218461																									0.026834	0.0224053											0.0174401	0.0223966
0.0278551	0.0269316																									0.026834	0.0263499											0.0173584	0.0312619
0.0278551	0.0263228																									0.026834	0.0251402											0.0173584	0.0253906
0.0278551	0.0265018																									0.026834	0.0225631											0.0173175	0.0187805
0.0278143	0.0255349																									0.026834	0.021406											0.0173175	0.0154365
0.0278143	0.0258572																									0.0267932	0.0246669											0.0172767	0.023602
0.0278143	0.0248902																									0.0267932	0.0208801											0.0168683	0.0174196
0.0278143	0.0251051																									0.0267932	0.0222475											0.0168683	0.0237186
0.0278143	0.0265018																									0.0267932	0.0253506											0.0168274	0.0238741
0.0278143	0.026287																									0.0267932	0.0186711											0.0168274	0.0152421
0.0278143	0.0276479																									0.0267932	0.0204067											0.0167866	0.0207246
0.0278143	0.0267525																									0.0267932	0.023352											0.0167049	0.0175362
0.0278143	0.0266451																									0.0267932	0.0186711											0.0166641	0.0175362
0.0278143	0.0261437																									0.0267932	0.0198808											0.0165415	0.028229
0.0278143	0.026466																									0.0267932	0.0251928											0.0161739	0.0295511
0.0278143	0.0273255																									0.0267932	0.0202489											0.0160106	0.0243407
0.0277734	0.0248186																									0.0267932	0.0199334											0.0159289	0.0268681
0.0277734	0.0254633																									0.0267523	0.00830996											0.0159289	0.0133757
0.0277734	0.0265735																									0.0267523	0.0198282											0.0158063	0.0191693
0.0277734	0.0245679																									0.0267523	0.023615											0.015643	0.0149699
0.0277734	0.0263586																									0.0267523	0.0199334											0.0155613	0.0159809
0.0277734	0.0265735																									0.0267523	0.0237728											0.0154388	0.00824319
0.0277734	0.028006																									0.0267523	0.0235098											0.0153979	0.0113927
0.0277734	0.0248186																									0.0267523	0.0246143											0.0153162	0.0145033
0.0277734	0.0265377																									0.0267523	0.0232468											0.0152345	0.016603
0.0277326	0.0242098																									0.0267523	0.0252454											0.0150303	0.0113149
0.0277326	0.0261437																									0.0267115	0.0210905											0.0148261	0.0145811
0.0277326	0.0257856																									0.0267115	0.0254558											0.0147853	0.0216189
0.0277326	0.0254633																									0.0267115	0.0178822											0.0147036	0.0135313
0.0277326	0.0273614																									0.0267115	0.0215112											0.0147036	0.0237575
0.0277326	0.0267883																									0.0267115	0.0242987											0.0147036	0.0103429
0.0277326	0.0230996																									0.0266707	0.0195126											0.0142135	0.0138423
0.0277326	0.0267167																									0.0266707	0.0207223											0.0141318	0.0226688
0.0277326	0.0257856																									0.0266707	0.0234046											0.0140909	0.0135313
0.0277326	0.0252842																									0.0266707	0.0223001											0.0139276	0.0124037
0.0277326	0.0263586																									0.0266707	0.023615											0.0136008	0.0117038
0.0276917	0.0263944																									0.0266707	0.0220372											0.0134374	0.0230965
0.0276917	0.0254274																									0.0266707	0.0225631											0.0128248	0.021269
0.0276917	0.0277911																									0.0266707	0.0213534											0.0127023	0.00859314
0.0276917	0.0287939																									0.0266707	0.0168829											0.0125389	0.0167197
0.0276917	0.0221684																									0.0266298	0.0195126											0.0121305	0.0173418
0.0276917	0.0246395																									0.0266298	0.0228261											0.0113953	0.0151644
0.0276509	0.0279702																									0.0266298	0.0221949											0.0112319	0.0132202
0.0276509	0.024747																									0.0266298	0.0225105											0.0106601	0.0144256
0.0276509	0.0278986																									0.0266298	0.0272966											0.0106601	0.0237575
0.0276509	0.0253558																									0.0266298	0.0273492											0.0103742	0.00952633
0.0276509	0.0269674																									0.0266298	0.0246143											0.0102108	0.027568
0.0276509	0.0223833																									0.026589	0.0204593											0.00988407	0.00633792
0.02761	0.0251409																									0.026589	0.0183555											0.00902636	0.0208413
0.02761	0.0253558																									0.026589	0.0184081											0.00886299	0.0290456
0.02761	0.0264302																									0.026589	0.0232468											0.00780106	0.00614351
0.02761	0.0267167																									0.026589	0.0218268											0.00673914	0.0126758
0.02761	0.0249619																									0.026589	0.0213008											0.00661661	0.0302121
0.02761	0.0255707																									0.026589	0.0171985											0.00539131	0.0248073
0.02761	0.0256423																									0.026589	0.0196178											0.00494204	0.0257405
0.02761	0.0251051																									0.026589	0.0288219											0.00481951	0.0132202
0.0275692	0.0249261																									0.0265481	0.0186711											0.00477866	0.0318452
0.0275692	0.0271823																									0.0265481	0.0236676
0.0275692	0.024353																									0.0265481	0.0240358
0.0275692	0.0261795																									0.0265481	0.0256662
0.0275692	0.0271465																									0.0265481	0.0190393
0.0275692	0.0248544																									0.0265481	0.0229313
0.0275692	0.0258214																									0.0265481	0.0273492
0.0275692	0.0251409																									0.0265481	0.0244039
0.0275692	0.0252484																									0.0265073	0.023615
0.0275284	0.0230638																									0.0265073	0.0220372
0.0275284	0.0247112																									0.0265073	0.0263499
0.0275284	0.0246754																									0.0265073	0.0205119
0.0275284	0.0254633																									0.0265073	0.0208801
0.0275284	0.0260005																									0.0265073	0.0207223
0.0275284	0.0267167																									0.0265073	0.0264551
0.0275284	0.0261079																									0.0265073	0.0217216
0.0275284	0.0252126																									0.0265073	0.0247721
0.0274875	0.0250693																									0.0265073	0.0229839
0.0274875	0.0247828																									0.0264664	0.0234572
0.0274875	0.0263228																									0.0264664	0.0223001
0.0274875	0.0259646																									0.0264664	0.031136
0.0274875	0.0260005																									0.0264664	0.0240358
0.0274875	0.0274688																									0.0264664	0.0240884
0.0274875	0.0210582																									0.0264664	0.0222475
0.0274875	0.0261079																									0.0264664	0.0232994
0.0274875	0.0231354																									0.0264664	0.0215638
0.0274875	0.0257139																									0.0264664	0.0206171
0.0274467	0.0255349																									0.0264664	0.0231942
0.0274467	0.0225982																									0.0264664	0.0344495
0.0274467	0.0251767																									0.0264664	0.0210379
0.0274467	0.0246037																									0.0264664	0.0185659
0.0274467	0.02532																									0.0264256	0.0211956
0.0274467	0.0253558																									0.0264256	0.0270337
0.0274467	0.0256781																									0.0264256	0.0234572
0.0274467	0.0283283																									0.0264256	0.0205119
0.0274467	0.0256781																									0.0264256	0.0224579
0.0274467	0.0244605																									0.0264256	0.0215112
0.0274467	0.0247828																									0.0264256	0.0220898
0.0274467	0.0281851																									0.0264256	0.0245617
0.0274467	0.0242814																									0.0264256	0.0225631
0.0274467	0.0257856																									0.0264256	0.0232468
0.0274467	0.0249261																									0.0263848	0.0152524
0.0274467	0.0260363																									0.0263848	0.0241935
0.0274058	0.0210224																									0.0263848	0.0232994
0.0274058	0.0248544																									0.0263848	0.0249825
0.0274058	0.026287																									0.0263848	0.0244039
0.0274058	0.0241023																									0.0263848	0.0205645
0.0274058	0.0241023																									0.0263439	0.0223001
0.0274058	0.0248544																									0.0263439	0.0248247
0.0274058	0.0254991																									0.0263439	0.0250351
0.0274058	0.0244605																									0.0263439	0.0221423
0.0274058	0.0252126																									0.0263439	0.023878
0.027365	0.0248186																									0.0263439	0.0240884
0.027365	0.0248186																									0.0263439	0.0262447
0.027365	0.0241023																									0.0263439	0.0217216
0.027365	0.0256065																									0.0263439	0.0247721
0.027365	0.0265018																									0.0263439	0.0226157
0.027365	0.0255707																									0.0263439	0.0265603
0.027365	0.0250335																									0.0263031	0.0225631
0.027365	0.0249619																									0.0263031	0.0208275
0.027365	0.026466																									0.0263031	0.0199334
0.027365	0.0262511																									0.0263031	0.0235098
0.027365	0.0242098																									0.0263031	0.0287693
0.027365	0.0253558																									0.0263031	0.0189867
0.0273241	0.0188378																									0.0263031	0.0206697
0.0273241	0.0246754																									0.0263031	0.0250351
0.0273241	0.0260721																									0.0263031	0.025561
0.0273241	0.0266809																									0.0262622	0.0226683
0.0273241	0.0256065																									0.0262622	0.0228261
0.0273241	0.0252842																									0.0262622	0.0199334
0.0273241	0.0260005																									0.0262622	0.0282433
0.0273241	0.0246037																									0.0262622	0.0231416
0.0273241	0.0265018																									0.0262622	0.0215112
0.0273241	0.0259288																									0.0262622	0.0350806
0.0273241	0.0234577																									0.0262622	0.0255084
0.0273241	0.0258214																									0.0262622	0.0200912
0.0273241	0.0206643																									0.0262622	0.0230365
0.0273241	0.0222042																									0.0262622	0.0245617
0.0272833	0.027433																									0.0262622	0.0189867
0.0272833	0.0238517																									0.0262214	0.0220898
0.0272833	0.0190527																									0.0262214	0.0205645
0.0272833	0.0255349																									0.0262214	0.01946
0.0272833	0.0275404																									0.0262214	0.0218268
0.0272833	0.0257856																									0.0262214	0.0213008
0.0272833	0.0238158																									0.0262214	0.0220898
0.0272833	0.0261795																									0.0261805	0.01946
0.0272833	0.018981																									0.0261805	0.0210379
0.0272833	0.0215238																									0.0261805	0.0248247
0.0272833	0.0253558																									0.0261805	0.0218268
0.0272833	0.0254633																									0.0261805	0.0209327
0.0272833	0.0275046																									0.0261805	0.0193548
0.0272425	0.0232428																									0.0261805	0.0244565
0.0272425	0.0250335																									0.0261805	0.0219846
0.0272425	0.0276837																									0.0261805	0.0174088
0.0272425	0.0262153																									0.0261805	0.0243513
0.0272425	0.0261437																									0.0261805	0.0260344
0.0272425	0.0265377																									0.0261805	0.0178296
0.0272425	0.0263228																									0.0261397	0.0209853
0.0272425	0.02378																									0.0261397	0.01946
0.0272425	0.0266093																									0.0261397	0.019723
0.0272425	0.0219536																									0.0261397	0.0266655
0.0272016	0.0263586																									0.0261397	0.0213534
0.0272016	0.020521																									0.0261397	0.0226683
0.0272016	0.0251767																									0.0261397	0.0181452
0.0272016	0.0258214																									0.0261397	0.0354488
0.0272016	0.026287																									0.0261397	0.0269285
0.0272016	0.0257856																									0.0261397	0.0200912
0.0272016	0.0256423																									0.0260988	0.0204593
0.0272016	0.0229921																									0.0260988	0.0276122
0.0272016	0.0254633																									0.0260988	0.0234046
0.0272016	0.0235651																									0.0260988	0.0205645
0.0272016	0.0256781																									0.0260988	0.0286641
0.0272016	0.0246395																									0.0260988	0.0188815
0.0271608	0.0214164																									0.0260988	0.0186185
0.0271608	0.0232428																									0.0260988	0.0204067
0.0271608	0.0222401																									0.0260988	0.021406
0.0271608	0.0239591																									0.0260988	0.0221949
0.0271608	0.0256065																									0.0260988	0.0178822
0.0271608	0.0251409																									0.026058	0.0219846
0.0271199	0.0229563																									0.026058	0.0218268
0.0271199	0.0251409																									0.026058	0.0213008
0.0271199	0.0257139																									0.026058	0.023878
0.0271199	0.0260005																									0.026058	0.0205645
0.0271199	0.0263944																									0.026058	0.0235624
0.0271199	0.0254274																									0.026058	0.0286115
0.0271199	0.0252484																									0.026058	0.0226683
0.0271199	0.0246395																									0.026058	0.0230891
0.0271199	0.0265018																									0.026058	0.0236676
0.0271199	0.0254991																									0.0260172	0.0232468
0.0271199	0.0245679																									0.0260172	0.0217742
0.0271199	0.0254633																									0.0260172	0.0254558
0.0271199	0.0254633																									0.0260172	0.021932
0.0271199	0.0258214																									0.0260172	0.0231942
0.0271199	0.0250693																									0.0260172	0.0258766
0.0271199	0.0265735																									0.0260172	0.0200386
0.0270791	0.0211298																									0.0260172	0.0224053
0.0270791	0.0255349																									0.0260172	0.0244039
0.0270791	0.0237442																									0.0259763	0.0209327
0.0270791	0.0250335																									0.0259763	0.0288745
0.0270791	0.0251409																									0.0259763	0.0213534
0.0270791	0.0248544																									0.0259763	0.023615
0.0270791	0.0255707																									0.0259763	0.0218794
0.0270791	0.0253558																									0.0259763	0.0226683
0.0270382	0.0216312																									0.0259763	0.0220898
0.0270382	0.0244247																									0.0259763	0.0219846
0.0270382	0.0244963																									0.0259763	0.0227209
0.0270382	0.025893																									0.0259763	0.0229839
0.0270382	0.0236726																									0.0259355	0.0122546
0.0269974	0.0252126																									0.0259355	0.0207749
0.0269974	0.0251767																									0.0259355	0.0218268
0.0269974	0.0252484																									0.0259355	0.0239306
0.0269974	0.0251051																									0.0259355	0.0213534
0.0269974	0.0280418																									0.0259355	0.0217742
0.0269974	0.0246754																									0.0258946	0.0205119
0.0269974	0.0254633																									0.0258946	0.0210905
0.0269974	0.0243889																									0.0258946	0.0191445
0.0269974	0.0257139																									0.0258946	0.0224053
0.0269974	0.0251051																									0.0258538	0.0248773
0.0269974	0.0254991																									0.0258538	0.0262973
0.0269974	0.0267167																									0.0258538	0.019723
0.0269974	0.0250335																									0.0258538	0.0215638
0.0269974	0.0260721																									0.0258538	0.0220372
0.0269566	0.0255707																									0.0258538	0.0288745
0.0269566	0.0278269																									0.0258129	0.0210379
0.0269566	0.0239591																									0.0258129	0.0227735
0.0269566	0.0227773																									0.0258129	0.0197756
0.0269566	0.0258214																									0.0258129	0.021669
0.0269566	0.0233503																									0.0258129	0.0224053
0.0269566	0.0240307																									0.0258129	0.0241935
0.0269566	0.0258214																									0.0258129	0.023615
0.0269566	0.0265735																									0.0258129	0.017514
0.0269566	0.0245679																									0.0258129	0.0209853
0.0269566	0.0239591																									0.0258129	0.0219846
0.0269566	0.0271823																									0.0258129	0.0235624
0.0269566	0.0267525																									0.0258129	0.0265077
0.0269566	0.024353																									0.0258129	0.0261395
0.0269566	0.0254991																									0.0258129	0.0232994
0.0269566	0.0244605																									0.0257721	0.0224053
0.0269157	0.0243172																									0.0257721	0.0257714
0.0269157	0.0245321																									0.0257721	0.0210905
0.0269157	0.0246754																									0.0257721	0.021406
0.0269157	0.0251051																									0.0257721	0.0272966
0.0269157	0.0246037																									0.0257721	0.0231942
0.0269157	0.0260721																									0.0257721	0.0226157
0.0269157	0.0254991																									0.0257721	0.0208275
0.0269157	0.0217029																									0.0257721	0.0241409
0.0269157	0.0242814																									0.0257721	0.0235624
0.0269157	0.0257498																									0.0257721	0.0217742
0.0269157	0.0253558																									0.0257313	0.02777
0.0268749	0.0251409																									0.0257313	0.0216164
0.0268749	0.0252484																									0.0257313	0.0179874
0.0268749	0.0227773																									0.0257313	0.0322405
0.0268749	0.0250693																									0.0257313	0.0234572
0.0268749	0.024747																									0.0257313	0.0280855
0.0268749	0.0235651																									0.0256904	0.0262973
0.0268749	0.0238875																									0.0256904	0.0224053
0.0268749	0.0267167																									0.0256904	0.023878
0.0268749	0.0257856																									0.0256496	0.0160414
0.0268749	0.0243889																									0.0256496	0.0227735
0.0268749	0.0256781																									0.0256496	0.0234046
0.0268749	0.0250335																									0.0256496	0.021406
0.0268749	0.0251767																									0.0256496	0.0245091
0.026834	0.0248902																									0.0256496	0.0225105
0.026834	0.0236726																									0.0256496	0.0220898
0.026834	0.0251767																									0.0256087	0.0223527
0.026834	0.00963378																									0.0256087	0.0234572
0.026834	0.0251051																									0.0256087	0.0269285
0.026834	0.0243889																									0.0256087	0.0225631
0.026834	0.0239591																									0.0256087	0.0235624
0.026834	0.0243889																									0.0256087	0.0226157
0.026834	0.0242456																									0.0256087	0.0213534
0.026834	0.0258572																									0.0256087	0.0264551
0.026834	0.020915																									0.0255679	0.019986
0.026834	0.0251051																									0.0255679	0.0206171
0.026834	0.0249977																									0.0255679	0.0221423
0.026834	0.0255707																									0.0255679	0.0237728
0.026834	0.0238158																									0.0255679	0.0214586
0.026834	0.0255349																									0.025527	0.0223001
0.0267932	0.0242456																									0.025527	0.0246669
0.0267932	0.0296176																									0.025527	0.0182503
0.0267932	0.024747																									0.025527	0.0220372
0.0267932	0.0247112																									0.025527	0.0174088
0.0267932	0.0252484																									0.025527	0.0255084
0.0267932	0.027039																									0.025527	0.0259292
0.0267932	0.0281493																									0.0254862	0.0200912
0.0267932	0.0241382																									0.0254862	0.0217742
0.0267932	0.0241023																									0.0254862	0.0209853
0.0267932	0.0254633																									0.0254862	0.0245091
0.0267932	0.0249619																									0.0254862	0.0201438
0.0267932	0.0251051																									0.0254862	0.0227209
0.0267932	0.0244963																									0.0254862	0.0217742
0.0267523	0.0249619																									0.0254862	0.0229313
0.0267523	0.0266451																									0.0254454	0.0187763
0.0267523	0.0241023																									0.0254454	0.0203541
0.0267523	0.0248544																									0.0254454	0.023615
0.0267523	0.0246754																									0.0254454	0.0207749
0.0267523	0.0234219																									0.0254454	0.0226683
0.0267523	0.0261437																									0.0254454	0.021669
0.0267523	0.0240307																									0.0254454	0.0180926
0.0267523	0.0254274																									0.0254454	0.0256136
0.0267523	0.0258572																									0.0254454	0.0208801
0.0267115	0.0239591																									0.0254454	0.0247721
0.0267115	0.0164741																									0.0254045	0.0265077
0.0267115	0.0256423																									0.0254045	0.0227209
0.0267115	0.0235651																									0.0254045	0.0209327
0.0267115	0.0238875																									0.0254045	0.0183029
0.0267115	0.0241023																									0.0254045	0.0165147
0.0266707	0.0183364																									0.0254045	0.0193548
0.0266707	0.0242814																									0.0254045	0.0250351
0.0266707	0.0245679																									0.0253637	0.0206697
0.0266707	0.0251051																									0.0253637	0.0234572
0.0266707	0.0254274																									0.0253637	0.0197756
0.0266707	0.0250693																									0.0253637	0.0203541
0.0266707	0.0236368																									0.0253637	0.0214586
0.0266707	0.0257139																									0.0253637	0.0115708
0.0266707	0.0224549																									0.0253637	0.0235098
0.0266707	0.0230638																									0.0253637	0.0252454
0.0266707	0.0252842																									0.0253637	0.0234046
0.0266298	0.0255707																									0.0253228	0.0189867
0.0266298	0.0228847																									0.0253228	0.0232994
0.0266298	0.0244605																									0.0253228	0.0239306
0.0266298	0.0209508																									0.0253228	0.0226157
0.0266298	0.0244247																									0.0253228	0.0245617
0.0266298	0.0255707																									0.0253228	0.0179348
0.0266298	0.0242098																									0.0253228	0.0234046
0.0266298	0.0228489																									0.0253228	0.0211431
0.0266298	0.0251767																									0.025282	0.0221949
0.0266298	0.0258214																									0.025282	0.0212482
0.0266298	0.0247112																									0.025282	0.0184081
0.0266298	0.0253916																									0.025282	0.0204067
0.0266298	0.0262511																									0.025282	0.0223001
0.0266298	0.0237084																									0.025282	0.0193548
0.026589	0.0260363																									0.025282	0.0198282
0.026589	0.0245679																									0.025282	0.0198282
0.026589	0.0212015																									0.0252411	0.0234046
0.026589	0.0239233																									0.0252411	0.0197756
0.026589	0.0256065																									0.0252411	0.0279804
0.026589	0.0250693																									0.0252411	0.0225631
0.026589	0.02378																									0.0252411	0.0220898
0.026589	0.030119																									0.0252411	0.0231416
0.026589	0.0246754																									0.0252411	0.0195652
0.026589	0.0246037																									0.0252411	0.0211956
0.026589	0.0235651																									0.0252003	0.017777
0.026589	0.0243172																									0.0252003	0.0231942
0.026589	0.0230638																									0.0252003	0.0254032
0.026589	0.0237442																									0.0252003	0.0250351
0.026589	0.0252126																									0.0252003	0.0185659
0.026589	0.0241023																									0.0252003	0.0187763
0.026589	0.0262511																									0.0252003	0.0264025
0.0265481	0.0266809																									0.0252003	0.0191445
0.0265481	0.0251051																									0.0252003	0.021406
0.0265481	0.0239591																									0.0252003	0.0208275
0.0265481	0.0257856																									0.0251595	0.021406
0.0265481	0.0250335																									0.0251595	0.0186185
0.0265481	0.0255349																									0.0251595	0.0204593
0.0265481	0.0243172																									0.0251595	0.0181977
0.0265481	0.0255349																									0.0251595	0.0195652
0.0265481	0.0265018																									0.0251595	0.0246669
0.0265481	0.0242814																									0.0251595	0.0229313
0.0265481	0.024353																									0.0251186	0.0224579
0.0265481	0.0245321																									0.0251186	0.0195126
0.0265073	0.0238875																									0.0251186	0.0234572
0.0265073	0.0253916																									0.0251186	0.0231416
0.0265073	0.0259288																									0.0251186	0.0190919
0.0265073	0.0252842																									0.0251186	0.019986
0.0265073	0.0242098																									0.0251186	0.0219846
0.0265073	0.0256781																									0.0251186	0.023352
0.0265073	0.0238517																									0.0251186	0.0207749
0.0265073	0.0233145																									0.0250778	0.023615
0.0265073	0.0243172																									0.0250778	0.0185659
0.0265073	0.0244247																									0.0250778	0.0229313
0.0265073	0.023601																									0.0250778	0.0193022
0.0265073	0.0256781																									0.0250778	0.0240884
0.0264664	0.0252842																									0.0250778	0.0237728
0.0264664	0.0251767																									0.0250778	0.0205119
0.0264664	0.0240665																									0.0250778	0.0207223
0.0264664	0.0244963																									0.0250778	0.0256662
0.0264664	0.025893																									0.0250369	0.0195126
0.0264664	0.0242456																									0.0250369	0.0207223
0.0264664	0.0255349																									0.0250369	0.0229839
0.0264664	0.0244605																									0.0250369	0.0220898
0.0264664	0.0249261																									0.0250369	0.0235624
0.0264664	0.0233145																									0.0250369	0.0215112
0.0264664	0.0246754																									0.0249961	0.0264025
0.0264664	0.020521																									0.0249961	0.0251402
0.0264664	0.0267525																									0.0249961	0.0200386
0.0264256	0.0251051																									0.0249961	0.0210905
0.0264256	0.0238158																									0.0249961	0.0252454
0.0264256	0.0240665																									0.0249961	0.0207749
0.0264256	0.024174																									0.0249552	0.0214586
0.0264256	0.0248186																									0.0249552	0.0196178
0.0264256	0.0258214																									0.0249552	0.0218794
0.0264256	0.0251051																									0.0249552	0.0217742
0.0264256	0.0240665																									0.0249552	0.0218268
0.0264256	0.0240307																									0.0249552	0.0207749
0.0264256	0.0240665																									0.0249552	0.0266655
0.0264256	0.024747																									0.0249552	0.0234046
0.0264256	0.0233145																									0.0249552	0.01946
0.0264256	0.0242456																									0.0249552	0.0211431
0.0264256	0.0238517																									0.0249552	0.0242987
0.0263848	0.0230279																									0.0249144	0.0272966
0.0263848	0.0260721																									0.0249144	0.0191445
0.0263848	0.0243889																									0.0249144	0.0266655
0.0263848	0.0247112																									0.0249144	0.0187763
0.0263848	0.0245679																									0.0249144	0.0283485
0.0263848	0.0256781																									0.0249144	0.0181977
0.0263848	0.0163309																									0.0249144	0.0256662
0.0263848	0.0252842																									0.0249144	0.0209327
0.0263439	0.0214522																									0.0249144	0.0232994
0.0263439	0.0273255																									0.0249144	0.0193548
0.0263439	0.0238517																									0.0249144	0.0220372
0.0263439	0.0241382																									0.0249144	0.0197756
0.0263439	0.0235293																									0.0249144	0.0246669
0.0263439	0.0251409																									0.0249144	0.0200386
0.0263439	0.0244963																									0.0249144	0.0241409
0.0263439	0.0240307																									0.0248735	0.0220372
0.0263439	0.0248902																									0.0248735	0.0203541
0.0263439	0.0250335																									0.0248735	0.0227209
0.0263439	0.0248902																									0.0248735	0.0201438
0.0263439	0.0263586																									0.0248735	0.0197756
0.0263031	0.0238875																									0.0248327	0.01804
0.0263031	0.0256065																									0.0248327	0.00331346
0.0263031	0.0245679																									0.0248327	0.0200386
0.0263031	0.0238158																									0.0248327	0.0206171
0.0263031	0.0209866																									0.0248327	0.0217742
0.0263031	0.0248186																									0.0248327	0.0250351
0.0263031	0.0255707																									0.0248327	0.0223001
0.0263031	0.0246395																									0.0248327	0.0218794
0.0263031	0.0230279																									0.0247919	0.0186711
0.0263031	0.0246395																									0.0247919	0.0165147
0.0263031	0.023601																									0.0247919	0.025298
0.0263031	0.026466																									0.0247919	0.0255084
0.0263031	0.0256065																									0.0247919	0.0230891
0.0263031	0.02532																									0.0247919	0.0209853
0.0262622	0.0254274																									0.0247919	0.0251928
0.0262622	0.0252126																									0.0247919	0.0209327
0.0262622	0.0204136																									0.0247919	0.0215112
0.0262622	0.0238158																									0.0247919	0.0306627
0.0262622	0.0235293																									0.0247919	0.0213008
0.0262622	0.0243889																									0.024751	0.0237728
0.0262622	0.0211298																									0.024751	0.0174614
0.0262622	0.0254274																									0.024751	0.0203541
0.0262622	0.019948																									0.024751	0.0214586
0.0262622	0.0238158																									0.024751	0.0198808
0.0262622	0.0237442																									0.024751	0.0266655
0.0262622	0.0255349																									0.024751	0.017777
0.0262622	0.0228847																									0.024751	0.0204593
0.0262622	0.0251409																									0.024751	0.0220898
0.0262622	0.0255707																									0.024751	0.0187237
0.0262622	0.0245679																									0.0247102	0.0211431
0.0262622	0.0247828																									0.0247102	0.0289271
0.0262214	0.0224908																									0.0247102	0.0244565
0.0262214	0.0211657																									0.0247102	0.021669
0.0262214	0.024747																									0.0247102	0.0227735
0.0262214	0.0246395																									0.0247102	0.0252454
0.0262214	0.0239949																									0.0247102	0.0245617
0.0262214	0.0237084																									0.0246693	0.0229839
0.0262214	0.0225982																									0.0246693	0.0211431
0.0262214	0.0244247																									0.0246693	0.0225105
0.0262214	0.0235293																									0.0246693	0.0181452
0.0262214	0.0249261																									0.0246693	0.0240358
0.0261805	0.0233145																									0.0246693	0.0118338
0.0261805	0.0241382																									0.0246285	0.0181977
0.0261805	0.0239949																									0.0246285	0.0210905
0.0261805	0.0240307																									0.0246285	0.0242987
0.0261805	0.0254274																									0.0246285	0.0217216
0.0261805	0.0242456																									0.0246285	0.0249825
0.0261805	0.0253916																									0.0245876	0.0289797
0.0261805	0.025893																									0.0245876	0.0288219
0.0261805	0.0249619																									0.0245876	0.023878
0.0261805	0.0269674																									0.0245876	0.0239306
0.0261805	0.0251409																									0.0245876	0.0211431
0.0261805	0.0256065																									0.0245468	0.0184607
0.0261805	0.0281851																									0.0245468	0.0213534
0.0261805	0.0247112																									0.0245468	0.0215638
0.0261805	0.0161876																									0.0245468	0.0190393
0.0261397	0.0246395																									0.0245468	0.0224579
0.0261397	0.0249977																									0.024506	0.0262973
0.0261397	0.0240665																									0.024506	0.0246143
0.0261397	0.0213805																									0.024506	0.0218794
0.0261397	0.0247828																									0.024506	0.0211956
0.0261397	0.0243172																									0.024506	0.0199334
0.0261397	0.0188736																									0.024506	0.0253506
0.0261397	0.0165816																									0.024506	0.0222475
0.0261397	0.0281493																									0.0244651	0.0195652
0.0261397	0.0249619																									0.0244651	0.0187237
0.0261397	0.0256423																									0.0244651	0.0281381
0.0261397	0.0242098																									0.0244651	0.0176192
0.0261397	0.0238517																									0.0244651	0.0206697
0.0261397	0.0257139																									0.0244651	0.0213534
0.0261397	0.0255707																									0.0244651	0.0225631
0.0261397	0.0258214																									0.0244651	0.0231416
0.0261397	0.0248544																									0.0244651	0.0211431
0.0260988	0.0218461																									0.0244651	0.0240358
0.0260988	0.0240307																									0.0244651	0.021406
0.0260988	0.0237084																									0.0244243	0.0199334
0.0260988	0.0226698																									0.0244243	0.0186711
0.0260988	0.0260721																									0.0244243	0.0200386
0.0260988	0.0241382																									0.0244243	0.0194074
0.0260988	0.0254274																									0.0244243	0.0179348
0.0260988	0.0248186																									0.0244243	0.0207223
0.0260988	0.024353																									0.0244243	0.0246669
0.0260988	0.0251051																									0.0244243	0.0260344
0.0260988	0.0254633																									0.0244243	0.017514
0.0260988	0.0232428																									0.0244243	0.0223527
0.0260988	0.024174																									0.0243834	0.0217742
0.026058	0.0236726																									0.0243834	0.0221423
0.026058	0.022634																									0.0243834	0.0254558
0.026058	0.0226698																									0.0243834	0.0205119
0.026058	0.0250335																									0.0243834	0.0215112
0.026058	0.024747																									0.0243834	0.0199334
0.026058	0.0241382																									0.0243834	0.0213008
0.026058	0.0242814																									0.0243426	0.0198808
0.026058	0.0242814																									0.0243426	0.0276648
0.026058	0.0240307																									0.0243426	0.0199334
0.026058	0.0225624																									0.0243426	0.0206171
0.026058	0.0208792																									0.0243426	0.0224579
0.026058	0.0251409																									0.0243426	0.019986
0.026058	0.0231354																									0.0243426	0.0191445
0.026058	0.0241382																									0.0243426	0.0212482
0.0260172	0.0235651																									0.0243426	0.0165673
0.0260172	0.0233503																									0.0243426	0.0203541
0.0260172	0.0257856																									0.0243426	0.0242987
0.0260172	0.0231712																									0.0243426	0.0152524
0.0260172	0.0244247																									0.0243426	0.0206697
0.0260172	0.023601																									0.0243017	0.0204593
0.0260172	0.0250693																									0.0243017	0.0250876
0.0260172	0.0216312																									0.0243017	0.0235098
0.0260172	0.0249261																									0.0243017	0.0217742
0.0260172	0.0243889																									0.0243017	0.0236676
0.0260172	0.0230638																									0.0243017	0.0259818
0.0260172	0.023601																									0.0243017	0.0257188
0.0260172	0.0255707																									0.0243017	0.0199334
0.0260172	0.0256781																									0.0243017	0.0199334
0.0260172	0.0239949																									0.0243017	0.0218268
0.0260172	0.0248902																									0.0243017	0.0259818
0.0259763	0.0246037																									0.0243017	0.0244565
0.0259763	0.0228847																									0.0243017	0.021406
0.0259763	0.0256065																									0.0243017	0.0230365
0.0259763	0.0234577																									0.0242609	0.0198282
0.0259763	0.0249261																									0.0242609	0.0300315
0.0259763	0.023207																									0.0242609	0.0200912
0.0259763	0.0234219																									0.0242609	0.0209853
0.0259763	0.0242098																									0.0242609	0.0195126
0.0259763	0.0248186																									0.0242609	0.0198808
0.0259763	0.0242456																									0.0242609	0.0234572
0.0259763	0.0257498																									0.0242609	0.0195652
0.0259763	0.0242456																									0.0242609	0.0237202
0.0259763	0.0243889																									0.0242201	0.025824
0.0259763	0.0243172																									0.0242201	0.0212482
0.0259763	0.0248902																									0.0242201	0.0193022
0.0259763	0.0250693																									0.0242201	0.0205645
0.0259763	0.0253916																									0.0242201	0.0209327
0.0259763	0.0239949																									0.0242201	0.0203541
0.0259355	0.0232428																									0.0242201	0.0203541
0.0259355	0.0250335																									0.0242201	0.0250351
0.0259355	0.0241023																									0.0241792	0.0250876
0.0259355	0.0243172																									0.0241792	0.021669
0.0259355	0.0230638																									0.0241792	0.0207223
0.0259355	0.0251767																									0.0241792	0.0205119
0.0259355	0.0244963																									0.0241792	0.0195652
0.0259355	0.0249977																									0.0241792	0.0249825
0.0258946	0.0249619																									0.0241792	0.0242461
0.0258946	0.0234935																									0.0241792	0.0232468
0.0258946	0.024174																									0.0241384	0.0180926
0.0258946	0.0244247																									0.0241384	0.0224579
0.0258946	0.0249619																									0.0241384	0.0216164
0.0258946	0.0242098																									0.0241384	0.0210905
0.0258946	0.0222042																									0.0241384	0.0206697
0.0258946	0.0249977																									0.0240975	0.0186185
0.0258946	0.0244963																									0.0240975	0.0137272
0.0258946	0.0245679																									0.0240975	0.0237202
0.0258538	0.0209508																									0.0240975	0.01804
0.0258538	0.0235651																									0.0240975	0.017514
0.0258538	0.0244605																									0.0240975	0.01804
0.0258538	0.0237442																									0.0240567	0.0223527
0.0258538	0.0230279																									0.0240567	0.0200912
0.0258538	0.023601																									0.0240567	0.0227735
0.0258538	0.0239949																									0.0240567	0.0239306
0.0258538	0.0230279																									0.0240567	0.0170933
0.0258538	0.0236368																									0.0240567	0.0188815
0.0258538	0.023207																									0.0240567	0.0165147
0.0258129	0.0242456																									0.0240567	0.0161992
0.0258129	0.023601																									0.0240567	0.0198282
0.0258129	0.0237084																									0.0240567	0.021932
0.0258129	0.0245321																									0.0240158	0.00794179
0.0258129	0.0242098																									0.0240158	0.0208275
0.0258129	0.0253558																									0.0240158	0.0171459
0.0258129	0.0248186																									0.0240158	0.0210905
0.0258129	0.024174																									0.0240158	0.021932
0.0258129	0.0260363																									0.0240158	0.0275596
0.0258129	0.0242814																									0.0240158	0.0190919
0.0258129	0.0253558																									0.0240158	0.0200386
0.0258129	0.0269674																									0.0240158	0.0175666
0.0258129	0.0244605																									0.0240158	0.0196704
0.0258129	0.0236368																									0.0240158	0.0207223
0.0258129	0.0241023																									0.0240158	0.0244565
0.0258129	0.0252484																									0.023975	0.0237202
0.0258129	0.0241382																									0.023975	0.0231416
0.0258129	0.0234935																									0.023975	0.0216164
0.0258129	0.023207																									0.023975	0.0224579
0.0258129	0.0222042																									0.023975	0.0218268
0.0258129	0.0228131																									0.023975	0.015831
0.0257721	0.0265377																									0.023975	0.0205645
0.0257721	0.0241023																									0.023975	0.0244565
0.0257721	0.0235293																									0.023975	0.0196178
0.0257721	0.0240665																									0.023975	0.0201438
0.0257721	0.0250335																									0.0239342	0.0210905
0.0257721	0.0229921																									0.0239342	0.0205119
0.0257721	0.0234577																									0.0239342	0.0208275
0.0257721	0.0241023																									0.0239342	0.0254558
0.0257721	0.0239949																									0.0239342	0.0181452
0.0257721	0.0231354																									0.0239342	0.0190919
0.0257721	0.0236368																									0.0239342	0.0191445
0.0257721	0.02378																									0.0239342	0.0210905
0.0257721	0.0255349																									0.0239342	0.0210379
0.0257721	0.0219894																									0.0239342	0.0254032
0.0257721	0.0223833																									0.0238933	0.0228787
0.0257313	0.0245321																									0.0238933	0.01946
0.0257313	0.0249977																									0.0238933	0.0368689
0.0257313	0.0251051																									0.0238933	0.0238254
0.0257313	0.0234219																									0.0238933	0.0231416
0.0257313	0.0250335																									0.0238933	0.0188815
0.0257313	0.0232428																									0.0238933	0.0206697
0.0257313	0.0242456																									0.0238933	0.0223001
0.0257313	0.0226698																									0.0238933	0.0247721
0.0256904	0.0252126																									0.0238933	0.0249825
0.0256904	0.0225982																									0.0238933	0.0223001
0.0256904	0.0215238																									0.0238933	0.0181977
0.0256904	0.0244247																									0.0238525	0.0182503
0.0256904	0.0222042																									0.0238525	0.0236676
0.0256904	0.0234219																									0.0238525	0.0212482
0.0256904	0.023207																									0.0238525	0.0205645
0.0256904	0.0246395																									0.0238525	0.0208801
0.0256904	0.0225266																									0.0238525	0.0264025
0.0256904	0.0243889																									0.0238525	0.0245091
0.0256904	0.0232786																									0.0238525	0.0240358
0.0256904	0.0235293																									0.0238525	0.0234046
0.0256904	0.0250693																									0.0238116	0.0218268
0.0256496	0.0219536																									0.0238116	0.019723
0.0256496	0.0229921																									0.0238116	0.023352
0.0256496	0.0222042																									0.0238116	0.0235098
0.0256496	0.0238875																									0.0238116	0.0190919
0.0256496	0.0243889																									0.0238116	0.0209327
0.0256496	0.022634																									0.0238116	0.0241935
0.0256496	0.0261795																									0.0238116	0.0185133
0.0256496	0.0238158																									0.0238116	0.0211956
0.0256496	0.0233861																									0.0237708	0.0182503
0.0256496	0.0257856																									0.0237708	0.0137798
0.0256496	0.0230996																									0.0237708	0.0203541
0.0256496	0.0235651																									0.0237708	0.0181452
0.0256496	0.0237084																									0.0237708	0.0202489
0.0256496	0.0267883																									0.0237708	0.0235098
0.0256496	0.0235293																									0.0237299	0.0224053
0.0256496	0.0225266																									0.0237299	0.0196178
0.0256087	0.02532																									0.0237299	0.0231942
0.0256087	0.0215596																									0.0236891	0.0269811
0.0256087	0.0206285																									0.0236891	0.019723
0.0256087	0.0235651																									0.0236891	0.015305
0.0256087	0.0235293																									0.0236891	0.0178822
0.0256087	0.0244963																									0.0236891	0.0183555
0.0256087	0.0239233																									0.0236891	0.0226683
0.0256087	0.02378																									0.0236891	0.0225105
0.0256087	0.0250693																									0.0236891	0.0200386
0.0256087	0.0265018																									0.0236891	0.0193022
0.0256087	0.0245321																									0.0236891	0.019197
0.0256087	0.0237442																									0.0236891	0.0195652
0.0255679	0.0233503																									0.0236483	0.0207223
0.0255679	0.0238517																									0.0236483	0.0193548
0.0255679	0.0215954																									0.0236483	0.0197756
0.0255679	0.0236368																									0.0236483	0.0196178
0.0255679	0.0230638																									0.0236483	0.0227209
0.0255679	0.0236726																									0.0236483	0.0190919
0.0255679	0.0273614																									0.0236483	0.0105189
0.0255679	0.0244247																									0.0236483	0.0223001
0.0255679	0.0282567																									0.0236483	0.0216164
0.0255679	0.0191601																									0.0236483	0.0218794
0.025527	0.0234935																									0.0236483	0.0209853
0.025527	0.0233503																									0.0236483	0.0208275
0.025527	0.0232786																									0.0236483	0.0215638
0.025527	0.0250335																									0.0236074	0.02777
0.025527	0.0254274																									0.0236074	0.0227209
0.025527	0.0239949																									0.0236074	0.0202489
0.025527	0.0261437																									0.0236074	0.0215112
0.025527	0.0261795																									0.0236074	0.0226683
0.025527	0.0260363																									0.0236074	0.0206697
0.025527	0.0229563																									0.0236074	0.0280329
0.025527	0.0268958																									0.0236074	0.0218794
0.025527	0.0234219																									0.0235666	0.0230891
0.025527	0.0212015																									0.0235666	0.0300315
0.0254862	0.0240307																									0.0235666	0.0210379
0.0254862	0.0234577																									0.0235666	0.0221949
0.0254862	0.0235651																									0.0235666	0.0200912
0.0254862	0.0233503																									0.0235666	0.00820477
0.0254862	0.0254633																									0.0235666	0.0196178
0.0254862	0.0242814																									0.0235666	0.0190919
0.0254862	0.0241023																									0.0235666	0.0289797
0.0254862	0.0242098																									0.0235666	0.0203541
0.0254862	0.0246754																									0.0235666	0.0212482
0.0254862	0.0247112																									0.0235257	0.0202489
0.0254862	0.0235293																									0.0235257	0.0195126
0.0254454	0.0244247																									0.0235257	0.021406
0.0254454	0.0239949																									0.0235257	0.0208275
0.0254454	0.0238158																									0.0235257	0.0207223
0.0254454	0.0251051																									0.0235257	0.0188289
0.0254454	0.0251767																									0.0235257	0.00825736
0.0254454	0.0228131																									0.0235257	0.0218794
0.0254454	0.0127853																									0.0234849	0.0120442
0.0254454	0.0242814																									0.0234849	0.0285589
0.0254454	0.0243172																									0.0234849	0.0238254
0.0254454	0.0250335																									0.0234849	0.0270337
0.0254454	0.0255707																									0.0234849	0.0255084
0.0254045	0.0238517																									0.0234849	0.0241935
0.0254045	0.0227056																									0.0234849	0.0185133
0.0254045	0.0238517																									0.0234849	0.0185133
0.0254045	0.0244605																									0.0234849	0.0189341
0.0254045	0.0245321																									0.0234849	0.0188289
0.0254045	0.0273255																									0.023444	0.0195652
0.0254045	0.0261437																									0.023444	0.0237202
0.0254045	0.0233861																									0.023444	0.0260344
0.0254045	0.0236726																									0.023444	0.0211956
0.0254045	0.0241023																									0.023444	0.0247195
0.0254045	0.0229563																									0.023444	0.0199334
0.0254045	0.0228489																									0.023444	0.0205119
0.0254045	0.0234219																									0.023444	0.0206697
0.0254045	0.0221326																									0.023444	0.0209327
0.0253637	0.0222759																									0.023444	0.017777
0.0253637	0.0252484																									0.023444	0.0234046
0.0253637	0.0237084																									0.023444	0.0241935
0.0253637	0.0222042																									0.023444	0.023878
0.0253637	0.0247112																									0.0234032	0.0187763
0.0253637	0.0234577																									0.0234032	0.0259292
0.0253637	0.0273972																									0.0234032	0.023615
0.0253637	0.0242098																									0.0234032	0.0182503
0.0253637	0.0246037																									0.0234032	0.0196178
0.0253637	0.0240307																									0.0234032	0.0238254
0.0253637	0.0240307																									0.0233623	0.0196178
0.0253637	0.0229921																									0.0233623	0.0259818
0.0253637	0.0233145																									0.0233623	0.0107293
0.0253637	0.0227414																									0.0233623	0.0206697
0.0253637	0.0257856																									0.0233623	0.0231942
0.0253228	0.0232786																									0.0233623	0.0232468
0.0253228	0.0243172																									0.0233623	0.0178822
0.0253228	0.0228489																									0.0233623	0.0182503
0.0253228	0.0239949																									0.0233215	0.0203541
0.0253228	0.0244247																									0.0233215	0.0206171
0.0253228	0.0240307																									0.0233215	0.0251928
0.0253228	0.0218103																									0.0233215	0.0196704
0.0253228	0.0231712																									0.0233215	0.0217742
0.0253228	0.0222759																									0.0233215	0.0199334
0.0253228	0.023207																									0.0232807	0.0214586
0.0253228	0.0237442																									0.0232807	0.0211431
0.025282	0.021488																									0.0232807	0.0229839
0.025282	0.0243172																									0.0232807	0.019986
0.025282	0.0213447																									0.0232807	0.0261395
0.025282	0.0235651																									0.0232807	0.00909887
0.025282	0.022061																									0.0232807	0.0266129
0.025282	0.0235293																									0.0232807	0.0194074
0.025282	0.02378																									0.0232398	0.0216164
0.025282	0.02378																									0.0232398	0.0186711
0.025282	0.0272897																									0.0232398	0.0218794
0.025282	0.0226698																									0.0232398	0.0212482
0.025282	0.0236726																									0.0232398	0.0196178
0.025282	0.0234577																									0.0232398	0.0184081
0.025282	0.0225266																									0.0232398	0.0257714
0.0252411	0.0254991																									0.023199	0.0229839
0.0252411	0.0219536																									0.023199	0.0223527
0.0252411	0.0233861																									0.023199	0.0203015
0.0252411	0.0242098																									0.023199	0.0226683
0.0252411	0.0248186																									0.0231581	0.0206171
0.0252411	0.0260721																									0.0231581	0.0209853
0.0252411	0.0248544																									0.0231581	0.0185659
0.0252411	0.0228489																									0.0231581	0.0211431
0.0252411	0.0231354																									0.0231581	0.023615
0.0252411	0.0231354																									0.0231581	0.0222475
0.0252411	0.0225982																									0.0231581	0.0213008
0.0252411	0.0259646																									0.0231581	0.0261395
0.0252411	0.0207717																									0.0231581	0.0168303
0.0252411	0.0229921																									0.0231581	0.0169355
0.0252411	0.0251051																									0.0231581	0.0234572
0.0252003	0.0257856																									0.0231173	0.0241935
0.0252003	0.0229205																									0.0231173	0.0228787
0.0252003	0.0256065																									0.0231173	0.017514
0.0252003	0.0233503																									0.0231173	0.0195126
0.0252003	0.0242098																									0.0231173	0.0225105
0.0252003	0.02378																									0.0231173	0.0200386
0.0252003	0.0231354																									0.0231173	0.0207223
0.0252003	0.0231354																									0.0231173	0.021669
0.0252003	0.0226698																									0.0231173	0.0203541
0.0252003	0.0239591																									0.0231173	0.0227209
0.0252003	0.0240665																									0.0230764	0.0214586
0.0252003	0.0221684																									0.0230764	0.0187237
0.0252003	0.021667																									0.0230764	0.0228787
0.0251595	0.0241382																									0.0230764	0.0195652
0.0251595	0.024174																									0.0230764	0.0209327
0.0251595	0.0239233																									0.0230356	0.0185659
0.0251595	0.0239233																									0.0230356	0.0228261
0.0251595	0.0235651																									0.0230356	0.0189341
0.0251595	0.0232428																									0.0230356	0.0246669
0.0251595	0.0237442																									0.0230356	0.0185133
0.0251595	0.0248544																									0.0229948	0.0206171
0.0251595	0.0231712																									0.0229948	0.0193022
0.0251595	0.0236368																									0.0229948	0.0184081
0.0251186	0.0270032																									0.0229948	0.0270337
0.0251186	0.0239949																									0.0229539	0.0208275
0.0251186	0.0241382																									0.0229539	0.019723
0.0251186	0.0234219																									0.0229539	0.0224579
0.0251186	0.0246395																									0.0229539	0.0227735
0.0251186	0.0229205																									0.0229539	0.0223001
0.0251186	0.0226698																									0.0229539	0.0205645
0.0251186	0.02378																									0.0229539	0.0230365
0.0251186	0.0221326																									0.0229539	0.0190393
0.0251186	0.0232786																									0.0229131	0.0227735
0.0251186	0.0234577																									0.0229131	0.0228261
0.0251186	0.024747																									0.0229131	0.01946
0.0251186	0.0242098																									0.0229131	0.0212482
0.0251186	0.0247828																									0.0229131	0.0207749
0.0251186	0.0233503																									0.0228722	0.0249299
0.0251186	0.0232428																									0.0228722	0.0239832
0.0250778	0.017656																									0.0228722	0.0193022
0.0250778	0.0228847																									0.0228722	0.0205119
0.0250778	0.0256065																									0.0228722	0.0247721
0.0250778	0.0240307																									0.0228722	0.0190393
0.0250778	0.0246754																									0.0228314	0.0227735
0.0250778	0.0235293																									0.0228314	0.017777
0.0250778	0.0236368																									0.0228314	0.01946
0.0250778	0.0222042																									0.0228314	0.0238254
0.0250778	0.0238875																									0.0228314	0.021406
0.0250778	0.0251767																									0.0228314	0.0244565
0.0250778	0.0237084																									0.0228314	0.0247721
0.0250778	0.0224191																									0.0228314	0.0146739
0.0250778	0.0225982																									0.0228314	0.0330294
0.0250778	0.0247112																									0.0228314	0.0189867
0.0250369	0.0233861																									0.0227905	0.0239832
0.0250369	0.024747																									0.0227905	0.019197
0.0250369	0.021667																									0.0227905	0.0218794
0.0250369	0.0231712																									0.0227905	0.0248247
0.0250369	0.0242456																									0.0227905	0.0196178
0.0250369	0.0276121																									0.0227905	0.0191445
0.0250369	0.0238158																									0.0227905	0.0209327
0.0250369	0.0234935																									0.0227905	0.0221423
0.0249961	0.0226698																									0.0227905	0.0146213
0.0249961	0.0230638																									0.0227905	0.0244565
0.0249961	0.02378																									0.0227905	0.0156732
0.0249961	0.0188378																									0.0227497	0.0237202
0.0249961	0.0223117																									0.0227497	0.0229839
0.0249961	0.0241382																									0.0227497	0.0225631
0.0249961	0.0243172																									0.0227497	0.0195126
0.0249961	0.0231354																									0.0227497	0.0196704
0.0249961	0.0238158																									0.0227497	0.0197756
0.0249961	0.0219177																									0.0227497	0.0226157
0.0249552	0.0239591																									0.0227497	0.0203015
0.0249552	0.0229921																									0.0227497	0.0258766
0.0249552	0.0236726																									0.0227497	0.0174088
0.0249552	0.0239233																									0.0227497	0.0203015
0.0249552	0.0236726																									0.0227089	0.0214586
0.0249552	0.0235651																									0.0227089	0.0179874
0.0249552	0.0218461																									0.0227089	0.0175666
0.0249552	0.0233861																									0.0227089	0.0245091
0.0249552	0.023601																									0.0227089	0.0139376
0.0249552	0.02378																									0.0227089	0.0168303
0.0249552	0.0225266																									0.0227089	0.0176192
0.0249552	0.0262153																									0.0227089	0.0212482
0.0249552	0.0245321																									0.022668	0.0257714
0.0249552	0.0221684																									0.022668	0.0281381
0.0249552	0.0228131																									0.0226272	0.0179348
0.0249552	0.0244605																									0.0226272	0.0159362
0.0249552	0.0222042																									0.0226272	0.0271388
0.0249144	0.0218819																									0.0226272	0.0213008
0.0249144	0.0196973																									0.0226272	0.019986
0.0249144	0.0238517																									0.0225863	0.0189867
0.0249144	0.0228489																									0.0225863	0.0200386
0.0249144	0.0239949																									0.0225863	0.0190393
0.0249144	0.0232786																									0.0225863	0.0204067
0.0249144	0.0235293																									0.0225863	0.0209327
0.0249144	0.02378																									0.0225863	0.0213008
0.0249144	0.0228131																									0.0225863	0.0207223
0.0249144	0.0227414																									0.0225455	0.0174088
0.0249144	0.0237084																									0.0225455	0.0219846
0.0249144	0.0242098																									0.0225455	0.0201963
0.0249144	0.0234577																									0.0225455	0.0174614
0.0249144	0.0219894																									0.0225455	0.0199334
0.0249144	0.0201629																									0.0225455	0.0207223
0.0249144	0.0223833																									0.0225455	0.0186711
0.0248735	0.022634																									0.0225455	0.0241409
0.0248735	0.0232428																									0.0225455	0.0205645
0.0248735	0.0249261																									0.0225046	0.0225631
0.0248735	0.0229563																									0.0225046	0.023352
0.0248735	0.0224191																									0.0225046	0.0187237
0.0248735	0.0225982																									0.0225046	0.019197
0.0248735	0.0234935																									0.0225046	0.0180926
0.0248735	0.0220968																									0.0225046	0.0185659
0.0248735	0.0227773																									0.0225046	0.0211956
0.0248735	0.0237084																									0.0225046	0.0298212
0.0248735	0.0234935																									0.0224638	0.0215638
0.0248735	0.0169755																									0.0224638	0.0183029
0.0248327	0.0233145																									0.0224638	0.0218268
0.0248327	0.0230638																									0.0224638	0.0218268
0.0248327	0.0234577																									0.022423	0.0171985
0.0248327	0.0238517																									0.022423	0.0199334
0.0248327	0.023207																									0.022423	0.0192496
0.0248327	0.0234219																									0.022423	0.0205645
0.0248327	0.0237084																									0.022423	0.0180926
0.0248327	0.0218819																									0.022423	0.0268233
0.0248327	0.0238517																									0.0223821	0.0256662
0.0248327	0.0252126																									0.0223821	0.0244565
0.0248327	0.0265377																									0.0223821	0.0231942
0.0248327	0.0221326																									0.0223821	0.0198808
0.0248327	0.0234219																									0.0223821	0.0276122
0.0247919	0.0234219																									0.0223821	0.0203541
0.0247919	0.0225624																									0.0223821	0.0249825
0.0247919	0.0276837																									0.0223821	0.0284011
0.0247919	0.0225266																									0.0223413	0.0201438
0.0247919	0.023601																									0.0223413	0.0192496
0.0247919	0.0222401																									0.0223413	0.0246143
0.0247919	0.0201271																									0.0223413	0.0209853
0.0247919	0.0236726																									0.0223413	0.0240358
0.0247919	0.0242456																									0.0223413	0.0214586
0.0247919	0.0228847																									0.0223413	0.0229839
0.0247919	0.0223833																									0.0223413	0.0272966
0.0247919	0.0236368																									0.0223413	0.0211956
0.0247919	0.0235293																									0.0223413	0.0184081
0.0247919	0.0230638																									0.0223004	0.0192496
0.024751	0.0233503																									0.0223004	0.0218268
0.024751	0.0239949																									0.0223004	0.0166725
0.024751	0.0237084																									0.0223004	0.0217742
0.024751	0.0266451																									0.0223004	0.0219846
0.024751	0.0232428																									0.0223004	0.0176192
0.024751	0.0230638																									0.0223004	0.0220372
0.024751	0.0247828																									0.0223004	0.0216164
0.024751	0.0241382																									0.0223004	0.0205645
0.024751	0.0247828																									0.0222596	0.0208801
0.024751	0.0225266																									0.0222187	0.0208801
0.024751	0.0238158																									0.0222187	0.0207749
0.024751	0.0235651																									0.0222187	0.0188815
0.024751	0.0226698																									0.0222187	0.0201438
0.024751	0.0227056																									0.0222187	0.021669
0.024751	0.0231712																									0.0221779	0.0201438
0.024751	0.0195899																									0.0221779	0.0188815
0.024751	0.0237084																									0.0221779	0.0205645
0.0247102	0.0277553																									0.0221779	0.0221423
0.0247102	0.0191243																									0.0221779	0.0235098
0.0247102	0.0223475																									0.0221779	0.0214586
0.0247102	0.0222401																									0.0221779	0.021669
0.0247102	0.0230638																									0.0221779	0.0207223
0.0247102	0.0229563																									0.0221371	0.0225631
0.0247102	0.024353																									0.0221371	0.0284537
0.0247102	0.0230996																									0.0221371	0.0200912
0.0247102	0.0231354																									0.0221371	0.0174614
0.0247102	0.0230279																									0.0221371	0.0227209
0.0247102	0.0217387																									0.0220962	0.0207749
0.0247102	0.0231712																									0.0220962	0.0217216
0.0247102	0.0221684																									0.0220962	0.0146213
0.0247102	0.0239591																									0.0220962	0.0181977
0.0247102	0.0217745																									0.0220962	0.0206697
0.0246693	0.0233145																									0.0220962	0.015831
0.0246693	0.023207																									0.0220962	0.0201963
0.0246693	0.02378																									0.0220554	0.0199334
0.0246693	0.0274688																									0.0220554	0.0193022
0.0246693	0.0236726																									0.0220554	0.0263499
0.0246693	0.0228131																									0.0220554	0.0213008
0.0246693	0.0242456																									0.0220554	0.0229313
0.0246693	0.0222042																									0.0220554	0.0213534
0.0246693	0.0228131																									0.0220145	0.0145687
0.0246693	0.0240307																									0.0220145	0.0148843
0.0246693	0.0214164																									0.0220145	0.0174614
0.0246693	0.0232786																									0.0220145	0.0203541
0.0246693	0.0227773																									0.0220145	0.0229313
0.0246693	0.0237084																									0.0220145	0.01804
0.0246693	0.0238875																									0.0220145	0.0211431
0.0246285	0.0238158																									0.0220145	0.0182503
0.0246285	0.0212731																									0.0219737	0.0121494
0.0246285	0.0227056																									0.0219737	0.0206171
0.0246285	0.0234935																									0.0219737	0.0189341
0.0246285	0.0236368																									0.0219737	0.0207749
0.0246285	0.0190885																									0.0219328	0.0217742
0.0246285	0.0229205																									0.0219328	0.0204067
0.0246285	0.0225266																									0.0219328	0.0225105
0.0246285	0.0224191																									0.0219328	0.021932
0.0246285	0.0240665																									0.0219328	0.01804
0.0246285	0.0235293																									0.0219328	0.0250876
0.0246285	0.0228847																									0.021892	0.0219846
0.0245876	0.0235651																									0.021892	0.0228787
0.0245876	0.024747																									0.021892	0.0232468
0.0245876	0.018981																									0.021892	0.0189341
0.0245876	0.0213089																									0.021892	0.0192496
0.0245876	0.0232428																									0.021892	0.0205645
0.0245876	0.0229205																									0.0218511	0.0164095
0.0245876	0.0220968																									0.0218511	0.0241935
0.0245876	0.0223117																									0.0218511	0.0211431
0.0245468	0.0223833																									0.0218511	0.0195652
0.0245468	0.0233145																									0.0218511	0.0225631
0.0245468	0.0224191																									0.0218511	0.019197
0.0245468	0.0159727																									0.0218511	0.0210379
0.0245468	0.0217387																									0.0218511	0.0200912
0.0245468	0.0215238																									0.0218511	0.0216164
0.0245468	0.0238158																									0.0218103	0.0168303
0.0245468	0.0237442																									0.0218103	0.0193548
0.0245468	0.0234935																									0.0218103	0.0240358
0.024506	0.0221684																									0.0218103	0.019723
0.024506	0.0233145																									0.0218103	0.0217742
0.024506	0.0222401																									0.0218103	0.0194074
0.024506	0.02378																									0.0217695	0.0203541
0.024506	0.0229205																									0.0217695	0.0223527
0.024506	0.0212373																									0.0217695	0.0195652
0.024506	0.026287																									0.0217695	0.0218794
0.024506	0.0241023																									0.0217695	0.0180926
0.024506	0.0233145																									0.0217695	0.0184607
0.024506	0.0213805																									0.0217695	0.0163569
0.0244651	0.0241382																									0.0217695	0.0225105
0.0244651	0.0240307																									0.0217695	0.0232994
0.0244651	0.0246754																									0.0217695	0.0230891
0.0244651	0.0244605																									0.0217286	0.0201438
0.0244651	0.0208075																									0.0217286	0.0163569
0.0244651	0.0233503																									0.0217286	0.0248247
0.0244651	0.0209866																									0.0217286	0.0249825
0.0244651	0.0226698																									0.0216878	0.0208275
0.0244651	0.0231354																									0.0216878	0.0241409
0.0244651	0.0236368																									0.0216878	0.0174614
0.0244651	0.0222042																									0.0216878	0.0209853
0.0244651	0.0229921																									0.0216469	0.0237728
0.0244651	0.0229563																									0.0216469	0.0195126
0.0244243	0.0233503																									0.0216469	0.0183029
0.0244243	0.0237442																									0.0216469	0.025298
0.0244243	0.0221684																									0.0216469	0.0231942
0.0244243	0.0231712																									0.0216469	0.0225631
0.0244243	0.021667																									0.0216469	0.0227209
0.0244243	0.0230279																									0.0216469	0.0164095
0.0244243	0.0228489																									0.0216061	0.0190919
0.0244243	0.0233145																									0.0216061	0.01946
0.0244243	0.0224908																									0.0216061	0.0211956
0.0244243	0.0218461																									0.0216061	0.0238254
0.0244243	0.0234935																									0.0216061	0.0190393
0.0244243	0.024174																									0.0216061	0.0162517
0.0244243	0.0245321																									0.0216061	0.0231416
0.0243834	0.0219894																									0.0215652	0.0188815
0.0243834	0.023207																									0.0215652	0.0220898
0.0243834	0.0240665																									0.0215652	0.0220372
0.0243834	0.0224549																									0.0215652	0.0237202
0.0243834	0.0251767																									0.0215652	0.0211956
0.0243834	0.026287																									0.0215652	0.0200912
0.0243834	0.0225624																									0.0215652	0.0211956
0.0243834	0.0215238																									0.0215652	0.0217216
0.0243834	0.0227773																									0.0215244	0.0182503
0.0243834	0.0230279																									0.0215244	0.0190393
0.0243834	0.0224908																									0.0215244	0.0259292
0.0243834	0.0244247																									0.0215244	0.0186185
0.0243834	0.0225266																									0.0215244	0.0189867
0.0243426	0.0225982																									0.0215244	0.0207749
0.0243426	0.0231712																									0.0215244	0.0193548
0.0243426	0.023601																									0.0214836	0.0230891
0.0243426	0.0220968																									0.0214836	0.0248247
0.0243426	0.0249977																									0.0214427	0.019986
0.0243426	0.0239949																									0.0214427	0.0208801
0.0243426	0.0239949																									0.0214427	0.0190919
0.0243426	0.0218819																									0.0214427	0.0217742
0.0243426	0.0237084																									0.0214427	0.015305
0.0243426	0.0211657																									0.0214427	0.0192496
0.0243426	0.0224549																									0.0214427	0.0204593
0.0243426	0.0241023																									0.0214427	0.0205645
0.0243426	0.022634																									0.0214427	0.0228787
0.0243426	0.0242814																									0.0214019	0.0147791
0.0243426	0.0221326																									0.0214019	0.0174088
0.0243426	0.0223833																									0.0214019	0.0194074
0.0243426	0.021488																									0.0214019	0.0210379
0.0243426	0.0228847																									0.021361	0.0210905
0.0243426	0.0220968																									0.021361	0.0192496
0.0243426	0.0228131																									0.021361	0.0222475
0.0243017	0.0213805																									0.021361	0.0185133
0.0243017	0.0250335																									0.021361	0.0214586
0.0243017	0.0219177																									0.0213202	0.0224053
0.0243017	0.0190885																									0.0213202	0.0222475
0.0243017	0.0219177																									0.0213202	0.0235098
0.0243017	0.0231354																									0.0213202	0.0157784
0.0243017	0.0223117																									0.0213202	0.0195126
0.0243017	0.0233861																									0.0213202	0.0196178
0.0243017	0.0232786																									0.0213202	0.0152524
0.0243017	0.0246395																									0.0212793	0.0249825
0.0243017	0.0260721																									0.0212793	0.025561
0.0243017	0.0254274																									0.0212793	0.0147791
0.0243017	0.0245321																									0.0212385	0.0191445
0.0243017	0.0235651																									0.0212385	0.0208275
0.0243017	0.0224908																									0.0212385	0.0200912
0.0243017	0.0223117																									0.0212385	0.023352
0.0243017	0.0226698																									0.0211977	0.00925666
0.0243017	0.0232786																									0.0211977	0.0171459
0.0243017	0.0218461																									0.0211977	0.0170407
0.0243017	0.0220252																									0.0211977	0.0207223
0.0242609	0.0221326																									0.0211977	0.0211431
0.0242609	0.0256065																									0.0211977	0.0174088
0.0242609	0.0203778																									0.0211977	0.0224579
0.0242609	0.0246395																									0.0211977	0.0200912
0.0242609	0.0224908																									0.0211568	0.0253506
0.0242609	0.0236368																									0.0211568	0.0224053
0.0242609	0.0259646																									0.0211568	0.0189867
0.0242609	0.0213089																									0.0211568	0.0142006
0.0242609	0.0234935																									0.0211568	0.0204593
0.0242609	0.0242456																									0.0211568	0.0182503
0.0242609	0.0228131																									0.0211568	0.0189341
0.0242609	0.0225266																									0.0211568	0.0248247
0.0242609	0.019375																									0.021116	0.0200912
0.0242201	0.0229563																									0.021116	0.0192496
0.0242201	0.0137881																									0.021116	0.0231942
0.0242201	0.0224191																									0.0210751	0.0203541
0.0242201	0.0239949																									0.0210751	0.0229313
0.0242201	0.0180499																									0.0210751	0.0161466
0.0242201	0.0227414																									0.0210751	0.0199334
0.0242201	0.0195899																									0.0210751	0.0237202
0.0242201	0.0221326																									0.0210343	0.0184081
0.0242201	0.0224908																									0.0210343	0.0183029
0.0242201	0.0228489																									0.0210343	0.0161992
0.0242201	0.0244247																									0.0209934	0.0205119
0.0242201	0.0214522																									0.0209934	0.0261921
0.0242201	0.0220968																									0.0209934	0.0196178
0.0241792	0.0220252																									0.0209526	0.0209853
0.0241792	0.0286865																									0.0209526	0.0207749
0.0241792	0.0218103																									0.0209526	0.0158836
0.0241792	0.0223833																									0.0209526	0.0188289
0.0241792	0.0226698																									0.0209526	0.0202489
0.0241792	0.0257856																									0.0209526	0.017514
0.0241792	0.0221326																									0.0209118	0.0186711
0.0241792	0.0245679																									0.0209118	0.0191445
0.0241792	0.0220968																									0.0209118	0.0206171
0.0241792	0.0230279																									0.0209118	0.0240884
0.0241792	0.0236726																									0.0208709	0.0185133
0.0241792	0.0225266																									0.0208709	0.0228261
0.0241792	0.0197689																									0.0208709	0.0210379
0.0241792	0.0224549																									0.0208709	0.0178822
0.0241792	0.021094																									0.0208301	0.0188289
0.0241792	0.0212015																									0.0208301	0.0219846
0.0241384	0.0190885																									0.0208301	0.0240358
0.0241384	0.0227414																									0.0208301	0.0161466
0.0241384	0.0221326																									0.0208301	0.0208275
0.0241384	0.0234577																									0.0207892	0.0215112
0.0241384	0.0228489																									0.0207892	0.0157258
0.0241384	0.0221684																									0.0207892	0.0176718
0.0241384	0.0239949																									0.0207892	0.0204593
0.0241384	0.0227773																									0.0207892	0.0201438
0.0241384	0.0224908																									0.0207892	0.0217742
0.0241384	0.0226698																									0.0207484	0.0240884
0.0240975	0.0215596																									0.0207484	0.013359
0.0240975	0.0222042																									0.0207075	0.0257188
0.0240975	0.021094																									0.0207075	0.0205645
0.0240975	0.0217029																									0.0207075	0.0218268
0.0240975	0.0228489																									0.0207075	0.019723
0.0240975	0.0222042																									0.0207075	0.0170933
0.0240975	0.0223833																									0.0206667	0.01946
0.0240975	0.0221326																									0.0206667	0.0190393
0.0240975	0.0215954																									0.0206667	0.0219846
0.0240975	0.0242098																									0.0206667	0.0176192
0.0240567	0.0230638																									0.0206667	0.0240358
0.0240567	0.0222759																									0.0206667	0.0256662
0.0240567	0.0238517																									0.0206258	0.021669
0.0240567	0.0223475																									0.0206258	0.0161466
0.0240567	0.0245679																									0.0206258	0.0177244
0.0240567	0.0230279																									0.0206258	0.0199334
0.0240567	0.022061																									0.020585	0.01946
0.0240567	0.022061																									0.020585	0.0166725
0.0240567	0.0228847																									0.020585	0.0224053
0.0240567	0.023207																									0.020585	0.0227735
0.0240567	0.0219536																									0.020585	0.015305
0.0240567	0.022061																									0.0205442	0.0181977
0.0240567	0.0224908																									0.0205442	0.0203015
0.0240567	0.0227414																									0.0205442	0.0219846
0.0240567	0.0227414																									0.0205442	0.0212482
0.0240567	0.0228489																									0.0205442	0.0170933
0.0240158	0.0210582																									0.0205033	0.0230891
0.0240158	0.0235651																									0.0205033	0.0187763
[truncated: 1,759 more rows]
[truncated: 12 more columns]
