# Supplementary material for: RhizoBindingSites, a Database of DNA-Binding Motifs in Nitrogen-Fixing Bacteria Inferred Using a Footprint Discovery Approach
Source: Front Microbiol. 2020 Nov 5;11:567471. doi: 10.3389/fmicb.2020.567471 (PMC7674921; doi:10.3389/fmicb.2020.567471)
Supplement: Supplementary file 7 [file Table_7.XLSX]

## Sheet: Hoja1
Supplementary Table 7. Comparison of Genomic Coverture from R. etli CFN42 at range Pvalue 1.0e-6 to lowest p-values.
CFN42	MIM1																									CFN42	Viciae 3841											CFN42	Meliloti 1021
0.0697281	0.0520415																									0.0697281	0.0604189											0.0665974	0.0591722
0.0665974	0.0550439																									0.0665974	0.0719096											0.0651744	0.0089815
0.0651744	0.0545435																									0.0651744	0.0441095											0.0594823	0.0364543
0.0643206	0.0547937																									0.0614745	0.0492989											0.0557824	0.0351335
0.0614745	0.0630503																									0.0603361	0.0548589											0.0557824	0.0427942
0.0603361	0.0530423																									0.0594823	0.0385495											0.0557824	0.0269445
0.0594823	0.0527921																									0.0591977	0.0504109											0.0543594	0.0544173
0.0591977	0.0517913																									0.0583439	0.0515229											0.0535056	0.0393601
0.0591977	0.0525419																									0.0577747	0.0448509											0.0529364	0.0340769
0.0589131	0.0492893																									0.0560671	0.0463335											0.0526518	0.0575873
0.0583439	0.0560447																									0.0560671	0.0292828											0.0523672	0.0380393
0.0583439	0.0457865																									0.0557824	0.0389202											0.0515134	0.0372468
0.0577747	0.0525419																									0.0557824	0.0541176											0.0480981	0.0446433
0.0574901	0.0480383																									0.0557824	0.0556002											0.0480981	0.0401526
0.0560671	0.0507905																									0.0557824	0.0392908											0.0478135	0.0451717
0.0560671	0.0517913																									0.0557824	0.0311361											0.0472443	0.0361902
0.0557824	0.0490391																									0.0554978	0.0348428											0.0463905	0.0412092
0.0557824	0.0492893																									0.0552132	0.0607896											0.0463905	0.0414734
0.0557824	0.0485387																									0.0543594	0.0418855											0.0461059	0.0433225
0.0557824	0.0572957																									0.0543594	0.0437389											0.0458213	0.0361902
0.0557824	0.0507905																									0.0540748	0.0348428											0.0458213	0.0324919
0.0554978	0.0495395																									0.0535056	0.0333601											0.0458213	0.0369826
0.0552132	0.0492893																									0.053221	0.0541176											0.0449675	0.0232462
0.0552132	0.0527921																									0.0529364	0.0429975											0.0449675	0.0401526
0.0543594	0.0462869																									0.0529364	0.0511522											0.0446829	0.0401526
0.0543594	0.0457865																									0.0526518	0.0459629											0.0446829	0.0422659
0.0540748	0.0497897																									0.0526518	0.0607896											0.0443983	0.0372468
0.0537902	0.0497897																									0.0523672	0.0448509											0.0438291	0.0293219
0.0537902	0.0520415																									0.0523672	0.0548589											0.0438291	0.0280011
0.0535056	0.0497897			0.782897	0.884815																					0.0520826	0.0296535											0.0435445	0.0301144
0.053221	0.0477881																									0.051798	0.0556002											0.0432599	0.0340769
0.0529364	0.0510407			0.373896	0.61147																					0.0515134	0.0307655											0.0432599	0.0388318
0.0529364	0.0490391																									0.0512288	0.0363255											0.0429753	0.0623422
0.0526518	0.0487889			0.263557	0.513378																					0.0509442	0.0289121											0.0429753	0.024567
0.0526518	0.0505403																									0.050375	0.0378082											0.0426906	0.0280011
0.0523672	0.0467873			0.262119	0.511976																					0.050375	0.0329895											0.0421214	0.0306428
0.0523672	0.0417833																									0.0500904	0.0422562											0.0418368	0.0335485
0.0520826	0.0465371																									0.0495212	0.0292828											0.0418368	0.0472849
0.0520826	0.0460367			0.112751	0.335784																					0.0495212	0.0322481											0.0418368	0.0327561
0.0520826	0.0390311																									0.0492365	0.0307655											0.0418368	0.0433225
0.051798	0.0537929			0.18663	0.432007																					0.0486673	0.0448509											0.0418368	0.0272087
0.0515134	0.0435347																									0.0483827	0.0355842											0.0415522	0.0311711
0.0512288	0.0392813			0.128404	0.358336																					0.0480981	0.0500402											0.0415522	0.04253
0.0509442	0.0547937																									0.0480981	0.0392908											0.0412676	0.0282653
0.050375	0.0405323																									0.0480981	0.0633843											0.0412676	0.0243029
0.050375	0.0492893			0.251322	0.50132																					0.0480981	0.0578243											0.0412676	0.0348693
0.0500904	0.0467873																									0.0478135	0.0429975											0.0412676	0.0338127
0.0498058	0.0477881			0.368923	0.60739																					0.0478135	0.0148267											0.0412676	0.0332844
0.0495212	0.0447857																									0.0478135	0.0648669											0.040983	0.0293219
0.0495212	0.0450359																									0.0472443	0.0470749											0.040983	0.0203405
0.0495212	0.0392813																									0.0466751	0.0344721											0.0406984	0.0438508
0.0492365	0.0470375																									0.0466751	0.0485575											0.0406984	0.0404167
0.0486673	0.0427841																									0.0463905	0.0385495											0.0406984	0.0285295
0.0486673	0.0205164																									0.0463905	0.0418855											0.0404138	0.0319636
0.0486673	0.0482885																									0.0463905	0.0418855											0.0404138	0.024567
0.0483827	0.0447857																									0.0461059	0.0329895											0.0404138	0.0369826
0.0480981	0.0427841																									0.0461059	0.0318775											0.0404138	0.0327561
0.0480981	0.0495395																									0.0458213	0.0322481											0.0404138	0.0472849
0.0480981	0.0482885																									0.0458213	0.0496695											0.0404138	0.0198121
0.0480981	0.0435347																									0.0458213	0.0581949											0.0401292	0.0470208
0.0478135	0.0325259																									0.0455367	0.0518936											0.0401292	0.0298503
0.0478135	0.0380303																									0.0455367	0.0214988											0.0401292	0.0433225
0.0478135	0.0465371																									0.0455367	0.0352135											0.0401292	0.0219254
0.0472443	0.0507905																									0.0452521	0.0252054											0.0398446	0.0327561
0.0472443	0.0410327																									0.0452521	0.0674616											0.0398446	0.0224537
0.0466751	0.0382805																									0.0449675	0.0470749											0.0398446	0.0385676
0.0466751	0.0447857																									0.0449675	0.0426269											0.03956	0.0290578
0.0463905	0.0415331																									0.0449675	0.0337308											0.03956	0.0153214
0.0463905	0.0390311																									0.0449675	0.0211281											0.03956	0.0237746
0.0463905	0.0427841																									0.0446829	0.0303948											0.0392754	0.0364543
0.0461059	0.0382805																									0.0446829	0.0318775											0.0389908	0.0409451
0.0461059	0.0435347																									0.0443983	0.0537469											0.0387062	0.0266803
0.0458213	0.0397817																									0.0441137	0.0578243											0.0387062	0.0319636
0.0458213	0.0392813																									0.0441137	0.0252054											0.0387062	0.0607572
0.0458213	0.0422837																									0.0441137	0.0541176											0.0384216	0.0240387
0.0455367	0.0407825																									0.0438291	0.0244641											0.0384216	0.0353977
0.0455367	0.0397817																									0.0438291	0.0422562											0.0384216	0.0483416
0.0455367	0.0405323																									0.0438291	0.0552296											0.0384216	0.0361902
0.0455367	0.0367793																									0.0438291	0.0337308											0.0384216	0.0309069
0.0452521	0.0407825																									0.0435445	0.0329895											0.0384216	0.0216613
0.0452521	0.0430343																									0.0435445	0.0426269											0.0384216	0.0298503
0.0452521	0.0415331																									0.0435445	0.0285415											0.038137	0.0290578
0.0449675	0.0407825																									0.0432599	0.0263174											0.038137	0.0367185
0.0449675	0.0490391																									0.0432599	0.0474455											0.0378524	0.0280011
0.0449675	0.0442853																									0.0432599	0.0404028											0.0378524	0.0361902
0.0449675	0.0407825																									0.0432599	0.0396615											0.0378524	0.0248312
0.0446829	0.0425339																									0.0429753	0.0274295											0.0375678	0.0552098
0.0446829	0.0397817																									0.0429753	0.0504109											0.0375678	0.0256237
0.0446829	0.0420335																									0.0429753	0.0389202											0.0375678	0.0290578
0.0443983	0.0485387																									0.0429753	0.0341015											0.0369986	0.0224537
0.0441137	0.0390311																									0.0429753	0.0352135											0.036714	0.044115
0.0441137	0.0405323																									0.0429753	0.0322481											0.036714	0.0390959
0.0441137	0.0385307																									0.0426906	0.0203868											0.036714	0.0248312
0.0441137	0.0322757																									0.042406	0.0315068											0.036714	0.0253595
0.0438291	0.0392813																									0.0421214	0.0303948											0.036714	0.0396243
0.0438291	0.0382805																									0.0421214	0.0285415											0.0364294	0.035926
0.0438291	0.0397817																									0.0421214	0.0392908											0.0364294	0.0641913
0.0438291	0.0405323																									0.0421214	0.0441095											0.0361447	0.0293219
0.0435445	0.0447857																									0.0418368	0.0274295											0.0361447	0.0557381
0.0435445	0.0405323																									0.0418368	0.0392908											0.0358601	0.0203405
0.0435445	0.0387809																									0.0418368	0.0341015											0.0358601	0.0140006
0.0432599	0.0385307																									0.0418368	0.0404028											0.0355755	0.0306428
0.0432599	0.0400319																									0.0418368	0.0470749											0.0355755	0.0306428
0.0432599	0.0410327																									0.0418368	0.0233521											0.0355755	0.0243029
0.0432599	0.0412829																									0.0418368	0.0370668											0.0355755	0.0298503
0.0429753	0.0365291																									0.0418368	0.0252054											0.0355755	0.0390959
0.0429753	0.0392813																									0.0418368	0.0270588											0.0352909	0.017963
0.0429753	0.0425339																									0.0415522	0.0478162											0.0352909	0.0295861
0.0429753	0.0365291																									0.0415522	0.0274295											0.0352909	0.0338127
0.0429753	0.0415331																									0.0415522	0.0300241											0.0352909	0.0229821
0.0429753	0.0410327																									0.0415522	0.0289121											0.0352909	0.0557381
0.0426906	0.0312749																									0.0415522	0.0281708											0.0352909	0.0388318
0.0426906	0.0367793																									0.0412676	0.0315068											0.0352909	0.0388318
0.042406	0.0417833																									0.0412676	0.0240934											0.0350063	0.0184913
0.042406	0.0385307																									0.0412676	0.0441095											0.0350063	0.0216613
0.0421214	0.0427841																									0.0412676	0.0352135											0.0350063	0.0124156
0.0421214	0.0372797																									0.0412676	0.0355842											0.0350063	0.0280011
0.0421214	0.0397817																									0.0412676	0.0329895											0.0350063	0.037511
0.0421214	0.0360287																									0.0412676	0.0344721											0.0350063	0.0319636
0.0421214	0.0415331																									0.040983	0.0285415											0.0347217	0.0324919
0.0421214	0.0375299																									0.040983	0.0315068											0.0347217	0.0364543
0.0421214	0.0380303																									0.040983	0.0370668											0.0347217	0.0380393
0.0418368	0.0420335																									0.040983	0.0255761											0.0347217	0.0258878
0.0418368	0.0377801																									0.040983	0.0211281											0.0347217	0.0316994
0.0418368	0.0392813																									0.040983	0.0381788											0.0347217	0.0353977
0.0418368	0.0375299																									0.0406984	0.0278001											0.0347217	0.0243029
0.0418368	0.0380303																									0.0406984	0.0240934											0.0344371	0.0295861
0.0418368	0.0380303																									0.0406984	0.0174214											0.0344371	0.0351335
0.0418368	0.0440351																									0.0406984	0.0259468											0.0344371	0.0232462
0.0418368	0.0387809																									0.0406984	0.0374375											0.0344371	0.0282653
0.0418368	0.0357785																									0.0406984	0.0392908											0.0344371	0.0182272
0.0415522	0.0337769																									0.0406984	0.0259468											0.0344371	0.0377751
0.0415522	0.0442853																									0.0404138	0.0200161											0.0344371	0.0174347
0.0415522	0.0360287																									0.0404138	0.0307655											0.0344371	0.0491341
0.0415522	0.0392813																									0.0404138	0.0359548											0.0344371	0.0250954
0.0415522	0.0385307																									0.0404138	0.0322481											0.0341525	0.0274728
0.0415522	0.0422837																									0.0404138	0.0415148											0.0341525	0.0290578
0.0412676	0.0340271																									0.0404138	0.0263174											0.0341525	0.0353977
0.0412676	0.0417833																									0.0404138	0.0266881											0.0341525	0.0184913
0.0412676	0.0377801																									0.0404138	0.0266881											0.0341525	0.0287936
0.0412676	0.0390311																									0.0404138	0.0181627											0.0341525	0.0216613
0.0412676	0.0380303																									0.0404138	0.0500402											0.0338679	0.0293219
0.0412676	0.0310247																									0.0404138	0.0459629											0.0338679	0.04253
0.0412676	0.0377801																									0.0401292	0.0359548											0.0338679	0.0211329
0.0412676	0.0332765																									0.0401292	0.0278001											0.0338679	0.0266803
0.0412676	0.023769																									0.0401292	0.0274295											0.0338679	0.0224537
0.040983	0.0407825																									0.0401292	0.0559709											0.0335833	0.0346052
0.040983	0.0380303																									0.0401292	0.0318775											0.0335833	0.0406809
0.040983	0.0397817																									0.0401292	0.0370668											0.0335833	0.0298503
0.040983	0.0410327																									0.0401292	0.0255761											0.0335833	0.0208688
0.040983	0.0400319																									0.0401292	0.0400322											0.0335833	0.0208688
0.040983	0.0342773																									0.0398446	0.0444802											0.0335833	0.04253
0.040983	0.0440351																									0.0398446	0.0507816											0.0332987	0.0303786
0.040983	0.0375299																									0.0398446	0.0315068											0.0330141	0.0388318
0.0406984	0.0390311																									0.0398446	0.0433682											0.0330141	0.0303786
0.0406984	0.0372797																									0.0398446	0.0281708											0.0330141	0.0243029
0.0406984	0.0380303																									0.0398446	0.0329895											0.0327295	0.0340769
0.0406984	0.0347777																									0.0398446	0.0363255											0.0327295	0.0287936
0.0406984	0.0297737																									0.0398446	0.0326188											0.0327295	0.0198121
0.0406984	0.0347777																									0.03956	0.0392908											0.0327295	0.0427942
0.0406984	0.0342773																									0.03956	0.0407735											0.0324449	0.027737
0.0406984	0.0382805																									0.03956	0.0278001											0.0324449	0.0383034
0.0406984	0.0372797																									0.03956	0.0363255											0.0324449	0.026152
0.0404138	0.0275219																									0.03956	0.0270588											0.0324449	0.0258878
0.0404138	0.0332765																									0.03956	0.0214988											0.0324449	0.0176988
0.0404138	0.0322757																									0.03956	0.0233521											0.0321603	0.0377751
0.0404138	0.0355283																									0.03956	0.0192748											0.0321603	0.0330202
0.0404138	0.0365291																									0.03956	0.0396615											0.0321603	0.0256237
0.0404138	0.0360287																									0.03956	0.0240934											0.0321603	0.0248312
0.0404138	0.0432845																									0.03956	0.0381788											0.0321603	0.0219254
0.0404138	0.0325259																									0.0392754	0.0181627											0.0318757	0.024567
0.0404138	0.0352781																									0.0392754	0.0418855											0.0318757	0.0190196
0.0404138	0.0390311																									0.0392754	0.0359548											0.0318757	0.0219254
0.0404138	0.0362789																									0.0392754	0.0315068											0.0318757	0.0332844
0.0404138	0.0420335																									0.0392754	0.0452215											0.0318757	0.0116231
0.0404138	0.0385307																									0.0392754	0.0240934											0.0318757	0.0295861
0.0401292	0.0370295																									0.0392754	0.0422562											0.0315911	0.0295861
0.0401292	0.0407825																									0.0389908	0.0248348											0.0315911	0.0216613
0.0401292	0.0325259																									0.0389908	0.0259468											0.0315911	0.0155855
0.0401292	0.0242694																									0.0387062	0.0233521											0.0315911	0.0316994
0.0401292	0.0405323																									0.0387062	0.0129734											0.0315911	0.0285295
0.0401292	0.0362789																									0.0387062	0.0214988											0.0315911	0.0248312
0.0401292	0.0400319																									0.0387062	0.0240934											0.0315911	0.0266803
0.0401292	0.0375299																									0.0387062	0.0429975											0.0315911	0.0248312
0.0401292	0.0380303																									0.0384216	0.0352135											0.0315911	0.0171705
0.0398446	0.0312749																									0.0384216	0.0452215											0.0315911	0.0250954
0.0398446	0.0380303																									0.0384216	0.0255761											0.0315911	0.0298503
0.0398446	0.0365291																									0.0384216	0.0337308											0.0315911	0.0409451
0.0398446	0.0407825																									0.0384216	0.0355842											0.0315911	0.0414734
0.0398446	0.0387809																									0.0384216	0.0374375											0.0315911	0.0243029
0.0398446	0.0340271																									0.0384216	0.0218694											0.0315911	0.0221896
0.0398446	0.0345275																									0.0384216	0.0259468											0.0315911	0.0264162
0.0398446	0.0362789																									0.0384216	0.0289121											0.0315911	0.0269445
0.0398446	0.0352781																									0.038137	0.0326188											0.0313065	0.0282653
0.03956	0.02502																									0.038137	0.0348428											0.0313065	0.024567
0.03956	0.0337769																									0.038137	0.0348428											0.0313065	0.0184913
0.03956	0.0360287																									0.038137	0.0185334											0.0313065	0.0335485
0.03956	0.0357785																									0.038137	0.0255761											0.0313065	0.0240387
0.03956	0.0362789																									0.038137	0.0263174											0.0313065	0.0229821
0.03956	0.0400319																									0.0378524	0.0229814											0.0313065	0.0282653
0.03956	0.0370295																									0.0378524	0.0359548											0.0310219	0.0208688
0.03956	0.0347777																									0.0378524	0.0233521											0.0310219	0.0256237
0.03956	0.0302741																									0.0378524	0.0352135											0.0310219	0.0219254
0.03956	0.0467873																									0.0378524	0.0300241											0.0310219	0.0269445
0.03956	0.0370295																									0.0378524	0.0374375											0.0310219	0.0192838
0.03956	0.0322757																									0.0375678	0.0266881											0.0310219	0.0129439
0.03956	0.0387809																									0.0375678	0.0418855											0.0310219	0.0301144
0.0392754	0.0402821																									0.0375678	0.0303948											0.0310219	0.0272087
0.0392754	0.0362789																									0.0375678	0.0296535											0.0310219	0.0274728
0.0392754	0.0360287																									0.0375678	0.0218694											0.0307373	0.0221896
0.0392754	0.0310247																									0.0375678	0.0344721											0.0307373	0.0227179
0.0392754	0.0380303																									0.0372832	0.0200161											0.0307373	0.0314352
0.0392754	0.0342773																									0.0372832	0.0214988											0.0307373	0.0372468
0.0392754	0.0347777																									0.0372832	0.0177921											0.0307373	0.0266803
0.0392754	0.0347777																									0.0372832	0.0244641											0.0307373	0.0264162
0.0389908	0.0347777																									0.0372832	0.0281708											0.0307373	0.0287936
0.0389908	0.0325259																									0.0372832	0.0359548											0.0304527	0.0272087
0.0389908	0.0397817																									0.0372832	0.0433682											0.0304527	0.0285295
0.0389908	0.022518																									0.0372832	0.0370668											0.0304527	0.034341
0.0387062	0.0410327																									0.0372832	0.0196454											0.0304527	0.0192838
0.0387062	0.0332765																									0.0369986	0.0255761											0.0304527	0.0211329
0.0387062	0.0317753																									0.0369986	0.0363255											0.0304527	0.0166422
0.0387062	0.0330263																									0.0369986	0.0252054											0.0304527	0.0338127
0.0387062	0.0322757																									0.0369986	0.0237228											0.0304527	0.027737
0.0384216	0.0350279																									0.0369986	0.0307655											0.0304527	0.019548
0.0384216	0.0372797																									0.0369986	0.0255761											0.0304527	0.0229821
0.0384216	0.0357785																									0.036714	0.0166801											0.0304527	0.0224537
0.0384216	0.0285227																									0.036714	0.0177921											0.0301681	0.0253595
0.0384216	0.0357785																									0.036714	0.0237228											0.0301681	0.0398884
0.0384216	0.0400319																									0.036714	0.0574536											0.0301681	0.016378
0.0384216	0.0372797																									0.036714	0.0185334											0.0301681	0.0293219
0.0384216	0.0375299																									0.036714	0.0411442											0.0301681	0.0274728
0.0384216	0.0380303																									0.036714	0.0274295											0.0301681	0.0221896
0.0384216	0.0352781																									0.036714	0.0166801											0.0301681	0.0190196
0.0384216	0.0352781																									0.036714	0.0348428											0.0301681	0.0243029
0.038137	0.0337769																									0.0364294	0.0240934											0.0301681	0.0237746
0.038137	0.0352781																									0.0364294	0.0300241											0.0298835	0.0319636
0.038137	0.0357785																									0.0364294	0.0355842											0.0298835	0.0285295
0.038137	0.0330263																									0.0364294	0.0348428											0.0298835	0.0250954
0.038137	0.0392813																									0.0364294	0.0226108											0.0298835	0.0174347
0.038137	0.0325259																									0.0364294	0.0303948											0.0298835	0.0200763
0.0378524	0.0365291																									0.0364294	0.0396615											0.0298835	0.0330202
0.0378524	0.0322757																									0.0364294	0.0352135											0.0298835	0.027737
0.0378524	0.0365291																									0.0361447	0.0311361											0.0298835	0.0187555
0.0378524	0.0295235																									0.0361447	0.0307655											0.0298835	0.0224537
0.0378524	0.0330263																									0.0361447	0.0322481											0.0298835	0.0364543
0.0378524	0.0360287																									0.0361447	0.0300241											0.0295989	0.0282653
0.0378524	0.0375299																									0.0361447	0.0229814											0.0295989	0.0176988
0.0375678	0.0360287																									0.0361447	0.0311361											0.0295989	0.0176988
0.0375678	0.0310247																									0.0361447	0.0155681											0.0295989	0.0319636
0.0375678	0.0297737																									0.0361447	0.0244641											0.0295989	0.024567
0.0375678	0.0345275																									0.0361447	0.0200161											0.0295989	0.0364543
0.0375678	0.0385307																									0.0361447	0.0370668											0.0295989	0.0229821
0.0375678	0.0335267																									0.0361447	0.0307655											0.0295989	0.0137364
0.0375678	0.0315251																									0.0361447	0.0418855											0.0295989	0.0219254
0.0375678	0.0272717																									0.0361447	0.0315068											0.0295989	0.0285295
0.0372832	0.0275219																									0.0358601	0.0211281											0.0295989	0.0264162
0.0372832	0.0285227																									0.0358601	0.0192748											0.0293142	0.0319636
0.0372832	0.0375299																									0.0358601	0.0229814											0.0293142	0.0256237
0.0372832	0.0397817																									0.0358601	0.0248348											0.0293142	0.0243029
0.0372832	0.0352781																									0.0358601	0.0289121											0.0293142	0.0235104
0.0372832	0.0375299																									0.0358601	0.0133441											0.0293142	0.0301144
0.0372832	0.0352781																									0.0358601	0.0229814											0.0293142	0.0229821
0.0372832	0.0345275																									0.0358601	0.0296535											0.0293142	0.0266803
0.0372832	0.0370295																									0.0355755	0.0278001											0.0293142	0.0274728
0.0369986	0.0327761																									0.0355755	0.0348428											0.0293142	0.0293219
0.0369986	0.0327761																									0.0355755	0.0211281											0.0293142	0.0208688
0.0369986	0.0312749																									0.0355755	0.0207574											0.0290296	0.024567
0.0369986	0.0360287																									0.0355755	0.0248348											0.0290296	0.0287936
0.0369986	0.0372797																									0.0355755	0.0355842											0.0290296	0.0311711
0.0369986	0.0310247																									0.0355755	0.0366962											0.0290296	0.0290578
0.0369986	0.0337769																									0.0355755	0.0196454											0.0290296	0.027737
0.0369986	0.0332765																									0.0355755	0.0404028											0.0290296	0.017963
0.0369986	0.0290231																									0.0355755	0.0233521											0.0290296	0.0187555
0.0369986	0.0335267																									0.0355755	0.0333601											0.0290296	0.0192838
0.036714	0.0352781																									0.0355755	0.0248348											0.028745	0.0227179
0.036714	0.0320255																									0.0355755	0.0326188											0.028745	0.0248312
0.036714	0.0370295																									0.0352909	0.0151974											0.028745	0.0232462
0.036714	0.0327761																									0.0352909	0.0200161											0.028745	0.0171705
0.036714	0.0335267																									0.0352909	0.0266881											0.028745	0.0269445
0.036714	0.0340271																									0.0352909	0.0303948											0.0284604	0.0161139
0.036714	0.0235188																									0.0352909	0.0418855											0.0284604	0.0454358
0.036714	0.0337769																									0.0352909	0.0237228											0.0284604	0.0243029
0.036714	0.0180144																									0.0352909	0.0467042											0.0284604	0.052304
0.036714	0.0390311																									0.0352909	0.0259468											0.0284604	0.0319636
0.0364294	0.0427841																									0.0352909	0.0270588											0.0284604	0.0237746
0.0364294	0.0292733																									0.0350063	0.0222401											0.0284604	0.0290578
0.0364294	0.0362789																									0.0350063	0.0166801											0.0284604	0.0253595
0.0364294	0.0275219																									0.0350063	0.0392908											0.0284604	0.0240387
0.0364294	0.0320255																									0.0350063	0.0318775											0.0284604	0.0274728
0.0364294	0.0400319																									0.0350063	0.0289121											0.0284604	0.0390959
0.0364294	0.0347777																									0.0350063	0.0363255											0.0284604	0.0287936
0.0364294	0.0355283																									0.0350063	0.0341015											0.0284604	0.0240387
0.0364294	0.0317753																									0.0350063	0.0218694											0.0284604	0.0240387
0.0361447	0.0302741																									0.0350063	0.0266881											0.0281758	0.0316994
0.0361447	0.0300239																									0.0350063	0.0556002											0.0281758	0.0147931
0.0361447	0.0257706																									0.0350063	0.0274295											0.0281758	0.0338127
0.0361447	0.0287729																									0.0350063	0.0200161											0.0281758	0.0221896
0.0361447	0.0347777																									0.0350063	0.0418855											0.0281758	0.0314352
0.0361447	0.0292733																									0.0350063	0.0322481											0.0281758	0.0316994
0.0361447	0.0375299																									0.0350063	0.0318775											0.0281758	0.0235104
0.0361447	0.0330263																									0.0347217	0.0240934											0.0281758	0.0301144
0.0361447	0.0357785																									0.0347217	0.0292828											0.0281758	0.0274728
0.0361447	0.0255204																									0.0347217	0.0214988											0.0281758	0.0235104
0.0361447	0.0325259																									0.0347217	0.0296535											0.0281758	0.0174347
0.0361447	0.0327761																									0.0347217	0.0341015											0.0281758	0.0290578
0.0361447	0.0367793																									0.0347217	0.0174214											0.0281758	0.0258878
0.0361447	0.0322757																									0.0347217	0.0318775											0.0281758	0.0269445
0.0358601	0.0332765																									0.0347217	0.0315068											0.0281758	0.0206046
0.0358601	0.0355283																									0.0347217	0.0300241											0.0281758	0.0211329
0.0358601	0.0320255																									0.0347217	0.0174214											0.0281758	0.0155855
0.0358601	0.0342773																									0.0344371	0.0144561											0.0278912	0.0348693
0.0358601	0.0335267																									0.0344371	0.0326188											0.0278912	0.0377751
0.0358601	0.0290231																									0.0344371	0.0233521											0.0278912	0.0266803
0.0358601	0.0327761																									0.0344371	0.0318775											0.0278912	0.0372468
0.0358601	0.0327761																									0.0344371	0.0263174											0.0278912	0.035926
0.0358601	0.0267714																									0.0344371	0.0337308											0.0278912	0.0290578
0.0358601	0.0245196																									0.0344371	0.0311361											0.0278912	0.0280011
0.0358601	0.0310247																									0.0344371	0.0233521											0.0278912	0.0256237
0.0355755	0.0292733																									0.0344371	0.0341015											0.0278912	0.0264162
0.0355755	0.0345275																									0.0344371	0.0192748											0.0278912	0.0353977
0.0355755	0.0352781																									0.0344371	0.0226108											0.0278912	0.0206046
0.0355755	0.0312749																									0.0344371	0.0244641											0.0278912	0.0232462
0.0355755	0.0322757																									0.0344371	0.0385495											0.0278912	0.0293219
0.0355755	0.0315251																									0.0344371	0.0200161											0.0278912	0.026152
0.0355755	0.0285227																									0.0344371	0.0170507											0.0278912	0.0243029
0.0355755	0.0322757																									0.0344371	0.0307655											0.0278912	0.0264162
0.0355755	0.0345275																									0.0341525	0.0233521											0.0278912	0.0406809
0.0355755	0.0350279																									0.0341525	0.0285415											0.0278912	0.0327561
0.0355755	0.0380303																									0.0341525	0.0222401											0.0278912	0.026152
0.0355755	0.0327761																									0.0341525	0.0329895											0.0276066	0.0224537
0.0355755	0.0347777																									0.0341525	0.0541176											0.0276066	0.0253595
0.0355755	0.0340271																									0.0341525	0.0263174											0.0276066	0.0282653
0.0355755	0.0290231																									0.0341525	0.0240934											0.0276066	0.0269445
0.0355755	0.0347777																									0.0341525	0.0207574											0.0276066	0.0285295
0.0352909	0.0310247																									0.0341525	0.0185334											0.0276066	0.0287936
0.0352909	0.0312749																									0.0341525	0.0218694											0.0276066	0.0309069
0.0352909	0.0282725																									0.0341525	0.0259468											0.0276066	0.0240387
0.0352909	0.0285227																									0.0341525	0.0296535											0.0276066	0.0198121
0.0352909	0.0340271																									0.0341525	0.0218694											0.0276066	0.0290578
0.0352909	0.0332765																									0.0341525	0.0366962											0.0276066	0.0142647
0.0352909	0.0325259																									0.0341525	0.0222401											0.0276066	0.0285295
0.0352909	0.0275219																									0.0341525	0.0303948											0.0276066	0.0229821
0.0352909	0.0335267																									0.0341525	0.0378082											0.027322	0.0258878
0.0352909	0.0302741																									0.0338679	0.0103787											0.027322	0.0192838
0.0352909	0.0625499																									0.0338679	0.0248348											0.027322	0.0224537
0.0352909	0.0297737																									0.0338679	0.0189041											0.027322	0.0248312
0.0352909	0.0295235																									0.0338679	0.0411442											0.0270374	0.0388318
0.0352909	0.0260208																									0.0338679	0.0233521											0.0270374	0.0232462
0.0350063	0.0372797																									0.0338679	0.0363255											0.0270374	0.0493982
0.0350063	0.0355283																									0.0338679	0.0303948											0.0270374	0.0184913
0.0350063	0.0167634																									0.0338679	0.0281708											0.0270374	0.0512474
0.0350063	0.0410327																									0.0338679	0.0389202											0.0270374	0.027737
0.0350063	0.0295235																									0.0338679	0.0252054											0.0270374	0.0264162
0.0350063	0.0307745																									0.0338679	0.0244641											0.0270374	0.0184913
0.0350063	0.026271																									0.0338679	0.0352135											0.0270374	0.0393601
0.0350063	0.0290231																									0.0338679	0.0274295											0.0270374	0.0211329
0.0350063	0.0315251																									0.0335833	0.0322481											0.0270374	0.0227179
0.0350063	0.0340271																									0.0335833	0.0252054											0.0270374	0.0264162
0.0350063	0.0320255																									0.0335833	0.0341015											0.0270374	0.0388318
0.0350063	0.0312749																									0.0335833	0.0363255											0.0270374	0.0409451
0.0350063	0.0345275																									0.0335833	0.0400322											0.0270374	0.0219254
0.0350063	0.0322757																									0.0335833	0.0315068											0.0270374	0.0311711
0.0350063	0.0412829																									0.0335833	0.0159387											0.0267528	0.0198121
0.0350063	0.0290231																									0.0335833	0.0374375											0.0267528	0.0266803
0.0350063	0.0332765																									0.0335833	0.0300241											0.0267528	0.0316994
0.0347217	0.0305243																									0.0335833	0.0148267											0.0267528	0.0153214
0.0347217	0.0322757																									0.0335833	0.0196454											0.0267528	0.0309069
0.0347217	0.0315251																									0.0335833	0.0211281											0.0267528	0.0174347
0.0347217	0.0282725																									0.0335833	0.0240934											0.0267528	0.0190196
0.0347217	0.0312749																									0.0335833	0.0163094											0.0267528	0.0274728
0.0347217	0.0360287																									0.0335833	0.0237228											0.0267528	0.0282653
0.0347217	0.0312749																									0.0335833	0.0370668											0.0267528	0.0364543
0.0347217	0.0337769																									0.0335833	0.0211281											0.0267528	0.0192838
0.0347217	0.0280223																									0.0335833	0.0263174											0.0267528	0.0229821
0.0347217	0.0245196																									0.0332987	0.0189041											0.0267528	0.0280011
0.0347217	0.0340271																									0.0332987	0.0163094											0.0267528	0.0216613
0.0347217	0.0340271																									0.0332987	0.0411442											0.0267528	0.0169063
0.0347217	0.0370295																									0.0332987	0.0315068											0.0267528	0.0213971
0.0344371	0.0332765																									0.0332987	0.0311361											0.0267528	0.0301144
0.0344371	0.0292733																									0.0332987	0.0229814											0.0267528	0.0274728
0.0344371	0.0335267																									0.0332987	0.0185334											0.0264682	0.0250954
0.0344371	0.0287729																									0.0332987	0.0322481											0.0264682	0.0303786
0.0344371	0.0317753																									0.0332987	0.0281708											0.0264682	0.0235104
0.0344371	0.0287729																									0.0332987	0.0303948											0.0264682	0.027737
0.0344371	0.0327761																									0.0332987	0.0222401											0.0264682	0.0256237
0.0344371	0.0335267																									0.0332987	0.0266881											0.0264682	0.0243029
0.0344371	0.0365291																									0.0330141	0.0492989											0.0261836	0.0269445
0.0344371	0.0342773																									0.0330141	0.0189041											0.0261836	0.0221896
0.0344371	0.0380303																									0.0330141	0.0307655											0.0261836	0.0322277
0.0344371	0.0287729																									0.0330141	0.0270588											0.0261836	0.0155855
0.0344371	0.0347777																									0.0330141	0.0311361											0.0261836	0.0153214
0.0344371	0.0297737																									0.0330141	0.0259468											0.0261836	0.0240387
0.0344371	0.0340271																									0.0330141	0.0248348											0.0261836	0.0311711
0.0344371	0.0330263																									0.0330141	0.0240934											0.0261836	0.024567
0.0344371	0.0275219																									0.0330141	0.0229814											0.0261836	0.0216613
0.0341525	0.0330263																									0.0327295	0.0140854											0.0261836	0.0213971
0.0341525	0.0352781																									0.0327295	0.0378082											0.0261836	0.0417376
0.0341525	0.0170136																									0.0327295	0.0240934											0.0261836	0.0174347
0.0341525	0.0252702																									0.0327295	0.0192748											0.0261836	0.0224537
0.0341525	0.0340271																									0.0327295	0.0292828											0.0261836	0.0298503
0.0341525	0.0345275																									0.0327295	0.0352135											0.0261836	0.0253595
0.0341525	0.0332765																									0.0327295	0.0192748											0.0261836	0.0235104
0.0341525	0.0300239																									0.0327295	0.0244641											0.0261836	0.0253595
0.0341525	0.0345275																									0.0327295	0.0207574											0.0261836	0.027737
0.0341525	0.0297737																									0.0327295	0.0366962											0.025899	0.0221896
0.0341525	0.0265212																									0.0327295	0.0203868											0.025899	0.0264162
0.0341525	0.0302741																									0.0327295	0.0148267											0.025899	0.0221896
0.0341525	0.0275219																									0.0327295	0.0278001											0.025899	0.0203405
0.0341525	0.0297737																									0.0327295	0.0166801											0.025899	0.0232462
0.0341525	0.0335267																									0.0327295	0.0381788											0.025899	0.0176988
0.0341525	0.0327761																									0.0327295	0.0259468											0.025899	0.0150572
0.0341525	0.0355283																									0.0327295	0.0233521											0.025899	0.0475491
0.0341525	0.0305243																									0.0327295	0.0452215											0.025899	0.0224537
0.0341525	0.0305243																									0.0324449	0.0292828											0.025899	0.019548
0.0341525	0.0315251																									0.0324449	0.0185334											0.025899	0.0213971
0.0341525	0.0320255																									0.0324449	0.0481869											0.025899	0.0184913
0.0338679	0.0260208																									0.0324449	0.0214988											0.025899	0.0140006
0.0338679	0.0310247																									0.0324449	0.0214988											0.025899	0.0219254
0.0338679	0.0292733																									0.0324449	0.0252054											0.025899	0.0266803
0.0338679	0.0362789																									0.0324449	0.0255761											0.025899	0.0203405
0.0338679	0.0310247																									0.0324449	0.0300241											0.025899	0.0306428
0.0338679	0.0327761																									0.0324449	0.0174214											0.0256144	0.0221896
0.0338679	0.0265212																									0.0324449	0.0385495											0.0256144	0.0237746
0.0338679	0.0327761																									0.0324449	0.0333601											0.0256144	0.0203405
0.0338679	0.0282725																									0.0324449	0.0311361											0.0256144	0.0327561
0.0338679	0.0327761																									0.0324449	0.0203868											0.0256144	0.0203405
0.0338679	0.0270215																									0.0324449	0.0229814											0.0256144	0.0208688
0.0338679	0.0290231																									0.0324449	0.0322481											0.0256144	0.0150572
0.0338679	0.0327761																									0.0324449	0.0381788											0.0256144	0.0240387
0.0338679	0.0305243																									0.0324449	0.0255761											0.0256144	0.0295861
0.0338679	0.0352781																									0.0324449	0.0233521											0.0256144	0.0256237
0.0338679	0.0280223																									0.0324449	0.0333601											0.0256144	0.0235104
0.0338679	0.0327761																									0.0324449	0.0259468											0.0256144	0.035926
0.0338679	0.0302741																									0.0324449	0.0203868											0.0256144	0.0200763
0.0335833	0.0327761																									0.0324449	0.0578243											0.0256144	0.0211329
0.0335833	0.0362789																									0.0324449	0.0263174											0.0256144	0.0206046
0.0335833	0.0337769																									0.0324449	0.0278001											0.0256144	0.0290578
0.0335833	0.0325259																									0.0321603	0.0292828											0.0253298	0.0203405
0.0335833	0.0382805																									0.0321603	0.0329895											0.0253298	0.0137364
0.0335833	0.0330263																									0.0321603	0.0329895											0.0253298	0.0316994
0.0335833	0.0280223																									0.0321603	0.0237228											0.0253298	0.0274728
0.0335833	0.0320255																									0.0321603	0.0174214											0.0253298	0.0198121
0.0335833	0.021267																									0.0321603	0.0292828											0.0253298	0.0200763
0.0335833	0.0245196																									0.0321603	0.0222401											0.0253298	0.0309069
0.0335833	0.0302741																									0.0321603	0.0233521											0.0253298	0.0253595
0.0335833	0.0332765																									0.0321603	0.0226108											0.0253298	0.0158497
0.0335833	0.0350279																									0.0321603	0.0222401											0.0253298	0.0190196
0.0335833	0.0267714																									0.0321603	0.0255761											0.0253298	0.0198121
0.0335833	0.0272717																									0.0321603	0.0303948											0.0253298	0.0227179
0.0335833	0.0342773																									0.0321603	0.0326188											0.0253298	0.0348693
0.0335833	0.0312749																									0.0321603	0.0418855											0.0253298	0.0169063
0.0335833	0.0330263																									0.0321603	0.0255761											0.0253298	0.0192838
0.0335833	0.0270215																									0.0318757	0.0203868											0.0253298	0.017963
0.0335833	0.0345275																									0.0318757	0.0226108											0.0250452	0.0272087
0.0335833	0.0300239																									0.0318757	0.0218694											0.0250452	0.0293219
0.0335833	0.0285227																									0.0318757	0.0196454											0.0250452	0.027737
0.0335833	0.0365291																									0.0318757	0.0278001											0.0250452	0.0174347
0.0332987	0.0292733																									0.0318757	0.0207574											0.0250452	0.0290578
0.0332987	0.0337769																									0.0318757	0.0315068											0.0250452	0.0316994
0.0332987	0.0345275																									0.0318757	0.0296535											0.0250452	0.0198121
0.0332987	0.0297737																									0.0318757	0.0218694											0.0250452	0.0211329
0.0332987	0.0355283																									0.0318757	0.0252054											0.0250452	0.0435867
0.0332987	0.0180144																									0.0318757	0.0259468											0.0250452	0.0575873
0.0332987	0.0312749																									0.0318757	0.0248348											0.0250452	0.0327561
0.0332987	0.0295235																									0.0318757	0.0255761											0.0250452	0.0235104
0.0332987	0.0317753																									0.0318757	0.0307655											0.0247606	0.0187555
0.0332987	0.0210168																									0.0318757	0.0274295											0.0247606	0.0182272
0.0332987	0.0280223																									0.0315911	0.0207574											0.0247606	0.0145289
0.0332987	0.0335267																									0.0315911	0.0281708											0.0247606	0.0264162
0.0332987	0.0400319																									0.0315911	0.0270588											0.0247606	0.0126798
0.0332987	0.0305243																									0.0315911	0.0441095											0.0247606	0.0243029
0.0332987	0.0345275																									0.0315911	0.0226108											0.0247606	0.0235104
0.0330141	0.0220176																									0.0315911	0.0174214											0.0247606	0.0290578
0.0330141	0.02502																									0.0315911	0.0511522											0.0247606	0.016378
0.0330141	0.0292733																									0.0315911	0.0255761											0.0247606	0.0314352
0.0330141	0.0310247																									0.0315911	0.0259468											0.0247606	0.0282653
0.0330141	0.0322757																									0.0315911	0.0211281											0.0247606	0.0430584
0.0330141	0.0297737																									0.0315911	0.0207574											0.0247606	0.0227179
0.0330141	0.0282725																									0.0315911	0.0278001											0.024476	0.0248312
0.0330141	0.0337769																									0.0315911	0.0266881											0.024476	0.024567
0.0330141	0.02502																									0.0315911	0.0296535											0.024476	0.0266803
0.0330141	0.0185148																									0.0315911	0.0322481											0.024476	0.0240387
0.0330141	0.0340271																									0.0315911	0.0274295											0.024476	0.0229821
0.0330141	0.0337769																									0.0315911	0.0174214											0.024476	0.024567
0.0330141	0.0292733																									0.0315911	0.0189041											0.024476	0.0169063
0.0330141	0.026271																									0.0315911	0.0211281											0.024476	0.0224537
0.0330141	0.0265212																									0.0315911	0.0296535											0.024476	0.0184913
0.0330141	0.0340271																									0.0315911	0.0259468											0.024476	0.0227179
0.0330141	0.0307745																									0.0315911	0.0285415											0.024476	0.0319636
0.0327295	0.0280223																									0.0315911	0.0311361											0.024476	0.0169063
0.0327295	0.0285227																									0.0315911	0.0537469											0.024476	0.0219254
0.0327295	0.02502																									0.0315911	0.0240934											0.024476	0.027737
0.0327295	0.0335267																									0.0315911	0.0189041											0.024476	0.0208688
0.0327295	0.0312749																									0.0315911	0.0292828											0.024476	0.0182272
0.0327295	0.0320255																									0.0315911	0.0274295											0.0241914	0.0264162
0.0327295	0.0272717																									0.0313065	0.0296535											0.0241914	0.0235104
0.0327295	0.0307745																									0.0313065	0.0214988											0.0241914	0.0145289
0.0327295	0.0282725																									0.0313065	0.0211281											0.0241914	0.0250954
0.0327295	0.026271																									0.0313065	0.0103787											0.0241914	0.027737
0.0327295	0.0327761																									0.0313065	0.0226108											0.0241914	0.0200763
0.0327295	0.0330263																									0.0313065	0.0292828											0.0241914	0.0295861
0.0327295	0.0302741																									0.0313065	0.0233521											0.0241914	0.0298503
0.0327295	0.0240192																									0.0313065	0.0244641											0.0241914	0.0142647
0.0327295	0.0290231																									0.0313065	0.0255761											0.0241914	0.0166422
0.0327295	0.0255204																									0.0313065	0.0307655											0.0241914	0.0140006
0.0327295	0.0255204																									0.0313065	0.0226108											0.0241914	0.0158497
0.0327295	0.0255204																									0.0313065	0.0278001											0.0239068	0.0198121
0.0327295	0.026271																									0.0313065	0.0311361											0.0239068	0.019548
0.0327295	0.0332765																									0.0313065	0.0189041											0.0239068	0.0174347
0.0327295	0.0295235																									0.0313065	0.0244641											0.0239068	0.0243029
0.0327295	0.0320255																									0.0313065	0.0248348											0.0239068	0.0174347
0.0327295	0.0300239																									0.0313065	0.0266881											0.0239068	0.0335485
0.0324449	0.0310247																									0.0313065	0.0303948											0.0239068	0.0346052
0.0324449	0.0227682																									0.0313065	0.0270588											0.0239068	0.0200763
0.0324449	0.0305243																									0.0313065	0.0355842											0.0239068	0.0155855
0.0324449	0.0317753																									0.0313065	0.0203868											0.0239068	0.0229821
0.0324449	0.0287729																									0.0313065	0.0370668											0.0239068	0.0253595
0.0324449	0.0295235																									0.0310219	0.0278001											0.0239068	0.0206046
0.0324449	0.0287729																									0.0310219	0.0344721											0.0239068	0.0248312
0.0324449	0.0257706																									0.0310219	0.0218694											0.0239068	0.0280011
0.0324449	0.0300239																									0.0310219	0.0263174											0.0239068	0.0227179
0.0324449	0.0287729																									0.0310219	0.0222401											0.0239068	0.0153214
0.0324449	0.0335267																									0.0310219	0.0281708											0.0239068	0.0169063
0.0324449	0.0300239																									0.0310219	0.0222401											0.0239068	0.019548
0.0324449	0.0285227																									0.0310219	0.0140854											0.0239068	0.0158497
0.0324449	0.0310247																									0.0310219	0.0218694											0.0236222	0.0213971
0.0324449	0.0290231																									0.0310219	0.0192748											0.0236222	0.0243029
0.0324449	0.026271																									0.0310219	0.0185334											0.0236222	0.016378
0.0324449	0.0280223																									0.0310219	0.0174214											0.0236222	0.0187555
0.0324449	0.0282725																									0.0310219	0.0648669											0.0236222	0.016378
0.0324449	0.0310247																									0.0310219	0.0189041											0.0236222	0.0243029
0.0324449	0.0292733																									0.0310219	0.0485575											0.0236222	0.0324919
0.0324449	0.018765																									0.0310219	0.0207574											0.0236222	0.0335485
0.0324449	0.0280223																									0.0310219	0.0237228											0.0236222	0.0248312
0.0324449	0.0412829																									0.0310219	0.0255761											0.0236222	0.0206046
0.0324449	0.0295235																									0.0307373	0.0292828											0.0236222	0.0269445
0.0324449	0.0202662																									0.0307373	0.0177921											0.0236222	0.0311711
0.0324449	0.0310247																									0.0307373	0.0300241											0.0236222	0.0227179
0.0324449	0.0267714																									0.0307373	0.0248348											0.0233376	0.0319636
0.0324449	0.0290231																									0.0307373	0.0266881											0.0233376	0.0174347
0.0324449	0.0312749																									0.0307373	0.0237228											0.0233376	0.0208688
0.0321603	0.0190152																									0.0307373	0.0163094											0.0233376	0.0256237
0.0321603	0.0247698																									0.0307373	0.0214988											0.0233376	0.0219254
0.0321603	0.0347777																									0.0307373	0.0303948											0.0233376	0.0219254
0.0321603	0.0332765																									0.0307373	0.0200161											0.0233376	0.0264162
0.0321603	0.0292733																									0.0307373	0.0181627											0.0233376	0.0332844
0.0321603	0.0315251																									0.0307373	0.0352135											0.0233376	0.0290578
0.0321603	0.0312749																									0.0307373	0.0270588											0.0233376	0.0190196
0.0321603	0.026271																									0.0307373	0.0181627											0.0233376	0.0124156
0.0321603	0.0310247																									0.0307373	0.0248348											0.0233376	0.0166422
0.0321603	0.0300239																									0.0307373	0.0318775											0.0233376	0.0153214
0.0321603	0.0265212																									0.0307373	0.0226108											0.0233376	0.016378
0.0321603	0.0287729																									0.0307373	0.0192748											0.0233376	0.0258878
0.0321603	0.0267714																									0.0307373	0.0407735											0.0233376	0.019548
0.0321603	0.0285227																									0.0307373	0.0144561											0.0233376	0.0219254
0.0321603	0.0282725																									0.0307373	0.0296535											0.0233376	0.024567
0.0321603	0.0302741																									0.0307373	0.0300241											0.023053	0.0213971
0.0321603	0.0317753																									0.0307373	0.0214988											0.023053	0.019548
0.0321603	0.0220176																									0.0307373	0.0307655											0.023053	0.0198121
0.0318757	0.0335267																									0.0304527	0.0285415											0.023053	0.019548
0.0318757	0.0270215																									0.0304527	0.0244641											0.023053	0.0158497
0.0318757	0.0270215																									0.0304527	0.0148267											0.023053	0.0192838
0.0318757	0.0282725																									0.0304527	0.0189041											0.023053	0.0311711
0.0318757	0.0275219																									0.0304527	0.0292828											0.023053	0.0187555
0.0318757	0.0270215																									0.0304527	0.0337308											0.023053	0.0243029
0.0318757	0.0305243																									0.0304527	0.0270588											0.023053	0.0295861
0.0318757	0.026271																									0.0304527	0.0278001											0.023053	0.0248312
0.0318757	0.0310247																									0.0304527	0.0300241											0.023053	0.0280011
0.0318757	0.0285227																									0.0304527	0.0296535											0.023053	0.0303786
0.0318757	0.0330263																									0.0304527	0.0181627											0.0227683	0.0192838
0.0318757	0.0327761																									0.0304527	0.0192748											0.0227683	0.0182272
0.0318757	0.0255204																									0.0304527	0.0200161											0.0227683	0.0216613
0.0318757	0.0322757																									0.0304527	0.0248348											0.0227683	0.0335485
0.0318757	0.0315251																									0.0304527	0.0151974											0.0227683	0.0211329
0.0318757	0.0292733																									0.0304527	0.0196454											0.0227683	0.0153214
0.0318757	0.0302741																									0.0304527	0.0214988											0.0227683	0.0221896
0.0318757	0.0260208																									0.0304527	0.0237228											0.0227683	0.0258878
0.0318757	0.0270215																									0.0304527	0.0307655											0.0227683	0.0206046
0.0315911	0.0295235																									0.0304527	0.0196454											0.0224837	0.0287936
0.0315911	0.0252702																									0.0304527	0.0237228											0.0224837	0.0213971
0.0315911	0.0245196																									0.0304527	0.0255761											0.0224837	0.019548
0.0315911	0.0307745																									0.0301681	0.0196454											0.0224837	0.0280011
0.0315911	0.0272717																									0.0301681	0.0278001											0.0224837	0.0253595
0.0315911	0.022518																									0.0301681	0.0177921											0.0224837	0.0187555
0.0315911	0.0282725																									0.0301681	0.0166801											0.0224837	0.0174347
0.0315911	0.0287729																									0.0301681	0.0237228											0.0224837	0.0290578
0.0315911	0.0295235																									0.0301681	0.0281708											0.0224837	0.0316994
0.0315911	0.0352781																									0.0301681	0.0181627											0.0221991	0.0303786
0.0315911	0.0132606																									0.0301681	0.0300241											0.0221991	0.0240387
0.0315911	0.0282725																									0.0301681	0.0252054											0.0221991	0.0235104
0.0315911	0.0297737																									0.0301681	0.0222401											0.0221991	0.0248312
0.0315911	0.0277721																									0.0301681	0.0203868											0.0221991	0.0208688
0.0315911	0.0315251																									0.0301681	0.0177921											0.0221991	0.0208688
0.0315911	0.0297737																									0.0301681	0.0300241											0.0221991	0.0285295
0.0315911	0.0292733																									0.0301681	0.0318775											0.0221991	0.0158497
0.0315911	0.0300239																									0.0301681	0.0229814											0.0221991	0.0258878
0.0315911	0.0305243																									0.0301681	0.0318775											0.0221991	0.0184913
0.0315911	0.0315251																									0.0301681	0.0303948											0.0219145	0.0140006
0.0315911	0.0315251																									0.0301681	0.0222401											0.0219145	0.0258878
0.0315911	0.0280223																									0.0301681	0.0244641											0.0219145	0.0192838
0.0315911	0.0280223																									0.0301681	0.0177921											0.0219145	0.0229821
0.0315911	0.0327761																									0.0301681	0.0214988											0.0216299	0.0203405
0.0315911	0.0295235																									0.0301681	0.0296535											0.0216299	0.019548
0.0315911	0.0305243																									0.0301681	0.0203868											0.0216299	0.0264162
0.0315911	0.0287729																									0.0301681	0.0166801											0.0216299	0.0124156
0.0315911	0.0280223																									0.0298835	0.0155681											0.0216299	0.0166422
0.0315911	0.0255204																									0.0298835	0.0200161											0.0216299	0.0184913
0.0315911	0.0285227																									0.0298835	0.0185334											0.0216299	0.0200763
0.0315911	0.0272717																									0.0298835	0.0107494											0.0216299	0.0235104
0.0315911	0.0272717																									0.0298835	0.0203868											0.0216299	0.0203405
0.0315911	0.0330263																									0.0298835	0.0203868											0.0216299	0.011359
0.0315911	0.0342773																									0.0298835	0.0170507											0.0216299	0.0290578
0.0315911	0.0322757																									0.0298835	0.0296535											0.0216299	0.0198121
0.0313065	0.0257706																									0.0298835	0.0203868											0.0216299	0.0184913
0.0313065	0.0345275																									0.0298835	0.0266881											0.0216299	0.0258878
0.0313065	0.0270215																									0.0298835	0.0214988											0.0216299	0.055474
0.0313065	0.0342773																									0.0298835	0.0166801											0.0213453	0.0126798
0.0313065	0.0172638																									0.0298835	0.0240934											0.0213453	0.0219254
0.0313065	0.0267714																									0.0298835	0.0240934											0.0213453	0.0221896
0.0313065	0.0267714																									0.0298835	0.0278001											0.0213453	0.0176988
0.0313065	0.0282725																									0.0298835	0.0285415											0.0213453	0.0153214
0.0313065	0.0275219																									0.0298835	0.0133441											0.0213453	0.0243029
0.0313065	0.0242694																									0.0295989	0.01112											0.0210607	0.0187555
0.0313065	0.0270215																									0.0295989	0.0433682											0.0210607	0.0240387
0.0313065	0.0282725																									0.0295989	0.0166801											0.0210607	0.017963
0.0313065	0.0260208																									0.0295989	0.0363255											0.0210607	0.0264162
0.0313065	0.0272717																									0.0295989	0.0263174											0.0210607	0.0198121
0.0313065	0.0297737																									0.0295989	0.0303948											0.0210607	0.0367185
0.0313065	0.0292733																									0.0295989	0.0211281											0.0210607	0.0287936
0.0313065	0.0322757																									0.0295989	0.0177921											0.0210607	0.0203405
0.0313065	0.0317753																									0.0295989	0.0240934											0.0210607	0.0327561
0.0313065	0.0302741																									0.0295989	0.0177921											0.0210607	0.0229821
0.0313065	0.0270215																									0.0295989	0.0307655											0.0210607	0.0158497
0.0313065	0.022518																									0.0295989	0.0281708											0.0210607	0.0203405
0.0313065	0.0257706																									0.0295989	0.0203868											0.0210607	0.0126798
0.0313065	0.0300239																									0.0295989	0.0266881											0.0210607	0.0190196
0.0313065	0.0315251																									0.0295989	0.0207574											0.0210607	0.0280011
0.0313065	0.0300239																									0.0295989	0.0211281											0.0210607	0.0219254
0.0313065	0.0312749																									0.0295989	0.0233521											0.0207761	0.0295861
0.0313065	0.0332765																									0.0295989	0.0266881											0.0207761	0.0174347
0.0310219	0.0282725																									0.0293142	0.0189041											0.0207761	0.016378
0.0310219	0.0117594																									0.0293142	0.0200161											0.0207761	0.0187555
0.0310219	0.0292733																									0.0293142	0.0263174											0.0207761	0.0269445
0.0310219	0.0232686																									0.0293142	0.0222401											0.0207761	0.0335485
0.0310219	0.0300239																									0.0293142	0.0211281											0.0207761	0.0166422
0.0310219	0.0315251																									0.0293142	0.0233521											0.0207761	0.0166422
0.0310219	0.0300239																									0.0293142	0.0278001											0.0207761	0.0174347
0.0310219	0.0240192																									0.0293142	0.0318775											0.0207761	0.0211329
0.0310219	0.0277721																									0.0293142	0.0192748											0.0207761	0.0253595
0.0310219	0.0277721																									0.0293142	0.0240934											0.0207761	0.027737
0.0310219	0.0295235																									0.0293142	0.0185334											0.0207761	0.016378
0.0310219	0.0277721																									0.0293142	0.0155681											0.0204915	0.0232462
0.0310219	0.0260208																									0.0293142	0.0222401											0.0204915	0.0237746
0.0310219	0.0285227																									0.0293142	0.0263174											0.0204915	0.0293219
0.0310219	0.0260208																									0.0293142	0.0292828											0.0204915	0.0272087
0.0310219	0.0335267																									0.0293142	0.0259468											0.0204915	0.0293219
0.0310219	0.0302741																									0.0293142	0.0255761											0.0204915	0.0227179
0.0310219	0.0285227																									0.0293142	0.0170507											0.0204915	0.0213971
0.0310219	0.0302741																									0.0293142	0.0170507											0.0204915	0.0153214
0.0310219	0.0302741																									0.0293142	0.0233521											0.0204915	0.0229821
0.0310219	0.0275219																									0.0293142	0.0289121											0.0204915	0.0213971
0.0310219	0.0252702																									0.0293142	0.0214988											0.0204915	0.0187555
0.0310219	0.0280223																									0.0293142	0.0300241											0.0204915	0.0208688
0.0310219	0.0297737																									0.0290296	0.0189041											0.0204915	0.0274728
0.0307373	0.0255204																									0.0290296	0.0181627											0.0204915	0.024567
0.0307373	0.026271																									0.0290296	0.0163094											0.0202069	0.0161139
0.0307373	0.0135108																									0.0290296	0.0422562											0.0202069	0.0256237
0.0307373	0.02502																									0.0290296	0.0252054											0.0202069	0.0190196
0.0307373	0.0267714																									0.0290296	0.0203868											0.0202069	0.0216613
0.0307373	0.0277721																									0.0290296	0.0270588											0.0202069	0.016378
0.0307373	0.0257706																									0.0290296	0.0229814											0.0202069	0.0309069
0.0307373	0.0275219																									0.0290296	0.0181627											0.0202069	0.0213971
0.0307373	0.0277721																									0.0290296	0.0285415											0.0202069	0.0158497
0.0307373	0.0235188																									0.0290296	0.0344721											0.0202069	0.0388318
0.0307373	0.0172638																									0.0290296	0.0270588											0.0202069	0.0153214
0.0307373	0.0302741																									0.0290296	0.0266881											0.0202069	0.0206046
0.0307373	0.0282725																									0.0290296	0.0274295											0.0202069	0.0224537
0.0307373	0.0287729																									0.0290296	0.0289121											0.0202069	0.0232462
0.0307373	0.0257706																									0.0290296	0.0200161											0.0199223	0.0208688
0.0307373	0.0302741																									0.0290296	0.0285415											0.0199223	0.0126798
0.0307373	0.0247698																									0.0290296	0.0214988											0.0199223	0.0235104
0.0307373	0.0295235																									0.0290296	0.0181627											0.0199223	0.0216613
0.0307373	0.0255204																									0.0290296	0.0200161											0.0199223	0.0161139
0.0307373	0.0280223																									0.0290296	0.0270588											0.0199223	0.0290578
0.0307373	0.0282725																									0.0290296	0.0170507											0.0199223	0.0237746
0.0307373	0.0282725																									0.0290296	0.0274295											0.0199223	0.0161139
0.0307373	0.0282725																									0.0290296	0.0189041											0.0199223	0.0253595
0.0307373	0.0270215																									0.0290296	0.0229814											0.0199223	0.0232462
0.0307373	0.0287729																									0.0290296	0.0252054											0.0196377	0.0150572
0.0307373	0.0285227																									0.028745	0.0189041											0.0196377	0.0208688
0.0307373	0.0315251																									0.028745	0.0177921											0.0196377	0.0176988
0.0307373	0.0305243																									0.028745	0.0481869											0.0196377	0.0221896
0.0307373	0.0245196																									0.028745	0.0244641											0.0196377	0.0140006
0.0307373	0.0272717																									0.028745	0.0226108											0.0196377	0.0227179
0.0307373	0.0282725																									0.028745	0.0237228											0.0196377	0.0414734
0.0307373	0.0280223																									0.028745	0.0255761											0.0196377	0.0206046
0.0307373	0.0157626																									0.028745	0.0207574											0.0196377	0.0208688
0.0307373	0.0265212																									0.028745	0.0181627											0.0196377	0.0266803
0.0304527	0.0295235																									0.028745	0.0196454											0.0196377	0.0216613
0.0304527	0.0302741																									0.028745	0.0185334											0.0196377	0.0176988
0.0304527	0.0325259																									0.028745	0.0252054											0.0196377	0.0132081
0.0304527	0.0255204																									0.028745	0.0214988											0.0193531	0.0227179
0.0304527	0.0307745																									0.028745	0.0218694											0.0193531	0.0213971
0.0304527	0.0232686																									0.028745	0.0337308											0.0193531	0.0219254
0.0304527	0.0340271																									0.028745	0.0252054											0.0193531	0.0174347
0.0304527	0.0282725																									0.028745	0.0218694											0.0193531	0.0232462
0.0304527	0.0255204																									0.028745	0.0207574											0.0193531	0.0369826
0.0304527	0.0280223																									0.028745	0.0285415											0.0193531	0.0224537
0.0304527	0.02502																									0.0284604	0.0177921											0.0193531	0.0216613
0.0304527	0.0282725																									0.0284604	0.0244641											0.0193531	0.0293219
0.0304527	0.0257706																									0.0284604	0.0311361											0.0193531	0.0166422
0.0304527	0.0260208																									0.0284604	0.0185334											0.0193531	0.0208688
0.0304527	0.0247698																									0.0284604	0.0263174											0.0193531	0.0272087
0.0304527	0.02502																									0.0284604	0.0189041											0.0193531	0.0174347
0.0304527	0.0277721																									0.0284604	0.0259468											0.0193531	0.0221896
0.0304527	0.0295235																									0.0284604	0.0244641											0.0190685	0.0237746
0.0304527	0.0290231																									0.0284604	0.0233521											0.0190685	0.0211329
0.0304527	0.0252702																									0.0284604	0.0211281											0.0190685	0.0211329
0.0304527	0.0270215																									0.0284604	0.0240934											0.0190685	0.019548
0.0304527	0.0272717																									0.0284604	0.0203868											0.0190685	0.0153214
0.0304527	0.0267714																									0.0284604	0.0170507											0.0190685	0.0213971
0.0304527	0.0252702																									0.0284604	0.0274295											0.0190685	0.0327561
0.0304527	0.0265212																									0.0284604	0.0326188											0.0190685	0.0287936
0.0304527	0.0317753																									0.0284604	0.0259468											0.0190685	0.0274728
0.0304527	0.0315251																									0.0284604	0.0263174											0.0190685	0.0314352
0.0304527	0.0235188																									0.0284604	0.0214988											0.0190685	0.0155855
0.0304527	0.0310247																									0.0284604	0.0237228											0.0190685	0.017963
0.0304527	0.0280223																									0.0284604	0.0363255											0.0190685	0.0240387
0.0301681	0.0285227																									0.0284604	0.0200161											0.0187839	0.0219254
0.0301681	0.0282725																									0.0284604	0.0255761											0.0187839	0.0153214
0.0301681	0.0222678																									0.0284604	0.0214988											0.0187839	0.019548
0.0301681	0.0290231																									0.0284604	0.0177921											0.0187839	0.0161139
0.0301681	0.0255204																									0.0284604	0.0211281											0.0187839	0.017963
0.0301681	0.0310247																									0.0284604	0.0333601											0.0187839	0.0253595
0.0301681	0.0300239																									0.0281758	0.0307655											0.0187839	0.0295861
0.0301681	0.0207666																									0.0281758	0.0214988											0.0187839	0.0184913
0.0301681	0.02502																									0.0281758	0.0148267											0.0187839	0.0206046
0.0301681	0.0310247																									0.0281758	0.0300241											0.0184993	0.0287936
0.0301681	0.0220176																									0.0281758	0.0233521											0.0184993	0.0174347
0.0301681	0.0312749																									0.0281758	0.0163094											0.0184993	0.0203405
0.0301681	0.018765																									0.0281758	0.0263174											0.0184993	0.00396243
0.0301681	0.0295235																									0.0281758	0.0151974											0.0184993	0.0190196
0.0301681	0.0260208																									0.0281758	0.0281708											0.0184993	0.0150572
0.0301681	0.0282725																									0.0281758	0.0196454											0.0184993	0.0221896
0.0301681	0.0285227																									0.0281758	0.0285415											0.0182147	0.00581156
0.0301681	0.0335267																									0.0281758	0.0281708											0.0182147	0.017963
0.0301681	0.0245196																									0.0281758	0.0185334											0.0182147	0.0240387
0.0301681	0.0290231																									0.0281758	0.0270588											0.0182147	0.019548
0.0301681	0.0315251																									0.0281758	0.0222401											0.0182147	0.0166422
0.0301681	0.0230184																									0.0281758	0.0148267											0.0182147	0.0203405
0.0301681	0.0292733																									0.0281758	0.0181627											0.0182147	0.0134722
0.0301681	0.0280223																									0.0281758	0.0196454											0.0182147	0.0166422
0.0301681	0.0317753																									0.0281758	0.0252054											0.0179301	0.0174347
0.0301681	0.0297737																									0.0281758	0.0203868											0.0179301	0.017963
0.0301681	0.0132606																									0.0281758	0.0233521											0.0179301	0.0108306
0.0301681	0.0280223																									0.0281758	0.0415148											0.0179301	0.0203405
0.0301681	0.0260208																									0.0281758	0.0170507											0.0179301	0.019548
0.0301681	0.0242694																									0.0281758	0.0281708											0.0179301	0.0145289
0.0301681	0.0277721																									0.0281758	0.0177921											0.0179301	0.0158497
0.0301681	0.0317753																									0.0281758	0.0226108											0.0179301	0.0219254
0.0301681	0.0295235																									0.0281758	0.0214988											0.0179301	0.016378
0.0301681	0.0245196																									0.0281758	0.0203868											0.0179301	0.0213971
0.0301681	0.0260208																									0.0281758	0.0155681											0.0179301	0.0221896
0.0301681	0.0217674																									0.0281758	0.0266881											0.0179301	0.0237746
0.0298835	0.0270215																									0.0281758	0.0200161											0.0179301	0.0303786
0.0298835	0.0270215																									0.0281758	0.0281708											0.0176455	0.0124156
0.0298835	0.0235188																									0.0278912	0.0278001											0.0176455	0.0176988
0.0298835	0.0292733																									0.0278912	0.0337308											0.0176455	0.0206046
0.0298835	0.0217674																									0.0278912	0.0211281											0.0176455	0.0243029
0.0298835	0.0240192																									0.0278912	0.0240934											0.0176455	0.0192838
0.0298835	0.0300239																									0.0278912	0.0422562											0.0176455	0.0174347
0.0298835	0.0290231																									0.0278912	0.0189041											0.0176455	0.0213971
0.0298835	0.0277721																									0.0278912	0.0185334											0.0176455	0.0198121
0.0298835	0.0207666																									0.0278912	0.0233521											0.0176455	0.0182272
0.0298835	0.0182646																									0.0278912	0.0233521											0.0176455	0.0150572
0.0298835	0.0275219																									0.0278912	0.0322481											0.0176455	0.0121514
0.0298835	0.0257706																									0.0278912	0.0281708											0.0176455	0.0182272
0.0298835	0.0252702																									0.0278912	0.01112											0.0176455	0.0237746
0.0298835	0.0285227																									0.0278912	0.0163094											0.0176455	0.0237746
0.0298835	0.0272717																									0.0278912	0.0318775											0.0173609	0.0190196
0.0298835	0.0252702																									0.0278912	0.0170507											0.0173609	0.0224537
0.0298835	0.0282725																									0.0278912	0.0170507											0.0173609	0.0166422
0.0298835	0.0235188																									0.0278912	0.0240934											0.0173609	0.00977398
0.0298835	0.0275219																									0.0278912	0.0200161											0.0173609	0.00845317
0.0298835	0.02502																									0.0278912	0.0237228											0.0173609	0.0192838
0.0298835	0.0285227																									0.0278912	0.0218694											0.0170763	0.0256237
0.0298835	0.0297737																									0.0278912	0.0144561											0.0170763	0.0232462
0.0298835	0.0280223																									0.0278912	0.0189041											0.0170763	0.0216613
0.0298835	0.0272717																									0.0278912	0.0240934											0.0170763	0.019548
0.0298835	0.0247698																									0.0278912	0.0237228											0.0170763	0.0232462
0.0295989	0.0275219																									0.0278912	0.0185334											0.0170763	0.017963
0.0295989	0.0235188																									0.0278912	0.0189041											0.0170763	0.0449075
0.0295989	0.0290231																									0.0278912	0.0196454											0.0167917	0.0232462
0.0295989	0.0295235																									0.0278912	0.0248348											0.0167917	0.0142647
0.0295989	0.0295235																									0.0278912	0.0218694											0.0167917	0.0414734
0.0295989	0.0207666																									0.0278912	0.0248348											0.0167917	0.0237746
0.0295989	0.0245196																									0.0278912	0.0270588											0.0167917	0.0235104
0.0295989	0.023769																									0.0278912	0.0326188											0.0167917	0.0232462
0.0295989	0.0287729																									0.0278912	0.0218694											0.0167917	0.0176988
0.0295989	0.0340271																									0.0278912	0.0570829											0.0165071	0.0155855
0.0295989	0.0247698																									0.0278912	0.0196454											0.0165071	0.0200763
0.0295989	0.0255204																									0.0278912	0.0185334											0.0165071	0.026152
0.0295989	0.0265212																									0.0278912	0.0289121											0.0165071	0.0192838
0.0295989	0.0252702																									0.0276066	0.0244641											0.0165071	0.0169063
0.0295989	0.0245196																									0.0276066	0.0218694											0.0165071	0.0134722
0.0295989	0.0272717																									0.0276066	0.0467042											0.0165071	0.0203405
0.0295989	0.0265212																									0.0276066	0.0270588											0.0162224	0.0176988
0.0295989	0.0295235																									0.0276066	0.0296535											0.0162224	0.0290578
0.0295989	0.0215172																									0.0276066	0.0244641											0.0162224	0.0147931
0.0295989	0.0292733																									0.0276066	0.0185334											0.0162224	0.0158497
0.0295989	0.0220176																									0.0276066	0.0396615											0.0159378	0.019548
0.0295989	0.0245196																									0.0276066	0.0218694											0.0159378	0.0200763
0.0295989	0.0292733																									0.0276066	0.0214988											0.0159378	0.0153214
0.0295989	0.0245196																									0.0276066	0.0126027											0.0159378	0.0158497
0.0295989	0.0260208																									0.0276066	0.0229814											0.0159378	0.0147931
0.0295989	0.0275219																									0.0276066	0.0226108											0.0159378	0.0198121
0.0295989	0.0257706																									0.0276066	0.0240934
0.0295989	0.0245196																									0.0276066	0.0196454
0.0295989	0.0270215																									0.0276066	0.0226108
0.0293142	0.0265212																									0.0276066	0.0252054
0.0293142	0.0130104																									0.0276066	0.0129734
0.0293142	0.0230184																									0.0276066	0.0203868
0.0293142	0.0260208																									0.0276066	0.0214988
0.0293142	0.026271																									0.0276066	0.0181627
0.0293142	0.0277721																									0.0276066	0.0229814
0.0293142	0.0230184																									0.0276066	0.0315068
0.0293142	0.0202662																									0.0276066	0.0289121
0.0293142	0.0300239																									0.0276066	0.0285415
0.0293142	0.0282725																									0.0276066	0.00556002
0.0293142	0.0270215																									0.0276066	0.0240934
0.0293142	0.02502																									0.0276066	0.0200161
0.0293142	0.0322757																									0.0276066	0.0307655
0.0293142	0.0257706																									0.0276066	0.0341015
0.0293142	0.0280223																									0.0276066	0.0266881
0.0293142	0.0295235																									0.0276066	0.0218694
0.0293142	0.0275219																									0.0276066	0.0240934
0.0293142	0.0277721																									0.027322	0.0122321
0.0293142	0.0282725																									0.027322	0.0237228
0.0293142	0.022518																									0.027322	0.0214988
0.0293142	0.0255204																									0.027322	0.0255761
0.0293142	0.0235188																									0.027322	0.0218694
0.0293142	0.0282725																									0.027322	0.0181627
0.0293142	0.0290231																									0.027322	0.0148267
0.0293142	0.0242694																									0.027322	0.0292828
0.0293142	0.0285227																									0.027322	0.0222401
0.0293142	0.0272717																									0.027322	0.0151974
0.0293142	0.0305243																									0.027322	0.0189041
0.0293142	0.0322757																									0.027322	0.0252054
0.0293142	0.0302741																									0.027322	0.0196454
0.0293142	0.0282725																									0.027322	0.0263174
0.0293142	0.0295235																									0.027322	0.0248348
0.0293142	0.0267714																									0.027322	0.0192748
0.0293142	0.0312749																									0.027322	0.0218694
0.0293142	0.0280223																									0.027322	0.0485575
0.0293142	0.0287729																									0.027322	0.0185334
0.0293142	0.0247698																									0.0270374	0.0151974
0.0293142	0.0265212																									0.0270374	0.0411442
0.0293142	0.0260208																									0.0270374	0.0226108
0.0293142	0.0315251																									0.0270374	0.0433682
0.0293142	0.0312749																									0.0270374	0.0189041
0.0293142	0.0265212																									0.0270374	0.0126027
0.0290296	0.0222678																									0.0270374	0.0237228
0.0290296	0.0295235																									0.0270374	0.00630136
0.0290296	0.0252702																									0.0270374	0.0240934
0.0290296	0.0227682																									0.0270374	0.0222401
0.0290296	0.0297737																									0.0270374	0.0259468
0.0290296	0.0280223																									0.0270374	0.0289121
0.0290296	0.0205164																									0.0270374	0.0363255
0.0290296	0.0245196																									0.0270374	0.0248348
0.0290296	0.0310247																									0.0270374	0.0166801
0.0290296	0.0265212																									0.0270374	0.0255761
0.0290296	0.0292733																									0.0270374	0.0148267
0.0290296	0.0267714																									0.0270374	0.0266881
0.0290296	0.0247698																									0.0270374	0.0211281
0.0290296	0.026271																									0.0270374	0.0185334
0.0290296	0.0192654																									0.0270374	0.0163094
0.0290296	0.0142614																									0.0270374	0.0263174
0.0290296	0.02502																									0.0270374	0.0240934
0.0290296	0.0285227																									0.0270374	0.0300241
0.0290296	0.0277721																									0.0270374	0.0240934
0.0290296	0.0260208																									0.0270374	0.0252054
0.0290296	0.02502																									0.0270374	0.0214988
0.0290296	0.0230184																									0.0270374	0.0326188
0.0290296	0.02502																									0.0270374	0.0203868
0.0290296	0.023769																									0.0270374	0.0177921
0.0290296	0.0257706																									0.0270374	0.0252054
0.0290296	0.0242694																									0.0267528	0.0159387
0.0290296	0.0280223																									0.0267528	0.0344721
0.0290296	0.0255204																									0.0267528	0.0285415
0.0290296	0.0247698																									0.0267528	0.0214988
0.0290296	0.0242694																									0.0267528	0.0248348
0.0290296	0.0272717																									0.0267528	0.0155681
0.0290296	0.0290231																									0.0267528	0.0259468
0.0290296	0.023769																									0.0267528	0.0278001
0.028745	0.0302741																									0.0267528	0.0166801
0.028745	0.0267714																									0.0267528	0.0151974
0.028745	0.0210168																									0.0267528	0.0159387
0.028745	0.0280223																									0.0267528	0.0174214
0.028745	0.0217674																									0.0267528	0.0196454
0.028745	0.0367793																									0.0267528	0.0226108
0.028745	0.0215172																									0.0267528	0.0226108
0.028745	0.0270215																									0.0267528	0.0270588
0.028745	0.0257706																									0.0267528	0.0218694
0.028745	0.0267714																									0.0267528	0.0348428
0.028745	0.0277721																									0.0267528	0.0181627
0.028745	0.0295235																									0.0267528	0.0137147
0.028745	0.0290231																									0.0267528	0.0296535
0.028745	0.0252702																									0.0267528	0.0196454
0.028745	0.0260208																									0.0267528	0.0211281
0.028745	0.0230184																									0.0267528	0.0266881
0.028745	0.0252702																									0.0267528	0.0163094
0.028745	0.0242694																									0.0267528	0.0326188
0.028745	0.0257706																									0.0267528	0.0159387
0.028745	0.0217674																									0.0267528	0.0318775
0.028745	0.0267714																									0.0267528	0.0259468
0.028745	0.0280223																									0.0267528	0.0159387
0.028745	0.0310247																									0.0267528	0.0163094
0.028745	0.0260208																									0.0267528	0.0185334
0.028745	0.0275219																									0.0267528	0.0303948
0.028745	0.0280223																									0.0267528	0.0218694
0.028745	0.0295235																									0.0267528	0.0140854
0.028745	0.0282725																									0.0267528	0.0189041
0.0284604	0.0115092																									0.0267528	0.0355842
0.0284604	0.0180144																									0.0267528	0.0214988
0.0284604	0.023769																									0.0267528	0.0177921
0.0284604	0.0297737																									0.0267528	0.0311361
0.0284604	0.0167634																									0.0267528	0.0192748
0.0284604	0.0245196																									0.0267528	0.0159387
0.0284604	0.0260208																									0.0264682	0.0155681
0.0284604	0.0247698																									0.0264682	0.0226108
0.0284604	0.0260208																									0.0264682	0.0218694
0.0284604	0.0242694																									0.0264682	0.0237228
0.0284604	0.0277721																									0.0264682	0.0278001
0.0284604	0.0255204																									0.0264682	0.0177921
0.0284604	0.0247698																									0.0264682	0.0166801
0.0284604	0.0267714																									0.0264682	0.0252054
0.0284604	0.0275219																									0.0264682	0.0240934
0.0284604	0.0252702																									0.0264682	0.0233521
0.0284604	0.0292733																									0.0264682	0.0203868
0.0284604	0.026271																									0.0264682	0.0229814
0.0284604	0.0267714																									0.0264682	0.0196454
0.0284604	0.017514																									0.0264682	0.0144561
0.0284604	0.0265212																									0.0264682	0.0366962
0.0284604	0.0247698																									0.0264682	0.0244641
0.0284604	0.0255204																									0.0264682	0.0311361
0.0284604	0.0265212																									0.0264682	0.0159387
0.0284604	0.0270215																									0.0264682	0.0229814
0.0284604	0.0235188																									0.0264682	0.0278001
0.0284604	0.0272717																									0.0264682	0.0274295
0.0284604	0.0267714																									0.0264682	0.0177921
0.0284604	0.0275219																									0.0261836	0.0244641
0.0284604	0.023769																									0.0261836	0.0233521
0.0284604	0.0220176																									0.0261836	0.0207574
0.0284604	0.0247698																									0.0261836	0.0207574
0.0284604	0.0280223																									0.0261836	0.0207574
0.0284604	0.0260208																									0.0261836	0.0355842
0.0284604	0.026271																									0.0261836	0.0244641
0.0281758	0.0287729																									0.0261836	0.0270588
0.0281758	0.0270215																									0.0261836	0.0200161
0.0281758	0.021267																									0.0261836	0.0259468
0.0281758	0.0295235																									0.0261836	0.0189041
0.0281758	0.0215172																									0.0261836	0.0255761
0.0281758	0.0280223																									0.0261836	0.0240934
0.0281758	0.0207666																									0.0261836	0.0285415
0.0281758	0.0277721																									0.0261836	0.0404028
0.0281758	0.0320255																									0.0261836	0.0114907
0.0281758	0.0282725																									0.0261836	0.0207574
0.0281758	0.0227682																									0.0261836	0.0207574
0.0281758	0.0295235																									0.0261836	0.0155681
0.0281758	0.0267714																									0.0261836	0.0404028
0.0281758	0.0220176																									0.0261836	0.0237228
0.0281758	0.0280223																									0.0261836	0.0218694
0.0281758	0.0280223																									0.0261836	0.0214988
0.0281758	0.026271																									0.0261836	0.0177921
0.0281758	0.0270215																									0.0261836	0.0185334
0.0281758	0.0277721																									0.0261836	0.0252054
0.0281758	0.0275219																									0.0261836	0.0203868
0.0281758	0.0292733																									0.0261836	0.0177921
0.0281758	0.0285227																									0.0261836	0.0226108
0.0281758	0.0260208																									0.0261836	0.0244641
0.0281758	0.0255204																									0.0261836	0.0266881
0.0281758	0.0260208																									0.0261836	0.0344721
0.0281758	0.0260208																									0.0261836	0.0244641
0.0281758	0.0257706																									0.0261836	0.0266881
0.0281758	0.0272717																									0.0261836	0.0318775
0.0281758	0.022518																									0.0261836	0.0144561
0.0281758	0.0272717																									0.025899	0.0140854
0.0281758	0.0265212																									0.025899	0.0229814
0.0281758	0.0242694																									0.025899	0.0200161
0.0281758	0.0277721																									0.025899	0.0252054
0.0281758	0.0242694																									0.025899	0.0222401
0.0281758	0.0215172																									0.025899	0.0203868
0.0281758	0.0272717																									0.025899	0.0151974
0.0281758	0.0252702																									0.025899	0.0189041
0.0281758	0.023769																									0.025899	0.0151974
0.0281758	0.0252702																									0.025899	0.0181627
0.0281758	0.0252702																									0.025899	0.0266881
0.0281758	0.0280223																									0.025899	0.0329895
0.0281758	0.0232686																									0.025899	0.0166801
0.0281758	0.0287729																									0.025899	0.0207574
0.0281758	0.0242694																									0.025899	0.0240934
0.0281758	0.0255204																									0.025899	0.0240934
0.0278912	0.0202662																									0.025899	0.0300241
0.0278912	0.0295235																									0.025899	0.0211281
0.0278912	0.0317753																									0.025899	0.0348428
0.0278912	0.0220176																									0.025899	0.0211281
0.0278912	0.0287729																									0.025899	0.0163094
0.0278912	0.026271																									0.025899	0.0181627
0.0278912	0.0275219																									0.025899	0.0318775
0.0278912	0.0325259																									0.025899	0.0214988
0.0278912	0.0265212																									0.025899	0.0274295
0.0278912	0.020016																									0.025899	0.0300241
0.0278912	0.022518																									0.025899	0.0248348
0.0278912	0.0277721																									0.025899	0.0244641
0.0278912	0.0290231																									0.025899	0.0274295
0.0278912	0.0297737																									0.025899	0.0211281
0.0278912	0.0220176																									0.025899	0.0144561
0.0278912	0.0257706																									0.025899	0.0177921
0.0278912	0.0297737																									0.025899	0.0185334
0.0278912	0.0232686																									0.025899	0.0207574
0.0278912	0.0235188																									0.025899	0.0140854
0.0278912	0.0312749																									0.025899	0.0274295
0.0278912	0.0272717																									0.0256144	0.0185334
0.0278912	0.0275219																									0.0256144	0.0140854
0.0278912	0.0255204																									0.0256144	0.0270588
0.0278912	0.02502																									0.0256144	0.0192748
0.0278912	0.0275219																									0.0256144	0.0192748
0.0278912	0.026271																									0.0256144	0.0151974
0.0278912	0.0272717																									0.0256144	0.0218694
0.0278912	0.0252702																									0.0256144	0.0144561
0.0278912	0.0280223																									0.0256144	0.0207574
0.0278912	0.0267714																									0.0256144	0.0285415
0.0278912	0.0282725																									0.0256144	0.0240934
0.0278912	0.02502																									0.0256144	0.0159387
0.0278912	0.0305243																									0.0256144	0.0244641
0.0278912	0.0270215																									0.0256144	0.0166801
0.0278912	0.0292733																									0.0256144	0.0270588
0.0278912	0.0252702																									0.0256144	0.0278001
0.0278912	0.0257706																									0.0256144	0.0170507
0.0278912	0.0257706																									0.0256144	0.0174214
0.0278912	0.0255204																									0.0256144	0.0166801
0.0278912	0.0305243																									0.0256144	0.0203868
0.0278912	0.0242694																									0.0256144	0.0185334
0.0278912	0.0267714																									0.0256144	0.0226108
0.0278912	0.0305243																									0.0256144	0.0144561
0.0278912	0.0272717																									0.0256144	0.0233521
0.0278912	0.0272717																									0.0256144	0.0181627
0.0278912	0.023769																									0.0256144	0.0103787
0.0278912	0.0320255																									0.0256144	0.0200161
0.0278912	0.0275219																									0.0256144	0.0181627
0.0278912	0.02502																									0.0256144	0.0244641
0.0278912	0.0245196																									0.0256144	0.0214988
0.0276066	0.0247698																									0.0256144	0.0140854
0.0276066	0.0280223																									0.0256144	0.0144561
0.0276066	0.0292733																									0.0256144	0.0196454
0.0276066	0.0232686																									0.0256144	0.0203868
0.0276066	0.0272717																									0.0256144	0.0166801
0.0276066	0.0267714																									0.0256144	0.0170507
0.0276066	0.0240192																									0.0256144	0.0203868
0.0276066	0.0267714																									0.0256144	0.0366962
0.0276066	0.0242694																									0.0256144	0.0196454
0.0276066	0.0247698																									0.0256144	0.0192748
0.0276066	0.0287729																									0.0256144	0.0248348
0.0276066	0.0245196																									0.0256144	0.0366962
0.0276066	0.0287729																									0.0256144	0.0163094
0.0276066	0.0260208																									0.0253298	0.0177921
0.0276066	0.0260208																									0.0253298	0.0155681
0.0276066	0.0220176																									0.0253298	0.0233521
0.0276066	0.0222678																									0.0253298	0.0155681
0.0276066	0.0252702																									0.0253298	0.0177921
0.0276066	0.0317753																									0.0253298	0.0159387
0.0276066	0.0185148																									0.0253298	0.0114907
0.0276066	0.0240192																									0.0253298	0.0151974
0.0276066	0.023769																									0.0253298	0.0263174
0.0276066	0.0272717																									0.0253298	0.0177921
0.0276066	0.0272717																									0.0253298	0.0214988
0.0276066	0.0270215																									0.0253298	0.0203868
0.0276066	0.0290231																									0.0253298	0.0163094
0.0276066	0.0285227																									0.0253298	0.0255761
0.0276066	0.0252702																									0.0253298	0.0189041
0.0276066	0.0287729																									0.0253298	0.0203868
0.0276066	0.0230184																									0.0253298	0.0248348
0.0276066	0.02502																									0.0253298	0.0252054
0.0276066	0.0257706																									0.0253298	0.0281708
0.0276066	0.0235188																									0.0253298	0.0248348
0.0276066	0.0260208																									0.0253298	0.0222401
0.0276066	0.0255204																									0.0253298	0.0159387
0.0276066	0.0267714																									0.0253298	0.0255761
0.0276066	0.0202662																									0.0253298	0.00926671
0.0276066	0.0270215																									0.0253298	0.0248348
0.0276066	0.0220176																									0.0253298	0.0281708
0.0276066	0.022518																									0.0253298	0.0341015
0.0276066	0.0232686																									0.0253298	0.0259468
0.0276066	0.0205164																									0.0253298	0.0192748
0.0276066	0.0285227																									0.0253298	0.0207574
0.0276066	0.0282725																									0.0253298	0.0200161
0.0276066	0.0222678																									0.0253298	0.0303948
0.027322	0.018765																									0.0253298	0.0233521
0.027322	0.022518																									0.0253298	0.0189041
0.027322	0.0297737																									0.0253298	0.0259468
0.027322	0.0182646																									0.0253298	0.0255761
0.027322	0.0260208																									0.0253298	0.0240934
0.027322	0.0227682																									0.0253298	0.0222401
0.027322	0.018765																									0.0253298	0.0203868
0.027322	0.0280223																									0.0253298	0.0151974
0.027322	0.0220176																									0.0250452	0.0189041
0.027322	0.0235188																									0.0250452	0.0211281
0.027322	0.0307745																									0.0250452	0.0166801
0.027322	0.0245196																									0.0250452	0.0222401
0.027322	0.0240192																									0.0250452	0.010008
0.027322	0.0292733																									0.0250452	0.0222401
0.027322	0.0290231																									0.0250452	0.0200161
0.027322	0.0220176																									0.0250452	0.0211281
0.027322	0.0277721																									0.0250452	0.0159387
0.027322	0.0247698																									0.0250452	0.0192748
0.027322	0.023769																									0.0250452	0.0170507
0.027322	0.0240192																									0.0250452	0.0248348
0.027322	0.02502																									0.0250452	0.0200161
0.027322	0.026271																									0.0250452	0.0189041
0.027322	0.0252702																									0.0250452	0.0259468
0.027322	0.0287729																									0.0250452	0.0185334
0.027322	0.0270215																									0.0250452	0.0170507
0.027322	0.0227682																									0.0250452	0.0192748
0.027322	0.0272717																									0.0250452	0.0303948
0.027322	0.021267																									0.0250452	0.0266881
0.027322	0.0240192																									0.0250452	0.0318775
0.027322	0.0247698																									0.0250452	0.0214988
0.027322	0.0270215																									0.0250452	0.0207574
0.027322	0.0285227																									0.0250452	0.00926671
0.027322	0.0365291																									0.0250452	0.0192748
0.027322	0.0240192																									0.0250452	0.0218694
0.0270374	0.0207666																									0.0250452	0.0226108
0.0270374	0.0300239																									0.0250452	0.0218694
0.0270374	0.0277721																									0.0250452	0.0137147
0.0270374	0.0217674																									0.0250452	0.0359548
0.0270374	0.0260208																									0.0250452	0.0278001
0.0270374	0.0292733																									0.0250452	0.0140854
0.0270374	0.0245196																									0.0250452	0.0289121
0.0270374	0.0292733																									0.0250452	0.0292828
0.0270374	0.0245196																									0.0250452	0.0222401
0.0270374	0.0232686																									0.0250452	0.0192748
0.0270374	0.0245196																									0.0250452	0.0263174
0.0270374	0.0272717																									0.0250452	0.0289121
0.0270374	0.0257706																									0.0250452	0.0289121
0.0270374	0.0290231																									0.0250452	0.0151974
0.0270374	0.0227682																									0.0247606	0.0207574
0.0270374	0.023769																									0.0247606	0.0281708
0.0270374	0.0260208																									0.0247606	0.0159387
0.0270374	0.022518																									0.0247606	0.0226108
0.0270374	0.023769																									0.0247606	0.0151974
0.0270374	0.0270215																									0.0247606	0.0144561
0.0270374	0.0210168																									0.0247606	0.0166801
0.0270374	0.0267714																									0.0247606	0.0266881
0.0270374	0.0287729																									0.0247606	0.0177921
0.0270374	0.0275219																									0.0247606	0.0252054
0.0270374	0.023769																									0.0247606	0.0200161
0.0270374	0.0222678																									0.0247606	0.0144561
0.0270374	0.0247698																									0.0247606	0.0196454
0.0270374	0.0255204																									0.0247606	0.0118614
0.0270374	0.0222678																									0.0247606	0.0148267
0.0270374	0.0240192																									0.0247606	0.0200161
0.0270374	0.023769																									0.0247606	0.0211281
0.0270374	0.0240192																									0.0247606	0.0237228
0.0270374	0.0252702																									0.0247606	0.0226108
0.0270374	0.0260208																									0.0247606	0.0163094
0.0270374	0.0222678																									0.0247606	0.0303948
0.0270374	0.0220176																									0.0247606	0.0263174
0.0270374	0.0290231																									0.0247606	0.0174214
0.0270374	0.0257706																									0.0247606	0.0259468
0.0270374	0.0247698																									0.0247606	0.0177921
0.0270374	0.0330263																									0.0247606	0.0229814
0.0270374	0.023769																									0.0247606	0.0166801
0.0267528	0.0257706																									0.0247606	0.0266881
0.0267528	0.0240192																									0.0247606	0.0107494
0.0267528	0.0240192																									0.0247606	0.0203868
0.0267528	0.0257706																									0.0247606	0.0333601
0.0267528	0.0252702																									0.0247606	0.0174214
0.0267528	0.020016																									0.0247606	0.0222401
0.0267528	0.0205164																									0.0247606	0.0259468
0.0267528	0.0290231																									0.024476	0.0148267
0.0267528	0.021267																									0.024476	0.0226108
0.0267528	0.0272717																									0.024476	0.0118614
0.0267528	0.021267																									0.024476	0.0192748
0.0267528	0.0235188																									0.024476	0.0163094
0.0267528	0.0290231																									0.024476	0.0177921
0.0267528	0.0197658																									0.024476	0.0218694
0.0267528	0.021267																									0.024476	0.001112
0.0267528	0.0242694																									0.024476	0.0214988
0.0267528	0.0202662																									0.024476	0.0203868
0.0267528	0.0230184																									0.024476	0.0244641
0.0267528	0.0280223																									0.024476	0.0322481
0.0267528	0.02502																									0.024476	0.0185334
0.0267528	0.0265212																									0.024476	0.0166801
0.0267528	0.0235188																									0.024476	0.0244641
0.0267528	0.026271																									0.024476	0.0200161
0.0267528	0.0220176																									0.024476	0.0274295
0.0267528	0.0215172																									0.024476	0.0259468
0.0267528	0.023769																									0.024476	0.0226108
0.0267528	0.0245196																									0.024476	0.0374375
0.0267528	0.0252702																									0.024476	0.0270588
0.0267528	0.0257706																									0.024476	0.0192748
0.0267528	0.0222678																									0.024476	0.0203868
0.0267528	0.0267714																									0.024476	0.0159387
0.0267528	0.0252702																									0.024476	0.0151974
0.0267528	0.0222678																									0.024476	0.0248348
0.0267528	0.026271																									0.024476	0.0166801
0.0267528	0.0247698																									0.024476	0.0240934
0.0267528	0.0242694																									0.024476	0.0185334
0.0267528	0.0210168																									0.024476	0.0237228
0.0267528	0.0272717																									0.024476	0.0151974
0.0267528	0.0215172																									0.024476	0.0214988
0.0267528	0.0285227																									0.024476	0.0348428
0.0267528	0.0267714																									0.024476	0.0181627
0.0267528	0.0227682																									0.024476	0.0214988
0.0267528	0.02502																									0.0241914	0.0381788
0.0267528	0.0205164																									0.0241914	0.0285415
0.0267528	0.0265212																									0.0241914	0.0181627
0.0267528	0.0270215																									0.0241914	0.0240934
0.0267528	0.023769																									0.0241914	0.0151974
0.0267528	0.0240192																									0.0241914	0.0233521
0.0267528	0.0217674																									0.0241914	0.0200161
0.0267528	0.0220176																									0.0241914	0.0207574
0.0267528	0.022518																									0.0241914	0.0207574
0.0267528	0.0272717																									0.0241914	0.0233521
0.0267528	0.0217674																									0.0241914	0.0222401
0.0267528	0.0190152																									0.0241914	0.0155681
0.0267528	0.0240192																									0.0241914	0.0266881
0.0267528	0.0260208																									0.0241914	0.0200161
0.0267528	0.0232686																									0.0241914	0.0177921
0.0264682	0.022518																									0.0241914	0.0170507
0.0264682	0.0142614																									0.0241914	0.0203868
0.0264682	0.0245196																									0.0241914	0.0218694
0.0264682	0.0227682																									0.0241914	0.0240934
0.0264682	0.0220176																									0.0241914	0.0122321
0.0264682	0.023769																									0.0241914	0.0177921
0.0264682	0.0240192																									0.0241914	0.0211281
0.0264682	0.0270215																									0.0241914	0.0192748
0.0264682	0.018765																									0.0241914	0.0181627
0.0264682	0.0302741																									0.0241914	0.0226108
0.0264682	0.0240192																									0.0241914	0.0189041
0.0264682	0.0307745																									0.0241914	0.0196454
0.0264682	0.0242694																									0.0241914	0.0159387
0.0264682	0.0222678																									0.0241914	0.0222401
0.0264682	0.0272717																									0.0241914	0.0207574
0.0264682	0.0232686																									0.0241914	0.0140854
0.0264682	0.0205164																									0.0241914	0.0155681
0.0264682	0.0265212																									0.0241914	0.0163094
0.0264682	0.026271																									0.0241914	0.0118614
0.0264682	0.0252702																									0.0241914	0.0189041
0.0264682	0.0227682																									0.0241914	0.0244641
0.0264682	0.0265212																									0.0241914	0.0229814
0.0264682	0.0217674																									0.0241914	0.0244641
0.0264682	0.0280223																									0.0241914	0.0148267
0.0264682	0.0222678																									0.0241914	0.0218694
0.0264682	0.0252702																									0.0241914	0.0207574
0.0264682	0.0275219																									0.0241914	0.0155681
0.0264682	0.0277721																									0.0241914	0.0218694
0.0264682	0.0207666																									0.0241914	0.0196454
0.0264682	0.0207666																									0.0239068	0.0244641
0.0264682	0.0190152																									0.0239068	0.0166801
0.0264682	0.0277721																									0.0239068	0.0303948
0.0264682	0.0287729																									0.0239068	0.0263174
0.0264682	0.0260208																									0.0239068	0.0196454
0.0264682	0.0260208																									0.0239068	0.0214988
0.0264682	0.0230184																									0.0239068	0.0196454
0.0264682	0.0265212																									0.0239068	0.0289121
0.0261836	0.0322757																									0.0239068	0.0185334
0.0261836	0.0270215																									0.0239068	0.0259468
0.0261836	0.0335267																									0.0239068	0.0255761
0.0261836	0.0257706																									0.0239068	0.0133441
0.0261836	0.0305243																									0.0239068	0.0170507
0.0261836	0.0165132																									0.0239068	0.0259468
0.0261836	0.0217674																									0.0239068	0.0218694
0.0261836	0.0287729																									0.0239068	0.0144561
0.0261836	0.0245196																									0.0239068	0.0255761
0.0261836	0.0267714																									0.0239068	0.0189041
0.0261836	0.0245196																									0.0239068	0.0229814
0.0261836	0.0257706																									0.0239068	0.0170507
0.0261836	0.02502																									0.0239068	0.0189041
0.0261836	0.0247698																									0.0239068	0.0159387
0.0261836	0.0287729																									0.0239068	0.0329895
0.0261836	0.0227682																									0.0239068	0.0203868
0.0261836	0.020016																									0.0239068	0.0159387
0.0261836	0.0227682																									0.0239068	0.0196454
0.0261836	0.0227682																									0.0239068	0.0174214
0.0261836	0.0220176																									0.0239068	0.0170507
0.0261836	0.0247698																									0.0239068	0.0200161
0.0261836	0.0277721																									0.0239068	0.0196454
0.0261836	0.0230184																									0.0239068	0.0196454
0.0261836	0.0202662																									0.0239068	0.00963738
0.0261836	0.0217674																									0.0239068	0.0185334
0.0261836	0.0215172																									0.0239068	0.0214988
0.0261836	0.0260208																									0.0239068	0.0170507
0.0261836	0.0295235																									0.0239068	0.0207574
0.0261836	0.0215172																									0.0239068	0.0177921
0.0261836	0.0257706																									0.0239068	0.0270588
0.0261836	0.021267																									0.0239068	0.0226108
0.0261836	0.0257706																									0.0239068	0.0233521
0.0261836	0.0260208																									0.0239068	0.0214988
0.0261836	0.0285227																									0.0239068	0.0263174
0.0261836	0.0235188																									0.0239068	0.0155681
0.0261836	0.0202662																									0.0239068	0.0385495
0.0261836	0.0275219																									0.0239068	0.0166801
0.0261836	0.0255204																									0.0239068	0.0248348
0.0261836	0.0227682																									0.0239068	0.0148267
0.0261836	0.0207666																									0.0239068	0.0159387
0.0261836	0.026271																									0.0239068	0.0326188
0.0261836	0.0277721																									0.0239068	0.0203868
0.0261836	0.0252702																									0.0239068	0.0214988
0.0261836	0.0232686																									0.0239068	0.0196454
0.0261836	0.026271																									0.0236222	0.0170507
0.0261836	0.0207666																									0.0236222	0.0263174
0.0261836	0.0142614																									0.0236222	0.0189041
0.0261836	0.0242694																									0.0236222	0.0244641
0.0261836	0.0252702																									0.0236222	0.0177921
0.0261836	0.0252702																									0.0236222	0.0222401
0.0261836	0.0217674																									0.0236222	0.0307655
0.0261836	0.0220176																									0.0236222	0.0148267
0.0261836	0.0242694																									0.0236222	0.0255761
0.0261836	0.0272717																									0.0236222	0.0226108
0.025899	0.022518																									0.0236222	0.0189041
0.025899	0.0240192																									0.0236222	0.0189041
0.025899	0.0227682																									0.0236222	0.0274295
0.025899	0.0197658																									0.0236222	0.0278001
0.025899	0.0205164																									0.0236222	0.0318775
0.025899	0.0240192																									0.0236222	0.0140854
0.025899	0.026271																									0.0236222	0.0229814
0.025899	0.0267714																									0.0236222	0.0226108
0.025899	0.0247698																									0.0236222	0.0118614
0.025899	0.0215172																									0.0236222	0.0226108
0.025899	0.0255204																									0.0236222	0.0200161
0.025899	0.0240192																									0.0236222	0.0177921
0.025899	0.026271																									0.0236222	0.0240934
0.025899	0.0257706																									0.0236222	0.0181627
0.025899	0.0217674																									0.0236222	0.0244641
0.025899	0.0260208																									0.0236222	0.0170507
0.025899	0.0222678																									0.0236222	0.0166801
0.025899	0.0207666																									0.0236222	0.0181627
0.025899	0.023769																									0.0236222	0.0255761
0.025899	0.0210168																									0.0236222	0.0189041
0.025899	0.02502																									0.0236222	0.0218694
0.025899	0.0282725																									0.0236222	0.0274295
0.025899	0.023769																									0.0236222	0.0229814
0.025899	0.0240192																									0.0236222	0.0259468
0.025899	0.0210168																									0.0236222	0.0418855
0.025899	0.02502																									0.0236222	0.0170507
0.025899	0.0315251																									0.0236222	0.0203868
0.025899	0.0242694																									0.0233376	0.0300241
0.025899	0.0207666																									0.0233376	0.0207574
0.025899	0.02502																									0.0233376	0.0159387
0.025899	0.0205164																									0.0233376	0.0252054
0.025899	0.0280223																									0.0233376	0.0196454
0.025899	0.0245196																									0.0233376	0.0222401
0.025899	0.026271																									0.0233376	0.0326188
0.025899	0.0265212																									0.0233376	0.0151974
0.025899	0.0255204																									0.0233376	0.0200161
0.025899	0.0247698																									0.0233376	0.0233521
0.025899	0.0245196																									0.0233376	0.0326188
0.025899	0.0260208																									0.0233376	0.0140854
0.025899	0.0195156																									0.0233376	0.0148267
0.025899	0.0302741																									0.0233376	0.0185334
0.025899	0.0207666																									0.0233376	0.0214988
0.025899	0.0265212																									0.0233376	0.0255761
0.025899	0.0205164																									0.0233376	0.0259468
0.025899	0.0240192																									0.0233376	0.0252054
0.025899	0.022518																									0.0233376	0.00741337
0.025899	0.023769																									0.0233376	0.0240934
0.025899	0.0215172																									0.0233376	0.0159387
0.025899	0.0185148																									0.0233376	0.0170507
0.0256144	0.0232686																									0.0233376	0.0240934
0.0256144	0.0157626																									0.0233376	0.0233521
0.0256144	0.0240192																									0.0233376	0.0244641
0.0256144	0.021267																									0.0233376	0.0211281
0.0256144	0.0240192																									0.0233376	0.0129734
0.0256144	0.0197658																									0.0233376	0.0303948
0.0256144	0.017514																									0.0233376	0.0207574
0.0256144	0.0192654																									0.0233376	0.0148267
0.0256144	0.0217674																									0.0233376	0.0185334
0.0256144	0.0197658																									0.0233376	0.0396615
0.0256144	0.0272717																									0.0233376	0.0207574
0.0256144	0.0287729																									0.0233376	0.0192748
0.0256144	0.0240192																									0.0233376	0.0203868
0.0256144	0.0240192																									0.0233376	0.0144561
0.0256144	0.0265212																									0.0233376	0.0392908
0.0256144	0.0255204																									0.0233376	0.0192748
0.0256144	0.0427841																									0.0233376	0.0263174
0.0256144	0.0207666																									0.0233376	0.0259468
0.0256144	0.0255204																									0.023053	0.0185334
0.0256144	0.0245196																									0.023053	0.0151974
0.0256144	0.020016																									0.023053	0.0137147
0.0256144	0.026271																									0.023053	0.0122321
0.0256144	0.0242694																									0.023053	0.0211281
0.0256144	0.0207666																									0.023053	0.0211281
0.0256144	0.0252702																									0.023053	0.0252054
0.0256144	0.0220176																									0.023053	0.0203868
0.0256144	0.0255204																									0.023053	0.0259468
0.0256144	0.0192654																									0.023053	0.0170507
0.0256144	0.023769																									0.023053	0.0307655
0.0256144	0.0265212																									0.023053	0.0263174
0.0256144	0.0235188																									0.023053	0.0144561
0.0256144	0.0235188																									0.023053	0.0144561
0.0256144	0.0252702																									0.023053	0.0370668
0.0256144	0.0217674																									0.023053	0.0266881
0.0256144	0.0230184																									0.023053	0.0181627
0.0256144	0.022518																									0.023053	0.0341015
0.0256144	0.0222678																									0.023053	0.0181627
0.0256144	0.018765																									0.023053	0.0240934
0.0256144	0.0285227																									0.023053	0.0166801
0.0256144	0.0255204																									0.023053	0.0203868
0.0256144	0.0267714																									0.023053	0.0255761
0.0256144	0.0275219																									0.023053	0.0207574
0.0256144	0.0245196																									0.023053	0.0189041
0.0256144	0.0240192																									0.023053	0.0207574
0.0256144	0.023769																									0.023053	0.0248348
0.0256144	0.0222678																									0.023053	0.0151974
0.0256144	0.0130104																									0.023053	0.0211281
0.0256144	0.0195156																									0.023053	0.0148267
0.0256144	0.0222678																									0.023053	0.0300241
0.0256144	0.0217674																									0.023053	0.0148267
0.0256144	0.0205164																									0.023053	0.0226108
0.0256144	0.0350279																									0.023053	0.0174214
0.0256144	0.0252702																									0.023053	0.0192748
0.0256144	0.0252702																									0.023053	0.0174214
0.0256144	0.0222678																									0.0227683	0.0244641
0.0256144	0.0235188																									0.0227683	0.0222401
0.0256144	0.021267																									0.0227683	0.0189041
0.0256144	0.0270215																									0.0227683	0.0255761
0.0256144	0.0227682																									0.0227683	0.0170507
0.0256144	0.026271																									0.0227683	0.0118614
0.0253298	0.0230184																									0.0227683	0.0129734
0.0253298	0.0202662																									0.0227683	0.0163094
0.0253298	0.0295235																									0.0227683	0.0433682
0.0253298	0.0312749																									0.0227683	0.0189041
0.0253298	0.022518																									0.0227683	0.0214988
0.0253298	0.0217674																									0.0227683	0.0270588
0.0253298	0.0217674																									0.0227683	0.0203868
0.0253298	0.0222678																									0.0227683	0.0181627
0.0253298	0.0275219																									0.0227683	0.0214988
0.0253298	0.0245196																									0.0227683	0.0203868
0.0253298	0.0242694																									0.0227683	0.0192748
0.0253298	0.0215172																									0.0227683	0.0151974
0.0253298	0.022518																									0.0227683	0.0181627
0.0253298	0.022518																									0.0227683	0.0218694
0.0253298	0.0255204																									0.0227683	0.0255761
0.0253298	0.0255204																									0.0227683	0.0285415
0.0253298	0.0207666																									0.0227683	0.0181627
0.0253298	0.0202662																									0.0227683	0.0185334
0.0253298	0.021267																									0.0227683	0.0129734
0.0253298	0.0235188																									0.0227683	0.0140854
0.0253298	0.0260208																									0.0227683	0.0226108
0.0253298	0.0272717																									0.0227683	0.0181627
0.0253298	0.0227682																									0.0227683	0.0222401
0.0253298	0.0230184																									0.0227683	0.0185334
0.0253298	0.0205164																									0.0227683	0.0148267
0.0253298	0.0232686																									0.0227683	0.0211281
0.0253298	0.0205164																									0.0227683	0.0207574
0.0253298	0.0235188																									0.0227683	0.0185334
0.0253298	0.0172638																									0.0227683	0.0229814
0.0253298	0.0245196																									0.0227683	0.0185334
0.0253298	0.0215172																									0.0227683	0.0211281
0.0253298	0.018765																									0.0227683	0.0181627
0.0253298	0.0207666																									0.0227683	0.0296535
0.0253298	0.020016																									0.0227683	0.0207574
0.0253298	0.0247698																									0.0227683	0.0374375
0.0253298	0.0240192																									0.0227683	0.0174214
0.0253298	0.0292733																									0.0224837	0.0155681
0.0253298	0.0272717																									0.0224837	0.0170507
0.0253298	0.0252702																									0.0224837	0.0214988
0.0253298	0.0217674																									0.0224837	0.0189041
0.0253298	0.022518																									0.0224837	0.0259468
0.0253298	0.0207666																									0.0224837	0.0307655
0.0253298	0.0230184																									0.0224837	0.0211281
0.0253298	0.0267714																									0.0224837	0.0177921
0.0253298	0.0202662																									0.0224837	0.0222401
0.0253298	0.0240192																									0.0224837	0.0255761
0.0253298	0.0252702																									0.0224837	0.0177921
0.0253298	0.02502																									0.0224837	0.0274295
0.0253298	0.0240192																									0.0224837	0.0166801
0.0253298	0.0227682																									0.0224837	0.0126027
0.0253298	0.026271																									0.0224837	0.0200161
0.0253298	0.0220176																									0.0224837	0.0240934
0.0250452	0.02502																									0.0224837	0.0148267
0.0250452	0.0255204																									0.0224837	0.0222401
0.0250452	0.021267																									0.0224837	0.0137147
0.0250452	0.0240192																									0.0224837	0.0274295
0.0250452	0.0255204																									0.0224837	0.0203868
0.0250452	0.0272717																									0.0224837	0.0107494
0.0250452	0.0267714																									0.0224837	0.0274295
0.0250452	0.0295235																									0.0224837	0.0163094
0.0250452	0.0215172																									0.0224837	0.0137147
0.0250452	0.0165132																									0.0224837	0.0237228
0.0250452	0.0227682																									0.0224837	0.0081547
0.0250452	0.0252702																									0.0224837	0.0218694
0.0250452	0.0207666																									0.0224837	0.0218694
0.0250452	0.0322757																									0.0224837	0.0144561
0.0250452	0.022518																									0.0224837	0.0233521
0.0250452	0.0240192																									0.0224837	0.0218694
0.0250452	0.0255204																									0.0221991	0.0192748
0.0250452	0.023769																									0.0221991	0.0218694
0.0250452	0.0205164																									0.0221991	0.0163094
0.0250452	0.0230184																									0.0221991	0.0226108
0.0250452	0.0242694																									0.0221991	0.0144561
0.0250452	0.0247698																									0.0221991	0.0218694
0.0250452	0.0267714																									0.0221991	0.0211281
0.0250452	0.020016																									0.0221991	0.0222401
0.0250452	0.0247698																									0.0221991	0.0274295
0.0250452	0.0215172																									0.0221991	0.0181627
0.0250452	0.0257706																									0.0221991	0.0174214
0.0250452	0.0190152																									0.0221991	0.0214988
0.0250452	0.0152622																									0.0221991	0.0192748
0.0250452	0.023769																									0.0221991	0.0170507
0.0250452	0.0242694																									0.0221991	0.0285415
0.0250452	0.0290231																									0.0221991	0.0144561
0.0250452	0.017514																									0.0221991	0.0166801
0.0250452	0.0267714																									0.0221991	0.0255761
0.0250452	0.0220176																									0.0221991	0.010008
0.0250452	0.0240192																									0.0221991	0.0137147
0.0250452	0.0255204																									0.0221991	0.0248348
0.0250452	0.0232686																									0.0221991	0.0148267
0.0250452	0.0240192																									0.0221991	0.0185334
0.0250452	0.0205164																									0.0221991	0.0166801
0.0250452	0.0215172																									0.0221991	0.0177921
0.0250452	0.0230184																									0.0221991	0.0174214
0.0250452	0.0232686																									0.0221991	0.0200161
0.0250452	0.022518																									0.0221991	0.0226108
0.0250452	0.021267																									0.0221991	0.0222401
0.0250452	0.0202662																									0.0221991	0.0226108
0.0250452	0.017514																									0.0221991	0.0226108
0.0250452	0.0272717																									0.0221991	0.0163094
0.0250452	0.0227682																									0.0221991	0.0300241
0.0250452	0.0170136																									0.0221991	0.0200161
0.0250452	0.0172638																									0.0221991	0.0148267
0.0250452	0.0205164																									0.0221991	0.0163094
0.0250452	0.0235188																									0.0221991	0.0174214
0.0250452	0.0320255																									0.0219145	0.0163094
0.0250452	0.022518																									0.0219145	0.0207574
0.0250452	0.0272717																									0.0219145	0.0189041
0.0250452	0.022518																									0.0219145	0.0140854
0.0250452	0.02502																									0.0219145	0.0207574
0.0250452	0.0210168																									0.0219145	0.0244641
0.0250452	0.0185148																									0.0219145	0.0181627
0.0250452	0.0240192																									0.0219145	0.0192748
0.0250452	0.0210168																									0.0219145	0.0177921
0.0250452	0.0260208																									0.0219145	0.0248348
0.0250452	0.0227682																									0.0219145	0.0266881
0.0247606	0.0172638																									0.0219145	0.0211281
0.0247606	0.0230184																									0.0219145	0.0292828
0.0247606	0.0235188																									0.0219145	0.0155681
0.0247606	0.0265212																									0.0219145	0.0211281
0.0247606	0.0240192																									0.0219145	0.0181627
0.0247606	0.022518																									0.0219145	0.0148267
0.0247606	0.0272717																									0.0216299	0.00518936
0.0247606	0.0245196																									0.0216299	0.0177921
0.0247606	0.0245196																									0.0216299	0.0192748
0.0247606	0.0195156																									0.0216299	0.0196454
0.0247606	0.0290231																									0.0216299	0.0252054
0.0247606	0.0202662																									0.0216299	0.0170507
0.0247606	0.0277721																									0.0216299	0.0189041
0.0247606	0.0252702																									0.0216299	0.0159387
0.0247606	0.0230184																									0.0216299	0.0207574
0.0247606	0.0205164																									0.0216299	0.0289121
0.0247606	0.021267																									0.0216299	0.0244641
0.0247606	0.0172638																									0.0216299	0.0229814
0.0247606	0.0222678																									0.0216299	0.0233521
0.0247606	0.026271																									0.0216299	0.0137147
0.0247606	0.0222678																									0.0216299	0.0200161
0.0247606	0.0205164																									0.0216299	0.0155681
0.0247606	0.0222678																									0.0216299	0.0207574
0.0247606	0.0210168																									0.0216299	0.0211281
0.0247606	0.02502																									0.0216299	0.0237228
0.0247606	0.0227682																									0.0216299	0.0192748
0.0247606	0.0227682																									0.0216299	0.0163094
0.0247606	0.0205164																									0.0216299	0.0181627
0.0247606	0.0180144																									0.0216299	0.0226108
0.0247606	0.0242694																									0.0216299	0.0303948
0.0247606	0.0235188																									0.0216299	0.0203868
0.0247606	0.0215172																									0.0216299	0.0174214
0.0247606	0.0230184																									0.0216299	0.0118614
0.0247606	0.0215172																									0.0216299	0.0151974
0.0247606	0.0242694																									0.0216299	0.0233521
0.0247606	0.0195156																									0.0216299	0.0192748
0.0247606	0.023769																									0.0216299	0.0274295
0.0247606	0.0227682																									0.0216299	0.0166801
0.0247606	0.0220176																									0.0216299	0.0163094
0.0247606	0.0207666																									0.0216299	0.0181627
0.0247606	0.0207666																									0.0216299	0.0214988
0.0247606	0.0260208																									0.0216299	0.0148267
0.0247606	0.0257706																									0.0216299	0.0200161
0.0247606	0.022518																									0.0213453	0.0122321
0.0247606	0.0207666																									0.0213453	0.0181627
0.0247606	0.0190152																									0.0213453	0.0103787
0.0247606	0.0232686																									0.0213453	0.0196454
0.0247606	0.0217674																									0.0213453	0.0137147
0.0247606	0.018765																									0.0213453	0.0300241
0.0247606	0.021267																									0.0213453	0.0207574
0.0247606	0.0240192																									0.0213453	0.0181627
0.0247606	0.0255204																									0.0213453	0.0407735
0.0247606	0.011259																									0.0213453	0.0189041
0.0247606	0.0222678																									0.0213453	0.0226108
0.0247606	0.026271																									0.0213453	0.0200161
0.024476	0.0245196																									0.0213453	0.0174214
0.024476	0.0232686																									0.0213453	0.0189041
0.024476	0.016263																									0.0213453	0.0244641
0.024476	0.0242694																									0.0213453	0.0214988
0.024476	0.026271																									0.0213453	0.0140854
0.024476	0.0215172																									0.0213453	0.0211281
0.024476	0.0235188																									0.0213453	0.0233521
0.024476	0.0182646																									0.0213453	0.0515229
0.024476	0.022518																									0.0213453	0.0129734
0.024476	0.0205164																									0.0213453	0.0244641
0.024476	0.0245196																									0.0213453	0.0303948
0.024476	0.0257706																									0.0213453	0.01112
0.024476	0.0202662																									0.0213453	0.0185334
0.024476	0.0240192																									0.0213453	0.0252054
0.024476	0.0205164																									0.0213453	0.0137147
0.024476	0.0330263																									0.0213453	0.0229814
0.024476	0.0202662																									0.0213453	0.0203868
0.024476	0.0195156																									0.0210607	0.0174214
0.024476	0.021267																									0.0210607	0.0226108
0.024476	0.02502																									0.0210607	0.0244641
0.024476	0.0235188																									0.0210607	0.0133441
0.024476	0.0242694																									0.0210607	0.0281708
0.024476	0.026271																									0.0210607	0.0244641
0.024476	0.0207666																									0.0210607	0.0274295
0.024476	0.0210168																									0.0210607	0.0166801
0.024476	0.021267																									0.0210607	0.0137147
0.024476	0.0227682																									0.0210607	0.0185334
0.024476	0.0182646																									0.0210607	0.0270588
0.024476	0.0205164																									0.0210607	0.0200161
0.024476	0.02502																									0.0210607	0.0252054
0.024476	0.0230184																									0.0210607	0.0144561
0.024476	0.0247698																									0.0210607	0.0144561
0.024476	0.0227682																									0.0210607	0.0229814
0.024476	0.0190152																									0.0210607	0.0214988
0.024476	0.0232686																									0.0210607	0.0159387
0.024476	0.0230184																									0.0210607	0.0248348
0.024476	0.0205164																									0.0210607	0.0166801
0.024476	0.0240192																									0.0210607	0.0151974
0.024476	0.0227682																									0.0210607	0.0192748
0.024476	0.0227682																									0.0210607	0.0144561
0.024476	0.0305243																									0.0210607	0.0211281
0.024476	0.016263																									0.0210607	0.0200161
0.024476	0.0232686																									0.0210607	0.0200161
0.024476	0.0230184																									0.0210607	0.0214988
0.024476	0.021267																									0.0210607	0.0155681
0.024476	0.0245196																									0.0210607	0.0226108
0.024476	0.022518																									0.0210607	0.0174214
0.024476	0.022518																									0.0210607	0.0203868
0.024476	0.0202662																									0.0210607	0.0229814
0.024476	0.013761																									0.0210607	0.0163094
0.024476	0.020016																									0.0210607	0.0159387
0.024476	0.0207666																									0.0210607	0.0155681
0.024476	0.02502																									0.0210607	0.0240934
0.024476	0.0207666																									0.0210607	0.0222401
0.024476	0.0210168																									0.0210607	0.0148267
0.024476	0.0292733																									0.0210607	0.00778403
0.024476	0.0210168																									0.0210607	0.0207574
0.024476	0.0222678																									0.0210607	0.0189041
0.0241914	0.0232686																									0.0210607	0.0218694
0.0241914	0.0247698																									0.0210607	0.0266881
0.0241914	0.0235188																									0.0207761	0.0244641
0.0241914	0.023769																									0.0207761	0.0166801
0.0241914	0.0232686																									0.0207761	0.0137147
0.0241914	0.0205164																									0.0207761	0.0140854
0.0241914	0.0195156																									0.0207761	0.0155681
0.0241914	0.0247698																									0.0207761	0.0237228
0.0241914	0.026271																									0.0207761	0.0207574
0.0241914	0.0227682																									0.0207761	0.0144561
0.0241914	0.0252702																									0.0207761	0.0196454
0.0241914	0.0215172																									0.0207761	0.0233521
0.0241914	0.0252702																									0.0207761	0.0289121
0.0241914	0.0227682																									0.0207761	0.0159387
0.0241914	0.0227682																									0.0207761	0.0155681
0.0241914	0.0230184																									0.0207761	0.0177921
0.0241914	0.0217674																									0.0207761	0.0274295
0.0241914	0.0265212																									0.0207761	0.0192748
0.0241914	0.0207666																									0.0207761	0.0233521
0.0241914	0.0220176																									0.0207761	0.0148267
0.0241914	0.0255204																									0.0207761	0.0244641
0.0241914	0.0240192																									0.0207761	0.0189041
0.0241914	0.0220176																									0.0207761	0.0192748
0.0241914	0.0207666																									0.0207761	0.0163094
0.0241914	0.0205164																									0.0207761	0.0270588
0.0241914	0.0182646																									0.0207761	0.0140854
0.0241914	0.0247698																									0.0207761	0.0148267
0.0241914	0.0350279																									0.0207761	0.0177921
0.0241914	0.0180144																									0.0207761	0.0237228
0.0241914	0.0260208																									0.0207761	0.0196454
0.0241914	0.0170136																									0.0207761	0.0163094
0.0241914	0.0210168																									0.0207761	0.0214988
0.0241914	0.0227682																									0.0207761	0.0140854
0.0241914	0.0235188																									0.0207761	0.0151974
0.0241914	0.0207666																									0.0207761	0.0151974
0.0241914	0.0192654																									0.0207761	0.0200161
0.0241914	0.0232686																									0.0207761	0.0226108
0.0241914	0.022518																									0.0207761	0.0218694
0.0241914	0.0235188																									0.0207761	0.0196454
0.0241914	0.021267																									0.0207761	0.0163094
0.0241914	0.0247698																									0.0207761	0.0181627
0.0241914	0.020016																									0.0207761	0.0129734
0.0241914	0.018765																									0.0204915	0.0174214
0.0241914	0.0252702																									0.0204915	0.0163094
0.0241914	0.023769																									0.0204915	0.0170507
0.0241914	0.021267																									0.0204915	0.0140854
0.0241914	0.0182646																									0.0204915	0.0341015
0.0241914	0.0222678																									0.0204915	0.0174214
0.0241914	0.018765																									0.0204915	0.0192748
0.0241914	0.0202662																									0.0204915	0.0159387
0.0241914	0.0230184																									0.0204915	0.0170507
0.0241914	0.0215172																									0.0204915	0.0203868
0.0241914	0.0210168																									0.0204915	0.0170507
0.0241914	0.023769																									0.0204915	0.0129734
0.0241914	0.0207666																									0.0204915	0.0207574
0.0241914	0.0220176																									0.0204915	0.0174214
0.0241914	0.023769																									0.0204915	0.0240934
0.0241914	0.0252702																									0.0204915	0.0196454
0.0241914	0.0242694																									0.0204915	0.0244641
0.0241914	0.0217674																									0.0204915	0.0285415
0.0241914	0.0230184																									0.0204915	0.0181627
0.0241914	0.0192654																									0.0204915	0.0107494
0.0241914	0.0227682																									0.0204915	0.0103787
0.0241914	0.0220176																									0.0204915	0.0126027
0.0241914	0.022518																									0.0204915	0.0148267
0.0241914	0.0192654																									0.0204915	0.0140854
0.0241914	0.020016																									0.0204915	0.0244641
0.0241914	0.0230184																									0.0204915	0.0307655
0.0239068	0.0190152																									0.0204915	0.0140854
0.0239068	0.0232686																									0.0204915	0.0240934
0.0239068	0.0182646																									0.0204915	0.0163094
0.0239068	0.0240192																									0.0204915	0.0140854
0.0239068	0.0247698																									0.0204915	0.0177921
0.0239068	0.0247698																									0.0204915	0.0126027
0.0239068	0.02502																									0.0204915	0.0211281
0.0239068	0.0132606																									0.0204915	0.0185334
0.0239068	0.0207666																									0.0204915	0.0170507
0.0239068	0.0222678																									0.0204915	0.0422562
0.0239068	0.0210168																									0.0204915	0.0189041
0.0239068	0.0240192																									0.0204915	0.0252054
0.0239068	0.0202662																									0.0204915	0.0341015
0.0239068	0.0255204																									0.0204915	0.0233521
0.0239068	0.023769																									0.0204915	0.0155681
0.0239068	0.0332765																									0.0204915	0.0151974
0.0239068	0.0185148																									0.0204915	0.0192748
0.0239068	0.0222678																									0.0202069	0.0137147
0.0239068	0.0230184																									0.0202069	0.0207574
0.0239068	0.0235188																									0.0202069	0.0155681
0.0239068	0.0190152																									0.0202069	0.0159387
0.0239068	0.0232686																									0.0202069	0.0133441
0.0239068	0.0192654																									0.0202069	0.0174214
0.0239068	0.0275219																									0.0202069	0.0185334
0.0239068	0.0192654																									0.0202069	0.0181627
0.0239068	0.0227682																									0.0202069	0.0333601
0.0239068	0.0210168																									0.0202069	0.0122321
0.0239068	0.0152622																									0.0202069	0.0252054
0.0239068	0.0205164																									0.0202069	0.0155681
0.0239068	0.023769																									0.0202069	0.0392908
0.0239068	0.021267																									0.0202069	0.0137147
0.0239068	0.0222678																									0.0202069	0.0166801
0.0239068	0.0177642																									0.0202069	0.0211281
0.0239068	0.0180144																									0.0202069	0.0170507
0.0239068	0.0247698																									0.0202069	0.0237228
0.0239068	0.021267																									0.0202069	0.0174214
0.0239068	0.0220176																									0.0202069	0.0292828
0.0239068	0.0247698																									0.0202069	0.0307655
0.0239068	0.0197658																									0.0202069	0.0144561
0.0239068	0.0190152																									0.0202069	0.0189041
0.0239068	0.0240192																									0.0202069	0.0189041
0.0239068	0.0222678																									0.0202069	0.0252054
0.0239068	0.0260208																									0.0202069	0.0155681
0.0239068	0.0195156																									0.0202069	0.0200161
0.0239068	0.0245196																									0.0202069	0.0192748
0.0239068	0.0215172																									0.0202069	0.0181627
0.0239068	0.0192654																									0.0202069	0.0214988
0.0239068	0.0275219																									0.0202069	0.0151974
0.0239068	0.0230184																									0.0202069	0.0177921
0.0239068	0.0227682																									0.0202069	0.0270588
0.0239068	0.0245196																									0.0202069	0.0263174
0.0239068	0.0202662																									0.0202069	0.0459629
0.0239068	0.0242694																									0.0202069	0.0218694
0.0239068	0.0230184																									0.0202069	0.0181627
0.0239068	0.0222678																									0.0202069	0.0211281
0.0239068	0.0205164																									0.0202069	0.0263174
0.0239068	0.02502																									0.0202069	0.0207574
0.0239068	0.026271																									0.0202069	0.0240934
0.0239068	0.022518																									0.0199223	0.0203868
0.0239068	0.0235188																									0.0199223	0.0292828
0.0239068	0.0232686																									0.0199223	0.0292828
0.0239068	0.021267																									0.0199223	0.0185334
0.0239068	0.0197658																									0.0199223	0.0214988
0.0239068	0.0245196																									0.0199223	0.0318775
0.0239068	0.0267714																									0.0199223	0.0137147
0.0239068	0.022518																									0.0199223	0.0196454
0.0239068	0.020016																									0.0199223	0.0192748
0.0239068	0.0217674																									0.0199223	0.0255761
0.0239068	0.0232686																									0.0199223	0.0140854
0.0239068	0.0242694																									0.0199223	0.0144561
0.0236222	0.00375299																									0.0199223	0.0159387
0.0236222	0.0215172																									0.0199223	0.0211281
0.0236222	0.022518																									0.0199223	0.0226108
0.0236222	0.023769																									0.0199223	0.0181627
0.0236222	0.0177642																									0.0199223	0.0192748
0.0236222	0.023769																									0.0199223	0.0203868
0.0236222	0.0220176																									0.0199223	0.0181627
0.0236222	0.0252702																									0.0199223	0.0177921
0.0236222	0.0197658																									0.0199223	0.0322481
0.0236222	0.0227682																									0.0199223	0.0174214
0.0236222	0.0220176																									0.0199223	0.0129734
0.0236222	0.0205164																									0.0199223	0.0259468
0.0236222	0.0227682																									0.0199223	0.0189041
0.0236222	0.0202662																									0.0199223	0.0133441
0.0236222	0.0205164																									0.0199223	0.0233521
0.0236222	0.0235188																									0.0199223	0.0207574
0.0236222	0.0205164																									0.0199223	0.0151974
0.0236222	0.0210168																									0.0199223	0.0181627
0.0236222	0.022518																									0.0199223	0.0166801
0.0236222	0.0222678																									0.0199223	0.0166801
0.0236222	0.0197658																									0.0199223	0.0200161
0.0236222	0.0320255																									0.0199223	0.0126027
0.0236222	0.0117594																									0.0199223	0.0159387
0.0236222	0.02502																									0.0199223	0.0196454
0.0236222	0.0190152																									0.0199223	0.0159387
0.0236222	0.0190152																									0.0199223	0.0196454
0.0236222	0.021267																									0.0196377	0.0192748
0.0236222	0.0285227																									0.0196377	0.0248348
0.0236222	0.0190152																									0.0196377	0.0140854
0.0236222	0.0235188																									0.0196377	0.00889604
0.0236222	0.0167634																									0.0196377	0.0159387
0.0236222	0.0247698																									0.0196377	0.0203868
0.0236222	0.020016																									0.0196377	0.0114907
0.0236222	0.021267																									0.0196377	0.0174214
0.0236222	0.0167634																									0.0196377	0.0192748
0.0236222	0.021267																									0.0196377	0.0151974
0.0236222	0.0177642																									0.0196377	0.0196454
0.0236222	0.020016																									0.0196377	0.0170507
0.0236222	0.0242694																									0.0196377	0.0181627
0.0236222	0.0227682																									0.0196377	0.0177921
0.0236222	0.0215172																									0.0196377	0.0155681
0.0236222	0.0197658																									0.0196377	0.0166801
0.0236222	0.0220176																									0.0196377	0.0144561
0.0236222	0.022518																									0.0196377	0.0292828
0.0236222	0.021267																									0.0196377	0.0137147
0.0236222	0.0205164																									0.0196377	0.0177921
0.0236222	0.0247698																									0.0196377	0.0174214
0.0236222	0.023769																									0.0196377	0.0140854
0.0236222	0.0227682																									0.0196377	0.0244641
0.0236222	0.0217674																									0.0196377	0.0174214
0.0236222	0.0245196																									0.0196377	0.0163094
0.0236222	0.021267																									0.0196377	0.0155681
0.0236222	0.0190152																									0.0196377	0.0151974
0.0236222	0.0195156																									0.0196377	0.0137147
0.0236222	0.0215172																									0.0196377	0.0189041
0.0236222	0.0217674																									0.0196377	0.0137147
0.0236222	0.0210168																									0.0196377	0.0252054
0.0236222	0.0227682																									0.0196377	0.0189041
0.0236222	0.0182646																									0.0196377	0.0140854
0.0236222	0.02502																									0.0193531	0.0081547
0.0233376	0.021267																									0.0193531	0.0203868
0.0233376	0.018765																									0.0193531	0.0144561
0.0233376	0.0275219																									0.0193531	0.0259468
0.0233376	0.0185148																									0.0193531	0.0166801
0.0233376	0.0177642																									0.0193531	0.0129734
0.0233376	0.018765																									0.0193531	0.0200161
0.0233376	0.0247698																									0.0193531	0.0177921
0.0233376	0.0205164																									0.0193531	0.0229814
0.0233376	0.0210168																									0.0193531	0.0214988
0.0233376	0.0215172																									0.0193531	0.0214988
0.0233376	0.0277721																									0.0193531	0.067091
0.0233376	0.0220176																									0.0193531	0.0166801
0.0233376	0.0217674																									0.0193531	0.0144561
0.0233376	0.0260208																									0.0193531	0.0177921
0.0233376	0.022518																									0.0193531	0.0207574
0.0233376	0.0282725																									0.0193531	0.0118614
0.0233376	0.0227682																									0.0193531	0.0229814
0.0233376	0.0240192																									0.0193531	0.0255761
0.0233376	0.0222678																									0.0193531	0.0255761
0.0233376	0.0205164																									0.0193531	0.0163094
0.0233376	0.0220176																									0.0193531	0.0163094
0.0233376	0.0177642																									0.0193531	0.0170507
0.0233376	0.021267																									0.0193531	0.0218694
0.0233376	0.0227682																									0.0193531	0.0148267
0.0233376	0.0210168																									0.0193531	0.0185334
0.0233376	0.0220176																									0.0193531	0.0174214
0.0233376	0.023769																									0.0193531	0.0159387
0.0233376	0.023769																									0.0193531	0.0170507
0.0233376	0.021267																									0.0193531	0.0129734
0.0233376	0.0230184																									0.0193531	0.0418855
0.0233376	0.0247698																									0.0193531	0.0126027
0.0233376	0.020016																									0.0190685	0.0218694
0.0233376	0.018765																									0.0190685	0.0189041
0.0233376	0.0247698																									0.0190685	0.0185334
0.0233376	0.0202662																									0.0190685	0.0118614
0.0233376	0.0195156																									0.0190685	0.00963738
0.0233376	0.0172638																									0.0190685	0.0200161
0.0233376	0.0240192																									0.0190685	0.0163094
0.0233376	0.0232686																									0.0190685	0.0252054
0.0233376	0.0202662																									0.0190685	0.0200161
0.0233376	0.016263																									0.0190685	0.0155681
0.0233376	0.0247698																									0.0190685	0.00889604
0.0233376	0.0267714																									0.0190685	0.0140854
0.0233376	0.0182646																									0.0190685	0.0218694
0.0233376	0.0215172																									0.0190685	0.0181627
0.0233376	0.0230184																									0.0190685	0.0122321
0.0233376	0.0180144																									0.0190685	0.0329895
0.0233376	0.0245196																									0.0190685	0.0270588
0.0233376	0.0205164																									0.0190685	0.0237228
0.0233376	0.0210168																									0.0190685	0.0155681
0.0233376	0.022518																									0.0190685	0.0315068
0.0233376	0.022518																									0.0190685	0.0196454
0.0233376	0.0222678																									0.0190685	0.0270588
0.0233376	0.021267																									0.0190685	0.0244641
0.0233376	0.0242694																									0.0190685	0.0200161
0.0233376	0.0205164																									0.0190685	0.0177921
0.0233376	0.0215172																									0.0190685	0.0137147
0.0233376	0.0227682																									0.0190685	0.0259468
0.0233376	0.0197658																									0.0190685	0.0181627
0.023053	0.0192654																									0.0190685	0.0163094
0.023053	0.022518																									0.0190685	0.0200161
0.023053	0.026271																									0.0190685	0.0366962
0.023053	0.0227682																									0.0190685	0.0140854
0.023053	0.0215172																									0.0190685	0.0137147
0.023053	0.021267																									0.0190685	0.0133441
0.023053	0.0195156																									0.0190685	0.0252054
0.023053	0.0222678																									0.0190685	0.0255761
0.023053	0.0265212																									0.0190685	0.0189041
0.023053	0.0205164																									0.0190685	0.01112
0.023053	0.020016																									0.0190685	0.0170507
0.023053	0.023769																									0.0190685	0.0144561
0.023053	0.0222678																									0.0187839	0.0174214
0.023053	0.0242694																									0.0187839	0.0155681
0.023053	0.0145116																									0.0187839	0.0196454
0.023053	0.0270215																									0.0187839	0.0133441
0.023053	0.0235188																									0.0187839	0.0300241
0.023053	0.0222678																									0.0187839	0.0244641
0.023053	0.0205164																									0.0187839	0.0196454
0.023053	0.022518																									0.0187839	0.0163094
0.023053	0.021267																									0.0187839	0.0200161
0.023053	0.0197658																									0.0187839	0.0233521
0.023053	0.0245196																									0.0187839	0.0159387
0.023053	0.0247698																									0.0187839	0.0181627
0.023053	0.0257706																									0.0187839	0.0222401
0.023053	0.0217674																									0.0187839	0.0196454
0.023053	0.0197658																									0.0187839	0.0148267
0.023053	0.0202662																									0.0187839	0.0192748
0.023053	0.0207666																									0.0187839	0.0196454
0.023053	0.0205164																									0.0187839	0.0200161
0.023053	0.018765																									0.0187839	0.0140854
0.023053	0.0215172																									0.0187839	0.0214988
0.023053	0.0207666																									0.0187839	0.0233521
0.023053	0.0245196																									0.0187839	0.0122321
0.023053	0.023769																									0.0187839	0.0159387
0.023053	0.0205164																									0.0187839	0.0133441
0.023053	0.0195156																									0.0187839	0.0185334
0.023053	0.0192654																									0.0187839	0.0151974
0.023053	0.0230184																									0.0187839	0.0170507
0.023053	0.0217674																									0.0187839	0.0166801
0.023053	0.0240192																									0.0187839	0.0181627
0.023053	0.0220176																									0.0187839	0.0174214
0.023053	0.0192654																									0.0187839	0.0166801
0.023053	0.0207666																									0.0187839	0.0344721
0.023053	0.0220176																									0.0187839	0.0226108
0.023053	0.0222678																									0.0187839	0.0196454
0.023053	0.0202662																									0.0187839	0.0196454
0.023053	0.0210168																									0.0187839	0.0218694
0.023053	0.0220176																									0.0184993	0.0181627
0.023053	0.0207666																									0.0184993	0.00667203
0.023053	0.0165132																									0.0184993	0.0151974
0.023053	0.0227682																									0.0184993	0.0270588
0.023053	0.021267																									0.0184993	0.0177921
0.023053	0.0202662																									0.0184993	0.0211281
0.023053	0.0205164																									0.0184993	0.0126027
0.023053	0.0165132																									0.0184993	0.0140854
0.023053	0.0210168																									0.0184993	0.0144561
0.0227683	0.0232686																									0.0184993	0.0300241
0.0227683	0.022518																									0.0184993	0.0185334
0.0227683	0.0230184																									0.0184993	0.0400322
0.0227683	0.0230184																									0.0184993	0.0144561
0.0227683	0.0107586																									0.0184993	0.0203868
0.0227683	0.018765																									0.0184993	0.0163094
0.0227683	0.0192654																									0.0184993	0.0133441
0.0227683	0.0205164																									0.0184993	0.0200161
0.0227683	0.0167634																									0.0184993	0.0177921
0.0227683	0.022518																									0.0184993	0.0163094
0.0227683	0.0180144																									0.0184993	0.0118614
0.0227683	0.0215172																									0.0184993	0.0192748
0.0227683	0.0227682																									0.0184993	0.0185334
0.0227683	0.0195156																									0.0184993	0.0255761
0.0227683	0.0245196																									0.0184993	0.0185334
0.0227683	0.0227682																									0.0184993	0.0122321
0.0227683	0.0232686																									0.0184993	0.0166801
0.0227683	0.0190152																									0.0184993	0.0144561
0.0227683	0.0222678																									0.0182147	0.0200161
0.0227683	0.0215172																									0.0182147	0.0181627
0.0227683	0.0192654																									0.0182147	0.0222401
0.0227683	0.0170136																									0.0182147	0.0196454
0.0227683	0.0215172																									0.0182147	0.00667203
0.0227683	0.0170136																									0.0182147	0.0177921
0.0227683	0.020016																									0.0182147	0.0292828
[truncated: 1,246 more rows]
[truncated: 12 more columns]
