# Supplementary material for: RhizoBindingSites, a Database of DNA-Binding Motifs in Nitrogen-Fixing Bacteria Inferred Using a Footprint Discovery Approach
Source: Front Microbiol. 2020 Nov 5;11:567471. doi: 10.3389/fmicb.2020.567471 (PMC7674921; doi:10.3389/fmicb.2020.567471)
Supplement: Supplementary file 8 [file Table_8.XLSX]

## Sheet: Hoja1
Supplementary Table 8. Coefficient of correlation of Normalized Genomic Coverture at ranges p-values ranges of 1.0e-4 to 9.9e-4, 1.0e-5 to 9.9e-5 and 1.0e-6 to lower p-values.
Strain	Rhizobium etli CFN 42 p-value 1e-4 to 9.9e-4	Rhizobium etli CFN 42 p-value 1e-5 to 9.9e-5	Rhizobium etli CFN 42 Pvalue 1e-6 to lowest p-vlues	Sinorhizobium meliloti 1021 p-value 1e-4 to 9.9e-4	Sinorhizobium meliloti 1021 p-value 1e-5 to 9.9e-5	Sinorhizobium meliloti 1021 p-value 1e-6 to lowest p-values
Rhizobium etli bv. mimosae str. Mim1	0.967879	0.933311	0.884815
Rhizobium leguminosarum bv. viciae 3841	0.709261	0.655904	0.61147
Sinorhizobium meliloti 1021	0.578329	0.55953	0.513378
Sinorhizobium fredii NGR234	0.531073	0.531073	0.511976	0.703272	0.688678	0.60739
Bradyrhizobium diazoefficiens USDA 110	0.28521	0.352026	0.335784
Bradyrhizobium sp. BTAi1	0.567512	0.429915	0.432007
Azorhizobium caulinodans ORS 571	0.513234	0.40152	0.358336
Mesorhizobium japonicum MAFF303099	0.541149	0.491226	0.50132
