# Supplementary material for: RhizoBindingSites, a Database of DNA-Binding Motifs in Nitrogen-Fixing Bacteria Inferred Using a Footprint Discovery Approach
Source: Front Microbiol. 2020 Nov 5;11:567471. doi: 10.3389/fmicb.2020.567471 (PMC7674921; doi:10.3389/fmicb.2020.567471)
Supplement: Supplementary file 9 [file Table_9.xlsx]

## Sheet: Hoja1
Table 9. Comparison of regulons from scientific literature with predicted data at the three ranges of p-value
A) Rhizobium etli CFN42
Target-gene	matrix name	Position end	Position start	site	P-value	Target-gene name	TF of the matrix-name
RHE_RS02045	RHE_RS02045_m1	-95	-86	AAAAGCAATT	2.3e-05	rpoN	rpoN
RHE_RS02045	RHE_RS02045_m5	-116	-102	CCGCTTGACCAAATG	1.2e-09	rpoN	rpoN
RHE_RS11870	RHE_RS09845_m4	-128	-113	AAATGTAGAACACGGA	0.00014	recA	LexA
RHE_RS11870	RHE_RS09845_m3	-135	-124	ATAAAACAAATG	4.6e-05	recA	LexA
RHE_RS11870	RHE_RS09845_m5	-67	-47	ATGGAACAAATGGGGTACAAA	8.9e-06	recA	LexA
RHE_RS21365	RHE_RS06405_m3	-125	-100	CAATATAACAGGAATGAAATATAAAA	0.0009	ParA	transcriptional regulator
RHE_RS21365	RHE_RS06405_m3	-111	-86	TGAAATATAAAATTCGATTAATAGAT	2.2e-05	ParA	transcriptional regulator
RHE_RS21365	RHE_RS06405_m1	-109	-89	AAATATAAAATTCGATTAATA	2.2e-06	ParA	transcriptional regulator
RHE_RS27315	RHE_RS27310_m5	-27	-11	CCCACCCTCTAGCGATG	2.2e-05	ParA	TetR/AcrR family transcriptional regulator
RHE_RS27315	RHE_RS27310_m5	-156	-140	AGACCGCTTTGCCGAAA	1.4e-07	ParA	TetR/AcrR family transcriptional regulator
B) Sinorhizobium meliloti 1021
SM_b20579	SM_b20580_m5	-60	-30	AATATCATTTTACCTAACCGGATGAAACATC	0.00018	pcaD	pcaQ
SM_b20579	SM_b20580_m4	-61	-46	AAATATCATTTTACCT	2.8e-10	pcaD	pcaQ
SM_b20586	SM_b20586_m5	-73	-49	ACTTCGTGCGGTATTTGATATTTGT	0.00079	IclR	IclR
SM_b20586	SM_b20586_m1	-43	-32	TAACGCACAGAA	1e-05	IclR	IclR
SM_b20586	SM_b20586_m5	-55	-31	TATTTGTTCGTATAACGCACAGAAA	2.4e-09	IclR	IclR
SM_b20587	SM_b20586_m4	-74	-64	TACCGCACGAA	0.00063	CoA-transferase subunit A	IclR
SM_b20587	SM_b20586_m4	-92	-82	ATACGAACAAA	3.1e-05	CoA-transferase subunit A	IclR
SM_b20587	SM_b20586_m5	-104	-80	TTTCTGTGCGTTATACGAACAAATA	1.8e-09	CoA-transferase subunit A	IclR
SM_b20611	SMc01139_m5	-231	-221	TTTCGCCCAGG	0.00075	dctA	rpoN
SM_b20946	SMc02078_m4	-394	-382	CTCAGCAACTGTG	0.00016	exoY	exoR
SM_b20946	SMc02078_m4	-276	-264	ATTAACAATACTT	7.2e-05	exoY	exoR
SM_b20947	SMc02078_m5	-254	-236	GCGCGCATCCACCTCACGC	0.00054	exoX	exoR
SM_b20947	SMc02140_m5	-64	-54	GGAGGAGAGGG	0.00033	exoX	phoB
SM_b21177	SMc02140_m4	-113	-103	ACCTGTGCACT	0.00044	phoC	phoB
SM_b21314	SM_b21317_m5	-184	-163	ATATTGTACCAATATTGGCACA	0.00058	wgeA	wggR
SM_b21314	SM_b21317_m5	-200	-179	AATTACTCCTAAAATTATATTG	2.1e-05	wgeA	wggR
SM_b21314	SM_b21317_m5	-243	-222	AATTACTTTAAAATTTGAAGCG	1.7e-09	wgeA	wggR
SM_b21316	SM_b21317_m5	-193	-172	ACGTACTTCCAATTCCGGAAAA	0.00017	wgdA	wggR
SM_b21316	SM_b21317_m2	-190	-170	TACTTCCAATTCCGGAAAATT	5e-05	wgdA	wggR
SM_b21316	SM_b21317_m5	-173	-152	AATTACTTCAAAACTTGAAGTA	4.7e-14	wgdA	wggR
SM_b21317	SM_b21317_m4	-28	-8	TTTCCGGAATTGGAAGTACGT	0.0005	wggR	wggR
SM_b21317	SMc00058_m5	-106	-92	ACAATAAACATCGCC	0.00093	wggR	mucR
SM_b21317	SM_b21317_m5	-32	-11	TAATTTTCCGGAATTGGAAGTA	3.5e-05	wggR	wggR
SM_b21317	SMc00058_m4	-132	-122	CACAGTATTGT	4.2e-05	wggR	mucR
SM_b21317	SM_b21317_m5	-52	-31	AATTACTTCAAGTTTTGAAGTA	4.7e-14	wggR	wggR
SM_b21318	SM_b21317_m2	-84	-64	AAATCCAAATATTGCAACGAG	0.00089	wgcA	wggR
SMa0757	SMa0757	-362	-343	TTCTTTCAGACGGTAGATTG	0.0003	nodD2	nodD2
SMa0757	SMa0870	-47	-29	AAATCGATTGTTTGGGAAC	0.00031	nodD2	nodD1
SMa0757	SMa0757	-288	-268	GGCAAGGGGGGTTCGCAACCG	1.2e-05	nodD2	nodD2
SMa0757	SMa0870	-26	-8	TCATCTCCGCTATGGATAC	3.4e-05	nodD2	nodD1
SMa0757	SMa0757	-49	-35	GAAAATCGATTGTTT	2.8e-09	nodD2	nodD2
SMa0757	SMa0870	-79	-58	GTTAACTTCAGAGTTCTCTAAT	6.3e-09	nodD2	nodD1
SMa0825	SMc01139_m4	-191	-177	CGGCTTAGCGACACG	0.00048	nifH	rpoN
SMa0825	SMa0815_m1	-196	-177	CTTGTCGGCTTAGCGACACG	1.2e-05	nifH	nifA
SMa0829	SMa0815_m5	-56	-30	CTCGAACGTCTCTGTGCCGCCGCAAGA	0.0004	nifK	nifA
SMa0829	SMc01139_m3	-68	-46	GATCAGCAACGTCTCGAACGTCT	0.00071	nifK	rpoN
SMa0840	SMa0840	-23	-7	ACTATGGATACAAACGA	0.00013	nodD3	nodD3
SMa0840	SMa0840	-66	-54	CGAAATGTTCGCC	1.4e-05	nodD3	nodD3
SMa0840	SMa0840	-46	-21	ATTGGTCGGATGGTGACCTTTCAACT	1.4e-07	nodD3	nodD3
SMa0851	SMa0757	-270	-256	AACAATCGATTTTAC	0.00032	nodH	nodD2
SMa0851	SMa0840	-278	-262	CTCATAAAAACAATCGA	0.00017	nodH	nodD3
SMa0851	SMa0870	-73	-44	CTAAGCAAGACGGCGGGCGAACATAATCCT	0.00027	nodH	nodD1
SMa0851	SMa0757	-399	-380	CACATCTCTGCCGTAGATCA	4.8e-05	nodH	nodD2
SMa0851	SMa0840	-265	-249	TCGATTTTACCAATCTG	2.3e-05	nodH	nodD3
SMa0851	SMa0870	-399	-370	CACATCTCTGCCGTAGATCACAACAATCAA	5.2e-05	nodH	nodD1
SMa0851	SMa0757	-399	-379	CACATCTCTGCCGTAGATCAC	2.1e-06	nodH	nodD2
SMa0851	SMa0840	-386	-370	TAGATCACAACAATCAA	1.7e-06	nodH	nodD3
SMa0851	SMa0870	-278	-249	CTCATAAAAACAATCGATTTTACCAATCTG	3.3e-08	nodH	nodD1
SMa0852	SMa0757	-225	-211	AACAATCGATTTTAC	0.00032	nodF	nodD2
SMa0852	SMa0840	-220	-204	TCGATTTTACCAATCCC	0.00091	nodF	nodD3
SMa0852	SMa0870	-214	-196	TTACCAATCCCACTGATAT	0.00075	nodF	nodD1
SMa0852	SMa0840	-228	-216	CCAAACAATCGAT	2.8e-05	nodF	nodD3
SMa0852	SMa0870	-224	-195	ACAATCGATTTTACCAATCCCACTGATATG	7.2e-05	nodF	nodD1
SMa0852	SMa0757	-233	-214	GACATCCAAACAATCGATTT	3.5e-07	nodF	nodD2
SMa0852	SMa0840	-233	-217	GACATCCAAACAATCGA	1.1e-07	nodF	nodD3
SMa0852	SMa0870	-233	-204	GACATCCAAACAATCGATTTTACCAATCCC	6.8e-11	nodF	nodD1
SMa0854	SMa0757	-199	-179	TGCAAGGTGCTGTCTGACCTA	0.00014	nodG	nodD2
SMa0854	SMa0840	-225	-209	TGGATCGCAGCAAGCAA	0.00032	nodG	nodD3
SMa0869	SMa0757	-118	-99	GTCATCTAAGCGCTCGACCA	0.0009	nodA	nodD2
SMa0869	SMa0840	-228	-212	TCAATTTTACCAATCTT	0.00015	nodA	nodD3
SMa0869	SMa0870	-232	-203	ACAATCAATTTTACCAATCTTGCAGAGTCC	0.00092	nodA	nodD1
SMa0869	SMa0757	-264	-253	CGGCATCCATAT	4.1e-05	nodA	nodD2
SMa0869	SMa0870	-240	-222	TTATCCAAACAATCAATTT	2.6e-05	nodA	nodD1
SMa0869	SMa0757	-241	-222	GTTATCCAAACAATCAATTT	1.9e-06	nodA	nodD2
SMa0869	SMa0840	-241	-225	GTTATCCAAACAATCAA	5.9e-06	nodA	nodD3
SMa0869	SMa0870	-241	-212	GTTATCCAAACAATCAATTTTACCAATCTT	3.7e-11	nodA	nodD1
SMa0870	SMa0757	-264	-250	AGAACTCCAGTGTGT	0.00082	nodD1	nodD2
SMa0870	SMa0870	-57	-39	AGATTGGTAAAATTGATTG	0.00075	nodD1	nodD1
SMa0870	SMa0870	-48	-30	AAATTGATTGTTTGGATAA	2.7e-05	nodD1	nodD1
SMa0870	SMa0757	-50	-36	TAAAATTGATTGTTT	3.5e-09	nodD1	nodD2
SMa0870	SMa0870	-49	-20	AAAATTGATTGTTTGGATAACGATCATCTG	6.7e-06	nodD1	nodD1
SMa2400	SMc00785_m4	-31	-8	GCAGAGTGATTGTAAAGAGTTAGA	0.00078	rhbA	rirA
SMc00058	SMc00058_m3	-256	-237	AAAATACTTTGAACTGAAAT	0.00053	mucR	mucR
SMc00058	SMc00058_m5	-319	-305	AAATTTATGTTTGGA	2.3e-05	mucR	mucR
SMc00058	SMc00058_m2	-271	-250	AAAGTGTCGTTGTGGAAAATAC	1.5e-08	mucR	mucR
SMc00093	SMc00095_m4	-38	-12	GCATGCCGAGTGCATCCAAAAAAGAAA	0.00017	betA	betI
SMc00095	SMc00095_m5	-60	-39	ATTTTTTTATTGATTGATGGAT	0.00068	betI	betI
SMc00095	SMc00095_m4	-57	-31	TTTTTATTGATTGATGGATCAATCAAA	2.9e-05	betI	betI
SMc00095	SMc00095_m5	-48	-27	ATTGATGGATCAATCAAAAATA	4.7e-06	betI	betI
SMc00786	SMc00785_m5	-127	-115	AAAATTCCAAAGC	0.00079	dppA1	rirA
SMc00786	SMc00785_m2	-126	-115	AAATTCCAAAGC	3.5e-05	dppA1	rirA
SMc00786	SMc00785_m1	-177	-161	TCGGGGATAGTTCCGCA	7.8e-06	dppA1	rirA
SMc00818	SMc00818_m5	-71	-51	ACGATAATCTCCAATTGTATT	0.00088	oxyR	oxyR
SMc00818	SMc00818_m5	-39	-19	ACGATAAGATTTTCCTATCAT	4e-11	oxyR	oxyR
SMc00819	SMc00818_m5	-144	-124	ACAATTGGAGATTATCGTCGT	0.00017	katA	oxyR
SMc00819	SMc02140_m4	-96	-86	TTCCATGCACT	0.00063	katA	phoB
SMc00819	SMc00818_m5	-179	-159	ATGATAGGAAAATCTTATCGT	2e-11	katA	oxyR
SMc01235	SMc01183_m2	-137	-124	TTTGTTCTAGTATT	0.00053	uvrA	lexA
SMc01905	SMc00646	-115	-95	TACCTTGAAAAGGCCTCTCTT	0.00021	lon	rpoH1
SMc02061	SMc02061_m3	-93	-69	CATCGTGATCCAGGCCGGGACAGCA	0.00054	bioS	bioS
SMc02061	SMc02061_m5	-128	-117	TGCAAGCTTCCC	6.8e-07	bioS	bioS
SMc02181	SMc02181_m4	-104	-88	GCTAATTTGCCGGATGG	2.4e-08	putA	putA
SMc02433	SMc00646	-189	-176	CGCTGCCCCATATT	0.00026	clpB	rpoH1
SMc02509	SMc02510	-68	-57	TCATTTGCATTG	0.00071	sitA	fur
SMc02509	SMc02510	-78	-62	CAAATGCTTCTCATTTG	8.3e-05	sitA	fur
SMc02509	SMc02510	-55	-39	CTTATGCAGACCATTCG	6.5e-06	sitA	fur
SMc02562	SMc02975_m4	-119	-89	GATTAATATACTGAATTCATTATCCTTTTAG	0.00056	pckA	pckR
SMc02562	SMc02975_m4	-127	-97	TTTAAATCGATTAATATACTGAATTCATTAT	6.1e-05	pckA	pckR
SMc02562	SMc02975_m4	-128	-98	CTTTAAATCGATTAATATACTGAATTCATTA	2.2e-07	pckA	pckR
SMc02862	SMc02140_m4	-191	-181	GCCAAGGCAAG	0.00091	Pit	phoB
SMc03004	SMc03015_m1	-39	-28	TTTCGAATGCGG	0.00096	mcpE	transcriptional regulator
SMc03004	SMc03041_m5	-232	-220	CATGGTCCAACAC	0.00022	mcpE	SMc03041
SMc03037	SMc03041_m5	-174	-162	TCCGGTTAAACAC	3e-05	flaA	SMc03041
SMc03041	SMc03046_m1	-163	-150	GCTGCAGAATCAAG	0.00039	SMc03041	transcriptional regulator
SMc03208	SM_b21169_m2	-68	-51	TGATAGTTACAAAACTGA	0.00035	hmgA	ArsR family transcriptional regulator
SMc03211	SMc03211_m4	-65	-53	AGCACCATGCATC	0.00091	4-hydroxyphenylpyruvate dioxygenase	4-hydroxyphenylpyruvate dioxygenase
SMc03211	SMc03211_m5	-66	-47	AAGCACCATGCATCGAAACT	1.3e-07	4-hydroxyphenylpyruvate dioxygenase	4-hydroxyphenylpyruvate dioxygenase
SMc03949	SMc03949_m4	-135	-124	CCATAAACATAC	0.00047	ntrP	ntrP
SMc03949	SMc03949_m3	-40	-21	GCATATACATTTAGGCATAT	9.3e-05	ntrP	ntrP
SMc03949	SMc03949_m5	-42	-15	CGGCATATACATTTAGGCATATACAAAG	1.3e-13	ntrP	ntrP
SMc04267	SMc02078_m2	-82	-64	CAGCTTGTGCTAAAAAAGC	0.00015	SMc04267	exoR
C) Bradythizobium diazoefficiens USDA 110
AAV28_RS00460	AAV28_RS00460_m3	-92	-62	CTGTTTTTGCGCTACGTCAAGACGTGTACAT	0.00079	sigma-54	sigma-54
AAV28_RS00690	AAV28_RS00835_m5	-41	-19	TGCAGGGAGTTATTGTTCACGCG	0.00084	transcriptional repressor	transcriptional repressor
AAV28_RS00690	AAV28_RS00835_m5	-151	-129	GGCAAAGCGCTCTCATGAAGGTA	5.4e-05	transcriptional repressor	transcriptional repressor
AAV28_RS02865	AAV28_RS00835_m2	-229	-217	AGCCCAGGCAGCC	6.8e-05	5-aminolevulinate synthase	transcriptional repressor
AAV28_RS05520	AAV28_RS06055_m2	-111	-82	AAACTGTTGTTGTTCTAGTTTTAGTGCTCA	0.00075	nitrogenase molybdenum-iron protein alpha chain	sigma-54
AAV28_RS05525	AAV28_RS06055_m1	-44	-24	AAAGCCCGGGCGATTCCAATC	0.00075	nitrogenase molybdenum-iron protein subunit beta	sigma-54
AAV28_RS05760	AAV28_RS05935_m1	-183	-163	TTACGGTGATGGGGCGAGAGA	0.0006	DUF1521 domain-containing protein	DNA-binding response regulator
AAV28_RS06565	AAV28_RS06565_m3	-126	-116	CGCATGAATTA	0.00051	MerR family DNA-binding transcriptional regulator	MerR family DNA-binding transcriptional regulator
AAV28_RS06565	AAV28_RS06565_m3	-87	-77	CGCTTGAATCA	6.3e-05	MerR family DNA-binding transcriptional regulator	MerR family DNA-binding transcriptional regulator
AAV28_RS06575	AAV28_RS06575_m5	-60	-34	GTTTGGTAAAATCGATTGTTTCGATAG	0.00055	Nodulation protein D 1	Nodulation protein D 1
AAV28_RS06575	AAV28_RS06575_m2	-78	-67	GCTATCCAACCT	6e-05	Nodulation protein D 1	Nodulation protein D 1
AAV28_RS10340	AAV28_RS06935_m3	-51	-30	CGAGGGTGAATGTGGTTTCTGG	0.00089	cytochrome c oxidase subunit 1	transcriptional regulator
AAV28_RS10360	AAV28_RS06935_m1	-50	-38	CGACGTCGGGTCT	0.00079	cytochrome c oxidase accessory protein CcoG	transcriptional regulator
AAV28_RS21360	AAV28_RS00690_m4	-66	-52	CCCTCACATAAGCGT	0.00015	TonB-dependent siderophore receptor	transcriptional repressor
AAV28_RS22010	AAV28_RS00835_m5	-90	-68	GGCAAAACAGGTCCGTGCCGGGA	0.00088	divalent metal cation transporter	transcriptional repressor
AAV28_RS32445	AAV28_RS06935_m4	-24	-4	TCCAGAGCGCCAAGGAGGCAG	0.00061	Crp	transcriptional regulator
AAV28_RS36535	AAV28_RS00690_m5	-42	-32	ATAATTTAGAA	0.0006	membrane protein	transcriptional repressor
AAV28_RS36535	AAV28_RS00690_m5	-42	-32	ATAATTTAGAA	0.0006	membrane protein	transcriptional repressor
AAV28_RS36905	AAV28_RS00690_m2	-117	-88	GCTTAGAACCATTCAACACTAGAGGGATTC	1.6e-05	TonB-dependent siderophore receptor	transcriptional repressor
AAV28_RS41755	AAV28_RS00835_m1	-38	-29	GCGGCAGACG	0.00026	hypothetical protein	transcriptional repressor
AAV28_RS42290	AAV28_RS05935_m3	-40	-31	TAGCTCAATG	0.00069	hypothetical protein	DNA-binding response regulator
AAV28_RS42725	AAV28_RS06575_m4	-298	-278	CCCATCAACACTTTCTATTTT	7e-05	NolY	Nodulation protein D 1
AAV28_RS42745	AAV28_RS06575_m5	-92	-66	GATGTGTTCTATCGAAACAATCGATTT	0.00043	NodY	Nodulation protein D 1
AAV28_RS42745	AAV28_RS06575_m4	-85	-65	TCTATCGAAACAATCGATTTT	3.8e-05	NodY	Nodulation protein D 1
D) Rhizobium leguminosarum bv. viciae3841
RL_RS00815	RL_RS19420_m2	-101	-84	AATCACGATTGCGTAATC	0.00031	DnaK	rpoH
RL_RS01375	RL_RS00620_m1	-144	-115	ATCTAAAGAACCGTGCGATGCCGGTCAAGT	0.00086	hypothetical protein	transcriptional repressor
RL_RS02200	RL_RS02200_m3	-107	-86	AAATACAATAAAAAAGCAATTT	0.00052	sigma-54	sigma-54
RL_RS02200	RL_RS02200_m1	-96	-87	AAAAGCAATT	2.4e-05	sigma-54	sigma-54
RL_RS02200	RL_RS02200_m5	-117	-107	CCGCTTGACCA	9.3e-06	sigma-54	sigma-54
RL_RS04075	RL_RS00620_m5	-72	-42	CATATTTTGGAATTGTTCAAAACTAGCAAAC	0.00084	rirA	transcriptional repressor
RL_RS13280	RL_RS00620_m5	-87	-57	GGTATTGATCCGTTTACGAACGGGTACTACA	0.00034	SufA	transcriptional repressor
RL_RS14010	RL_RS00620_m4	-30	-1	ATTATTCAGACCTCGGGGGAATTTCCAGAT	0.00075	ABC transporter	transcriptional repressor
RL_RS20050	RL_RS02065_m4	-93	-80	AGCATTTTTTGCAA	0.00091	metal ABC transporter	transcriptional repressor
RL_RS28175	RL_RS28360_m4	-59	-33	GCCGAAGGTCTCTGATCGCCACCATGT	0.00093	nitrogenase molybdenum-iron protein subunit beta	nif-specific transcriptional activator NifA
RL_RS28180	RL_RS28360_m5	-42	-31	CCGATGTGGCTT	0.00027	nitrogenase molybdenum-iron protein alpha chain	nif-specific transcriptional activator NifA
RL_RS28185	RL_RS28360_m5	-79	-68	GCGAGGCAGCGG	0.00097	nitrogenase iron protein	nif-specific transcriptional activator NifA
RL_RS28220	RL_RS28235_m5	-348	-339	AGCATACGGT	0.00072	RhiA	RhiR
RL_RS28230	RL_RS28235_m3	-84	-74	AGGGGTGTAGG	0.00044	RhiC	RhiR
RL_RS28300	RL_RS28300_m4	-60	-40	AAGATTGGTAAAATTGATTGT	0.00078	LyR trancriptional regulator	LysR family transcriptional regulator
RL_RS28300	RL_RS28300_m4	-51	-31	AAAATTGATTGTTTGGATGGC	1.3e-05	LyR trancriptional regulator	LysR family transcriptional regulator
RL_RS28300	RL_RS28300_m5	-51	-37	AAAATTGATTGTTTG	3.5e-08	LyR trancriptional regulator	LysR family transcriptional regulator
RL_RS28310	RL_RS28300_m5	-370	-356	TCAAGCTATTGTCTC	0.00071	NodC	LysR family transcriptional regulator
RL_RS28400	RL_RS33960_m5	-201	-191	AGCAAAACGCG	0.00073	cbb3	sugar-binding transcriptional regulator
RL_RS37055	RL_RS04075_m4	-24	-10	CAAACGACCTTATAT	0.00038		rirA
RL_RS37055	RL_RS04075_m4	-24	-10	CAAACGACCTTATAT	0.00038		rirA
E) Sinorhizobium fredii NGR234
NGR_a00400	NGR_a00360_m3	-139	-127	TACATCCAATATG	0.00084	nodZ	nodD1
NGR_a00400	NGR_a00360_m5	-65	-55	TGAATTGATTG	3.7e-05	nodZ	nodD1
NGR_a00400	NGR_a00360_m4	-139	-119	TACATCCAATATGTGGATGGT	4.1e-08	nodZ	nodD1
NGR_a00680	NGR_a00360_m2	-41	-12	GAGTTCCACGTCAAAGAGTTAAGTAATCGA	3.3e-05	nopB	nodD1
NGR_a00690	NGR_a00360_m3	-16	-4	TTTATCAAGACGA	0.00033	rhcC1	nodD1
NGR_a00700	NGR_a00360_m4	-25	-5	AACATCACGTCTGAGGATGCA	0.00037	nopX	nodD1
NGR_a02390	NGR_a00360_m4	-183	-163	GGCATCACAAAAATCGATTTT	0.00027	nodS	nodD1
NGR_a02390	NGR_a00360_m4	-205	-185	AACTTCCATAACCTGGATGTT	1.6e-05	nodS	nodD1
NGR_a02390	NGR_a00360_m5	-174	-164	AAAATCGATTT	6.1e-06	nodS	nodD1
NGR_a03410	NGR_a00360_m5	-256	-246	ACAATCAATTT	0.00014	nodA	nodD1
NGR_a03410	NGR_a00360_m4	-287	-267	TGTATCCACAGGATGAATGGC	7.1e-05	nodA	nodD1
NGR_a03410	NGR_a00360_m4	-256	-236	ACAATCAATTTTACGGATCCA	2.7e-07	nodA	nodD1
