# Supplementary material for: RhizoBindingSites, a Database of DNA-Binding Motifs in Nitrogen-Fixing Bacteria Inferred Using a Footprint Discovery Approach
Source: Front Microbiol. 2020 Nov 5;11:567471. doi: 10.3389/fmicb.2020.567471 (PMC7674921; doi:10.3389/fmicb.2020.567471)
Supplement: Supplementary file 11 [file Table_11.xlsx]

## Sheet: Hoja1
	Table 11. Genes annotated for the synthesis of the nodulation factor from Rhizobium etli CFN42
	ID	name	operon
	RHE_RS01240	-	first gene	glutamine amidotransferase
	RHE_RS01245	nodL	second gene	maltose O-acetyltransferase
	RHE_RS06960	-	first gene	acetyltransferase
	RHE_RS06975	nodL related	gene fourth	hypothetical protein, acyltransferase
	RHE_RS07360	fabD	first gene	[acyl-carrier protein] S-malonyltransferase
	RHE_RS07365	nodG	second gene	3-ketoacyl-(acyl-carrier-protein) reductase NodG
	RHE_RS12605	nodS	second gene	methyl transferase
	RHE_RS16350	-	first gene	UDP-glucose 4-epimerase
	RHE_RS16360	nodS related	third gene	polysaccharide deacetylase/methyltransferase
	RHE_RS17430	-	first gene	TetR family transcriptional regulator
	RHE_RS17445	nodTch	fourth gene	nodulation protein (outer membrane efflux protein)
	RHE_RS18400	nodN		dehydratase nodulation protein
	RHE_RS23125	-	first gene	efflux cation transporter protein
	RHE_RS23120		second gene	efflux transport protein, acriflavin resestance protein
	RHE_RS23130	-	first gene	two-component response regulator protein
	RHE_RS23140	nodTch	third gene	nodulation protein
	RHE_RS23225	nfeD		membrane protein for nodulation
	RHE_RS23320	-	first gene	serine/threonine kinase
	RHE_RS23325	nodW	second gene	two-component nodulation response regulator protein
	RHE_RS29530			Transport-associated and nodulation domain
	RHE_RS29700	-	first gene	hypothetical protein
	RHE_RS29705	nolT	second gene	nodulation protein
	RHE_RS29715	nolV	fourth gene	nodulation protein
	RHE_RS30805	nodI	first gene	nodulation factor exporter subunit NodI
	RHE_RS30800	nodJ	second gene	nod factor ABC transporter permease
	RHE_RS30825	nodB	first gene	chitooligosaccharide deacetylase
	RHE_RS30820	nodC	second gene	acetylglucosaminyltransferase
	RHE_RS30815	nodC related	third gene	methyltransferase nodulation protein
	RHE_RS31015	-	first gene	luciferase
	RHE_RS31010	nodD	second gene	LysR family NOD transcriptional regulator protein
	RHE_RS27580	-	first gene	two-component sensor histidine kinase
	RHE_RS27585	nwsB	second gene	two-component response regulator protein (nodW mutant supressor protein)
	RHE_RS30755	nolO	first gene	carbamoyltransferase
	RHE_RS30760	noeI	first gene	nodulation protein
	RHE_RS30785	nolE	first gene	nodulation protein
	RHE_RS30790	nodD	first gene	LysR family NOD transcriptional regulator protein
	RHE_RS30830	nodZ	first gene	fucosyl transferase
	RHE_RS30975	nodA	first gene	acyltransferase, catalyse the transfer of fatty acyl group onto nod factor beta-(1,4)-N-acetyl glucosamine oligosaccharide
	RHE_RS31005	nodD	first gene	LysR family NOD transcriptional regulator protein
